# Supplementary material for: Transcription factor TFEB cell-autonomously modulates susceptibility to intestinal epithelial cell injury in vivo
Source: Sci Rep. 2017 Oct 24;7:13938. doi: 10.1038/s41598-017-14370-4 (PMC5655326; doi:10.1038/s41598-017-14370-4)
Supplement: Supplementary file 2 — Supplementary Dataset 1 [file 41598_2017_14370_MOESM2_ESM.xlsx]

## Sheet: d=0 (Baseline)
gene	description	locus	sample_1	sample_2	status	value_1	value_2	log2(fold_change)	test_stat	p_value	q_value	significant
Selenoh	selenoprotein H [Source:MGI Symbol;Acc:MGI:1919907]	chr2:84600070-84715180	WT t=0	KO t=0	OK	840.326	2.27898	-8.52642	-0.00993627	5e-05	0.0139459	yes
Fancc	Fanconi anemia, complementation group C [Source:MGI Symbol;Acc:MGI:95480]	chr13:63014933-63497278	WT t=0	KO t=0	OK	3.57326	0.190327	-4.23069	-0.105322	0.0001	0.0202353	yes
Akr1c19	aldo-keto reductase family 1, member C19 [Source:MGI Symbol;Acc:MGI:2653678]	chr13:4228699-4248681	WT t=0	KO t=0	OK	307.336	24.9291	-3.62391	-3.05871	0.0001	0.0202353	yes
Smarca2	SWI/SNF related, matrix associated, actin dependent regulator of chromatin, subfamily a, member 2 [Source:MGI Symbol;Acc:MGI:99603]	chr19:26605049-26823907	WT t=0	KO t=0	OK	0.521415	2.50523	2.26444	0.12372	5e-05	0.0139459	yes
Tia1	cytotoxic granule-associated RNA binding protein 1 [Source:MGI Symbol;Acc:MGI:107914]	chr6:86404218-86480830	WT t=0	KO t=0	OK	0.341929	3.07806	3.17025	0.160684	5e-05	0.0139459	yes
Dock7	dedicator of cytokinesis 7 [Source:MGI Symbol;Acc:MGI:1914549]	chr4:98936670-99120915	WT t=0	KO t=0	OK	0.118183	2.30834	4.28776	0.0822185	5e-05	0.0139459	yes
Ppfibp1	PTPRF interacting protein, binding protein 1 (liprin beta 1) [Source:MGI Symbol;Acc:MGI:1914783]	chr6:146888486-147032025	WT t=0	KO t=0	OK	0.263223	5.21024	4.30699	0.241553	0.00025	0.0444828	yes
Cflar	CASP8 and FADD-like apoptosis regulator [Source:MGI Symbol;Acc:MGI:1336166]	chr1:58711507-58758884	WT t=0	KO t=0	OK	0.263511	12.8686	5.60985	0.251519	0.00015	0.0286667	yes
Foxn3	forkhead box N3 [Source:MGI Symbol;Acc:MGI:1918625]	chr12:99194979-99450111	WT t=0	KO t=0	OK	1.49651	87.5394	5.87026	0.950645	5e-05	0.0139459	yes
Itsn1	intersectin 1 (SH3 domain protein 1A) [Source:MGI Symbol;Acc:MGI:1338069]	chr16:91647505-91962915	WT t=0	KO t=0	OK	5.00974	0	-inf	-nan	5e-05	0.0139459	yes
Crtc2	CREB regulated transcription coactivator 2 [Source:MGI Symbol;Acc:MGI:1921593]	chr3:90254162-90264125	WT t=0	KO t=0	OK	3.69271	0	-inf	-nan	5e-05	0.0139459	yes
Odf2l	outer dense fiber of sperm tails 2-like [Source:MGI Symbol;Acc:MGI:1098600]	chr3:145118587-145153915	WT t=0	KO t=0	OK	3.32494	0	-inf	-nan	5e-05	0.0139459	yes
Apoa1	apolipoprotein A-I [Source:MGI Symbol;Acc:MGI:88049]	chr9:46228579-46230466	WT t=0	KO t=0	OK	17.7114	0	-inf	-nan	5e-05	0.0139459	yes
Amotl2	angiomotin-like 2 [Source:MGI Symbol;Acc:MGI:1929286]	chr9:102716671-102733418	WT t=0	KO t=0	OK	3.17644	0	-inf	-nan	5e-05	0.0139459	yes
Tle6	transducin-like enhancer of split 6 [Source:MGI Symbol;Acc:MGI:2149593]	chr10:81590903-81601073	WT t=0	KO t=0	OK	1.18828	0	-inf	-nan	5e-05	0.0139459	yes
Cables2	CDK5 and Abl enzyme substrate 2 [Source:MGI Symbol;Acc:MGI:2182335]	chr2:180258539-180273496	WT t=0	KO t=0	OK	1.17965	0	-inf	-nan	5e-05	0.0139459	yes
Zbtb18	zinc finger and BTB domain containing 18 [Source:MGI Symbol;Acc:MGI:1353609]	chr1:177428337-177450764	WT t=0	KO t=0	OK	1.54136	0	-inf	-nan	5e-05	0.0139459	yes
Clk2	CDC-like kinase 2 [Source:MGI Symbol;Acc:MGI:1098669]	chr3:89164794-89176921	WT t=0	KO t=0	OK	1.82073	0	-inf	-nan	5e-05	0.0139459	yes
Sft2d1	predicted gene 12166 [Source:MGI Symbol;Acc:MGI:3650635]/SFT2 domain containing 1 [Source:MGI Symbol;Acc:MGI:1918689]	chr17:8311101-8422728	WT t=0	KO t=0	OK	1.86903	0	-inf	-nan	5e-05	0.0139459	yes
Gm10801	predicted gene 10801 [Source:MGI Symbol;Acc:MGI:3641656]	chr2:98662236-98664083	WT t=0	KO t=0	OK	77.4745	0	-inf	-nan	5e-05	0.0139459	yes
Phyhd1	phytanoyl-CoA dioxygenase domain containing 1 [Source:MGI Symbol;Acc:MGI:3612860]	chr2:30236794-30344266	WT t=0	KO t=0	OK	0.827147	0	-inf	-nan	5e-05	0.0139459	yes
Dbf4	DBF4 zinc finger [Source:MGI Symbol;Acc:MGI:1351328]	chr5:8396972-8422716	WT t=0	KO t=0	OK	2.78784	0	-inf	-nan	0.0001	0.0202353	yes
Reps1	RalBP1 associated Eps domain containing protein [Source:MGI Symbol;Acc:MGI:1196373]	chr10:18055860-18125155	WT t=0	KO t=0	OK	1.24064	0	-inf	-nan	0.0001	0.0202353	yes
Smad7	SMAD family member 7 [Source:MGI Symbol;Acc:MGI:1100518]	chr18:75367528-75395935	WT t=0	KO t=0	OK	1.32299	0	-inf	-nan	0.0001	0.0202353	yes
Ncoa5	nuclear receptor coactivator 5 [Source:MGI Symbol;Acc:MGI:2385165]	chr2:165000356-165034867	WT t=0	KO t=0	OK	1.51691	0	-inf	-nan	0.0001	0.0202353	yes
Rin3	Ras and Rab interactor 3 [Source:MGI Symbol;Acc:MGI:2385708]	chr12:102283047-102390855	WT t=0	KO t=0	OK	1.1457	0	-inf	-nan	0.0001	0.0202353	yes
Tmem116	transmembrane protein 116 [Source:MGI Symbol;Acc:MGI:1924712]	chr5:121397935-121545905	WT t=0	KO t=0	OK	0.77941	0	-inf	-nan	0.0002	0.0368571	yes
Eps8l1	EPS8-like 1 [Source:MGI Symbol;Acc:MGI:1914675]	chr7:4445696-4480487	WT t=0	KO t=0	OK	0	1.75834	inf	-nan	5e-05	0.0139459	yes
Tle1	transducin-like enhancer of split 1 [Source:MGI Symbol;Acc:MGI:104636]	chr4:72117141-72200919	WT t=0	KO t=0	OK	0	1.34507	inf	-nan	5e-05	0.0139459	yes
Lnp	ER junction formation factor 1 [Source:MGI Symbol;Acc:MGI:1918115]	chr2:74520290-74584544	WT t=0	KO t=0	OK	0	2.90266	inf	-nan	5e-05	0.0139459	yes
Cep57l1	centrosomal protein 57-like 1 [Source:MGI Symbol;Acc:MGI:1915511]	chr10:41718839-41809871	WT t=0	KO t=0	OK	0	1.02163	inf	-nan	5e-05	0.0139459	yes
Pkib	protein kinase inhibitor beta, cAMP dependent, testis specific [Source:MGI Symbol;Acc:MGI:101937]	chr10:57631980-57741112	WT t=0	KO t=0	OK	0	1.13685	inf	-nan	5e-05	0.0139459	yes
Wdr37	WD repeat domain 37 [Source:MGI Symbol;Acc:MGI:1920393]	chr13:8802967-8871909	WT t=0	KO t=0	OK	0	0.908687	inf	-nan	5e-05	0.0139459	yes
Chuk	conserved helix-loop-helix ubiquitous kinase [Source:MGI Symbol;Acc:MGI:99484]	chr19:44073334-44107480	WT t=0	KO t=0	OK	0	2.91039	inf	-nan	5e-05	0.0139459	yes
Homer2	homer scaffolding protein 2 [Source:MGI Symbol;Acc:MGI:1347354]	chr7:81600480-81707527	WT t=0	KO t=0	OK	0	1.99307	inf	-nan	5e-05	0.0139459	yes
Egfl7	EGF-like domain 7 [Source:MGI Symbol;Acc:MGI:2449923]	chr2:26580013-26636497	WT t=0	KO t=0	OK	0	2.97316	inf	-nan	5e-05	0.0139459	yes
B230118H07Rik	RIKEN cDNA B230118H07 gene [Source:MGI Symbol;Acc:MGI:1915420]	chr2:101560780-101649532	WT t=0	KO t=0	OK	0	7.59068	inf	-nan	5e-05	0.0139459	yes
Smox	spermine oxidase [Source:MGI Symbol;Acc:MGI:2445356]	chr2:131491495-131525922	WT t=0	KO t=0	OK	0	4.69959	inf	-nan	5e-05	0.0139459	yes
Gpcpd1	glycerophosphocholine phosphodiesterase 1 [Source:MGI Symbol;Acc:MGI:104898]	chr2:132529081-132587729	WT t=0	KO t=0	OK	0	2.10063	inf	-nan	5e-05	0.0139459	yes
Ect2	ect2 oncogene [Source:MGI Symbol;Acc:MGI:95281]	chr3:27097221-27153878	WT t=0	KO t=0	OK	0	2.6927	inf	-nan	5e-05	0.0139459	yes
Dclre1b	DNA cross-link repair 1B [Source:MGI Symbol;Acc:MGI:2156057]	chr3:103800604-103809444	WT t=0	KO t=0	OK	0	2.12516	inf	-nan	5e-05	0.0139459	yes
Sdad1	SDA1 domain containing 1 [Source:MGI Symbol;Acc:MGI:2140779]	chr5:92284009-92310479	WT t=0	KO t=0	OK	0	2.87111	inf	-nan	5e-05	0.0139459	yes
Fbxl19	F-box and leucine-rich repeat protein 19 [Source:MGI Symbol;Acc:MGI:3039600]	chr7:127744542-127769483	WT t=0	KO t=0	OK	0	0.866663	inf	-nan	5e-05	0.0139459	yes
Dixdc1	DIX domain containing 1 [Source:MGI Symbol;Acc:MGI:2679721]	chr9:50662751-50739517	WT t=0	KO t=0	OK	0	0.959534	inf	-nan	5e-05	0.0139459	yes
Ahdc1	AT hook, DNA binding motif, containing 1 [Source:MGI Symbol;Acc:MGI:2444218]	chr4:133011259-133078110	WT t=0	KO t=0	OK	0	0.85084	inf	-nan	5e-05	0.0139459	yes
Naa15	N(alpha)-acetyltransferase 15, NatA auxiliary subunit [Source:MGI Symbol;Acc:MGI:1922088]	chr3:51415147-51476507	WT t=0	KO t=0	OK	0	2.55099	inf	-nan	5e-05	0.0139459	yes
Pms2	radial spoke head 10 homolog B (Chlamydomonas) [Source:MGI Symbol;Acc:MGI:1922386]/postmeiotic segregation increased 2 (S. cerevisiae) [Source:MGI Symbol;Acc:MGI:104288]	chr5:143909963-143985719	WT t=0	KO t=0	OK	0	0.963658	inf	-nan	5e-05	0.0139459	yes
Cav1	caveolin 1, caveolae protein [Source:MGI Symbol;Acc:MGI:102709]	chr6:17197750-17385604	WT t=0	KO t=0	OK	0	1.21454	inf	-nan	0.0001	0.0202353	yes
Atf1	activating transcription factor 1 [Source:MGI Symbol;Acc:MGI:1298366]	chr15:100227818-100261244	WT t=0	KO t=0	OK	0	0.949767	inf	-nan	0.0001	0.0202353	yes
Glb1l	galactosidase, beta 1-like [Source:MGI Symbol;Acc:MGI:1921827]	chr1:75171716-75210813	WT t=0	KO t=0	OK	0	1.23971	inf	-nan	0.0001	0.0202353	yes
Egf	epidermal growth factor [Source:MGI Symbol;Acc:MGI:95290]	chr3:129677564-129763884	WT t=0	KO t=0	OK	0	0.97155	inf	-nan	0.0001	0.0202353	yes
Slc5a9	solute carrier family 5 (sodium/glucose cotransporter), member 9 [Source:MGI Symbol;Acc:MGI:2140201]	chr4:111875374-111902918	WT t=0	KO t=0	OK	0	2.71664	inf	-nan	0.0001	0.0202353	yes
Syt8	synaptotagmin VIII [Source:MGI Symbol;Acc:MGI:1859867]	chr7:142434849-142440396	WT t=0	KO t=0	OK	0	1.16008	inf	-nan	0.0001	0.0202353	yes
Rara	retinoic acid receptor, alpha [Source:MGI Symbol;Acc:MGI:97856]	chr11:98927817-98974942	WT t=0	KO t=0	OK	0	0.887253	inf	-nan	0.0001	0.0202353	yes
Dph5	diphthamide biosynthesis 5 [Source:MGI Symbol;Acc:MGI:1916990]	chr3:115881580-115934361	WT t=0	KO t=0	OK	0	1.10171	inf	-nan	0.00015	0.0286667	yes
Kctd18	potassium channel tetramerisation domain containing 18 [Source:MGI Symbol;Acc:MGI:3603813]	chr1:57955100-58025899	WT t=0	KO t=0	OK	0	0.930238	inf	-nan	0.00015	0.0286667	yes
Btbd10	BTB (POZ) domain containing 10 [Source:MGI Symbol;Acc:MGI:1916065]	chr7:113315625-113369392	WT t=0	KO t=0	OK	0	1.35688	inf	-nan	0.0002	0.0368571	yes
Cops7b	COP9 signalosome subunit 7B [Source:MGI Symbol;Acc:MGI:1349388]	chr1:86582903-86609375	WT t=0	KO t=0	OK	0	1.21095	inf	-nan	0.00025	0.0444828	yes

## Sheet: d=4 (DSS)
gene	description	locus	sample_1	sample_2	status	value_1	value_2	log2(fold_change)	test_stat	p_value	q_value	significant
2700094K13Rik	N/A	chr2:84600070-84715180	WT t=4	KO t=4	OK	630.478	1.53743	-8.67978	-0.00658663	0.0021	0.0286285	yes
Nbr1	neighbor of Brca1 gene 1 [Source:MGI Symbol;Acc:MGI:108498]	chr11:101552148-101581951	WT t=4	KO t=4	OK	2600.97	8.20737	-8.30792	-2.55749	5e-05	0.00243934	yes
Fam134a	family with sequence similarity 134, member A [Source:MGI Symbol;Acc:MGI:2388278]	chr1:75142777-75147913	WT t=4	KO t=4	OK	265.835	1.51804	-7.45218	-1.04748	0.0003	0.00816799	yes
Sep15	selenoprotein F [Source:MGI Symbol;Acc:MGI:1927947]	chr3:144570303-144597680	WT t=4	KO t=4	OK	6807.25	140.058	-5.60298	-0.379403	0.0018	0.0262118	yes
Arhgef40	Rho guanine nucleotide exchange factor (GEF) 40 [Source:MGI Symbol;Acc:MGI:2685515]	chr14:51984718-52020733	WT t=4	KO t=4	OK	1.91224	0.0571805	-5.06359	-0.0338579	5e-05	0.00243934	yes
Vps36	vacuolar protein sorting 36 [Source:MGI Symbol;Acc:MGI:1917410]	chr8:22192808-22220843	WT t=4	KO t=4	OK	50.8806	2.09927	-4.59916	-1.80273	0.0004	0.00968363	yes
Tle1	transducin-like enhancer of split 1 [Source:MGI Symbol;Acc:MGI:104636]	chr4:72117141-72200919	WT t=4	KO t=4	OK	6.06861	0.251435	-4.59311	-0.339453	0.00115	0.0194932	yes
Rasa1	RAS p21 protein activator 1 [Source:MGI Symbol;Acc:MGI:97860]	chr13:85189407-85289029	WT t=4	KO t=4	OK	2.36816	0.119552	-4.30805	-0.102849	0.00185	0.0266173	yes
Agbl5	ATP/GTP binding protein-like 5 [Source:MGI Symbol;Acc:MGI:2441745]	chr5:30888693-30907788	WT t=4	KO t=4	OK	2.42539	0.12596	-4.26717	-0.106368	0.00015	0.00533944	yes
Ndufab1	NADH dehydrogenase (ubiquinone) 1, alpha/beta subcomplex, 1 [Source:MGI Symbol;Acc:MGI:1917566]	chr7:122085402-122101886	WT t=4	KO t=4	OK	22.1237	1.19366	-4.21213	-0.652859	0.0008	0.0152253	yes
Cic	capicua transcriptional repressor [Source:MGI Symbol;Acc:MGI:1918972]	chr7:25267703-25294159	WT t=4	KO t=4	OK	4.83633	0.261526	-4.20889	-0.106359	0.0005	0.0111497	yes
Chd4	chromodomain helicase DNA binding protein 4 [Source:MGI Symbol;Acc:MGI:1344380]	chr6:125095980-125130591	WT t=4	KO t=4	OK	19.7673	1.15676	-4.09495	-1.03691	0.0017	0.0253707	yes
Rpl36	ribosomal protein L36 [Source:MGI Symbol;Acc:MGI:1860603]	chr17:56613394-56614243	WT t=4	KO t=4	OK	3513.68	214.21	-4.03588	-9.5265	5e-05	0.00243934	yes
Rps29	ribosomal protein S29 [Source:MGI Symbol;Acc:MGI:107681]	chr12:69157721-69159186	WT t=4	KO t=4	OK	1797.05	109.872	-4.03174	-4.05046	5e-05	0.00243934	yes
Gm10443	predicted pseudogene 10443 [Source:MGI Symbol;Acc:MGI:3704272]	chr6:86334030-86334240	WT t=4	KO t=4	OK	7012.07	433.831	-4.01464	-37.9806	5e-05	0.00243934	yes
Atp5k	ATP synthase, H+ transporting, mitochondrial F1F0 complex, subunit E [Source:MGI Symbol;Acc:MGI:106636]	chr5:108433243-108434448	WT t=4	KO t=4	OK	1766.44	115.143	-3.93935	-3.99811	5e-05	0.00243934	yes
Polr2f	polymerase (RNA) II (DNA directed) polypeptide F [Source:MGI Symbol;Acc:MGI:1349393]	chr15:79141350-79151774	WT t=4	KO t=4	OK	185.497	12.2275	-3.92319	-6.43933	0.00075	0.0146212	yes
Spink1	serine peptidase inhibitor, Kazal type 1 [Source:MGI Symbol;Acc:MGI:106202]	chr18:43728068-43737237	WT t=4	KO t=4	OK	423.835	28.4802	-3.89547	-8.05419	0.00135	0.0214815	yes
Sct	secretin [Source:MGI Symbol;Acc:MGI:99466]	chr7:141278330-141279133	WT t=4	KO t=4	OK	372.623	26.4614	-3.81575	-3.25111	5e-05	0.00243934	yes
U2af1l4	U2 small nuclear RNA auxiliary factor 1-like 4 [Source:MGI Symbol;Acc:MGI:2678374]	chr7:30561862-30567962	WT t=4	KO t=4	OK	57.6542	4.19354	-3.78119	-0.196455	0.0004	0.00968363	yes
Rps28	ribosomal protein S28 [Source:MGI Symbol;Acc:MGI:1859516]	chr17:33810519-33824562	WT t=4	KO t=4	OK	642.351	46.7546	-3.78018	-12.0871	0.0002	0.00640733	yes
Gm8186	predicted gene 8186 [Source:MGI Symbol;Acc:MGI:3643110]	chr17:26098871-26099257	WT t=4	KO t=4	OK	372.606	27.3097	-3.77016	-8.68188	0.00115	0.0194932	yes
Uqcr11	ubiquinol-cytochrome c reductase, complex III subunit XI [Source:MGI Symbol;Acc:MGI:1913844]	chr10:80402996-80406830	WT t=4	KO t=4	OK	957.235	71.6578	-3.73968	-3.97782	5e-05	0.00243934	yes
Tff3	trefoil factor 3, intestinal [Source:MGI Symbol;Acc:MGI:104638]	chr17:31125305-31129646	WT t=4	KO t=4	OK	28759.3	2165.83	-3.73104	-6.38617	5e-05	0.00243934	yes
Rpl37	ribosomal protein L37 [Source:MGI Symbol;Acc:MGI:1914531]	chr15:5116612-5119140	WT t=4	KO t=4	OK	273.158	20.5984	-3.72913	-3.85334	5e-05	0.00243934	yes
H2afj	H2A histone family, member J [Source:MGI Symbol;Acc:MGI:3606192]	chr6:136808243-136810074	WT t=4	KO t=4	OK	611.061	48.0516	-3.66866	-3.23442	5e-05	0.00243934	yes
Phf21a	PHD finger protein 21A [Source:MGI Symbol;Acc:MGI:2384756]	chr2:92043372-92364666	WT t=4	KO t=4	OK	11.5377	0.938976	-3.61913	-0.418318	0.0003	0.00816799	yes
Rpl37a	ribosomal protein L37a [Source:MGI Symbol;Acc:MGI:98068]	chr1:72711259-72713809	WT t=4	KO t=4	OK	535.223	44.9551	-3.57358	-6.16686	5e-05	0.00243934	yes
Pyy	peptide YY [Source:MGI Symbol;Acc:MGI:99924]	chr11:102106675-102107832	WT t=4	KO t=4	OK	209.397	17.825	-3.55427	-3.11609	5e-05	0.00243934	yes
Ndufa1	NADH dehydrogenase (ubiquinone) 1 alpha subcomplex, 1 [Source:MGI Symbol;Acc:MGI:1929511]	chrX:37187587-37191163	WT t=4	KO t=4	OK	1136.43	98.3157	-3.53095	-8.6854	5e-05	0.00243934	yes
Pla2g2a	phospholipase A2, group IIA (platelets, synovial fluid) [Source:MGI Symbol;Acc:MGI:104642]	chr4:138799243-138863482	WT t=4	KO t=4	OK	115.9	10.2228	-3.50302	-2.61523	0.0021	0.0286285	yes
Fam221b	family with sequence similarity 221, member B [Source:MGI Symbol;Acc:MGI:2441678]	chr4:43659621-43692668	WT t=4	KO t=4	OK	71.1561	6.3168	-3.49372	-3.68088	5e-05	0.00243934	yes
Ndufa3	NADH dehydrogenase (ubiquinone) 1 alpha subcomplex, 3 [Source:MGI Symbol;Acc:MGI:1913341]	chr7:3617372-3629929	WT t=4	KO t=4	OK	2173.81	196.389	-3.46845	-4.62918	5e-05	0.00243934	yes
Spink4	serine peptidase inhibitor, Kazal type 4 [Source:MGI Symbol;Acc:MGI:1341848]	chr4:40920051-40931395	WT t=4	KO t=4	OK	71371.9	6468.36	-3.46388	-2.72214	0.00225	0.0297452	yes
Prkag2	protein kinase, AMP-activated, gamma 2 non-catalytic subunit [Source:MGI Symbol;Acc:MGI:1336153]	chr5:24862743-25100642	WT t=4	KO t=4	OK	21.5981	1.97487	-3.45107	-0.979887	0.0022	0.0293262	yes
Rps8	ribosomal protein S8 [Source:MGI Symbol;Acc:MGI:98166]	chr4:117153826-117156243	WT t=4	KO t=4	OK	3434.28	315.185	-3.44574	-3.10728	5e-05	0.00243934	yes
Nudt6	nudix (nucleoside diphosphate linked moiety X)-type motif 6 [Source:MGI Symbol;Acc:MGI:2387618]	chr3:37307748-37579096	WT t=4	KO t=4	OK	3.14202	0.288711	-3.444	-0.183698	0.00355	0.0402347	yes
Uqcrq	ubiquinol-cytochrome c reductase, complex III subunit VII [Source:MGI Symbol;Acc:MGI:107807]	chr11:53427921-53430831	WT t=4	KO t=4	OK	7371.99	694.226	-3.40858	-3.2959	5e-05	0.00243934	yes
Mrpl52	mitochondrial ribosomal protein L52 [Source:MGI Symbol;Acc:MGI:1916086]	chr14:54426908-54429756	WT t=4	KO t=4	OK	683.411	64.8001	-3.39869	-2.96871	0.0001	0.00400458	yes
Tomm7	translocase of outer mitochondrial membrane 7 homolog (yeast) [Source:MGI Symbol;Acc:MGI:1913419]	chr5:23838943-23844161	WT t=4	KO t=4	OK	169.54	16.3301	-3.37602	-4.5371	5e-05	0.00243934	yes
Rps19-ps6	ribosomal protein S19, pseudogene 6 [Source:MGI Symbol;Acc:MGI:5011818]	chr12:110889263-110972394	WT t=4	KO t=4	OK	500.291	48.5316	-3.36577	-3.39897	0.0003	0.00816799	yes
Rps27rt	ribosomal protein S27, retrogene [Source:MGI Symbol;Acc:MGI:3704345]	chr9:114978568-115232225	WT t=4	KO t=4	OK	1445.66	140.451	-3.36359	-3.37832	0.0001	0.00400458	yes
Tmem256	transmembrane protein 256 [Source:MGI Symbol;Acc:MGI:1916436]	chr11:69838513-69839618	WT t=4	KO t=4	OK	194.606	19.2068	-3.34086	-2.88621	0.0007	0.013843	yes
Sycn	syncollin [Source:MGI Symbol;Acc:MGI:1915666]	chr7:28399521-28598185	WT t=4	KO t=4	OK	17136	1709.37	-3.3255	-3.20701	5e-05	0.00243934	yes
Nol7	nucleolar protein 7 [Source:MGI Symbol;Acc:MGI:1917328]	chr13:43398375-43480973	WT t=4	KO t=4	OK	26.8645	2.69139	-3.31928	-3.17603	0.00275	0.0336691	yes
Mif	macrophage migration inhibitory factor [Source:MGI Symbol;Acc:MGI:96982]	chr10:75859352-75860250	WT t=4	KO t=4	OK	213.296	21.5603	-3.30641	-5.60942	0.0003	0.00816799	yes
Smim22	small integral membrane protein 22 [Source:MGI Symbol;Acc:MGI:3643379]	chr16:5007287-5008309	WT t=4	KO t=4	OK	910.822	92.3912	-3.30134	-2.96549	5e-05	0.00243934	yes
Ubl5	ubiquitin-like 5 [Source:MGI Symbol;Acc:MGI:1913427]	chr9:20618117-20647140	WT t=4	KO t=4	OK	504.389	51.4063	-3.29452	-3.20204	5e-05	0.00243934	yes
Gm15877	predicted gene 15877 [Source:MGI Symbol;Acc:MGI:3801978]	chr7:12512516-12556323	WT t=4	KO t=4	OK	55.5385	5.67421	-3.291	-2.9425	0.00155	0.0239118	yes
Ube3a	ubiquitin protein ligase E3A [Source:MGI Symbol;Acc:MGI:105098]	chr7:59223846-59324149	WT t=4	KO t=4	OK	7.91125	0.818596	-3.27268	-0.394685	0.0004	0.00968363	yes
Wdr89	WD repeat domain 89 [Source:MGI Symbol;Acc:MGI:1919588]	chr12:75630289-75669537	WT t=4	KO t=4	OK	514.185	53.5852	-3.26238	-3.12686	0.0001	0.00400458	yes
Rpl41	predicted gene 10076 [Source:MGI Symbol;Acc:MGI:3704451]/ribosomal protein L41 [Source:MGI Symbol;Acc:MGI:1915195]	chr10:128548113-128549305	WT t=4	KO t=4	OK	1772.82	188.448	-3.23381	-3.76215	5e-05	0.00243934	yes
Atox1	antioxidant 1 copper chaperone [Source:MGI Symbol;Acc:MGI:1333855]	chr11:55446640-55461239	WT t=4	KO t=4	OK	294.703	31.395	-3.23065	-3.19593	0.00015	0.00533944	yes
Rps27	ribosomal protein S27 [Source:MGI Symbol;Acc:MGI:1888676]/ribosomal protein S27, retrogene [Source:MGI Symbol;Acc:MGI:3704345]	chr3:90212521-90213651	WT t=4	KO t=4	OK	9541.69	1019.81	-3.22595	-9.04243	5e-05	0.00243934	yes
Ndufa4	NADH dehydrogenase (ubiquinone) 1 alpha subcomplex, 4 [Source:MGI Symbol;Acc:MGI:107686]	chr6:11900291-11907497	WT t=4	KO t=4	OK	1213.24	130.835	-3.21305	-3.15051	5e-05	0.00243934	yes
Gm4943	predicted pseudogene 4943 [Source:MGI Symbol;Acc:MGI:3645174]/NADH dehydrogenase (ubiquinone) 1 alpha subcomplex 11 [Source:MGI Symbol;Acc:MGI:1917125]	chr16:22053509-22053933	WT t=4	KO t=4	OK	181.836	19.6149	-3.21262	-6.63011	0.0048	0.0499273	yes
Lars2	leucyl-tRNA synthetase, mitochondrial [Source:MGI Symbol;Acc:MGI:2142973]	chr9:123366939-123462664	WT t=4	KO t=4	OK	3243.46	350.244	-3.2111	-2.75537	0.00265	0.0328634	yes
Atp5j2	ATP synthase, H+ transporting, mitochondrial F0 complex, subunit F2 [Source:MGI Symbol;Acc:MGI:1927558]	chr5:145183697-145192062	WT t=4	KO t=4	OK	1406.96	153.605	-3.19528	-3.4243	5e-05	0.00243934	yes
Gm4987	predicted gene 4987 [Source:MGI Symbol;Acc:MGI:3647751]	chrX:46455886-46456294	WT t=4	KO t=4	OK	305.911	33.6689	-3.18362	-7.0727	0.00105	0.0184152	yes
Ndufa11	NADH dehydrogenase (ubiquinone) 1 alpha subcomplex 11 [Source:MGI Symbol;Acc:MGI:1917125]	chr17:56717761-56724248	WT t=4	KO t=4	OK	106.176	11.7191	-3.17952	-3.80724	5e-05	0.00243934	yes
Rps17	ribosomal protein S17 [Source:MGI Symbol;Acc:MGI:1309526]	chr7:81342731-81345254	WT t=4	KO t=4	OK	1313.01	145.19	-3.17687	-6.37257	5e-05	0.00243934	yes
Rpl34	ribosomal protein L34 [Source:MGI Symbol;Acc:MGI:1915686]	chr3:130726830-130730398	WT t=4	KO t=4	OK	908.318	101.757	-3.15807	-3.37011	5e-05	0.00243934	yes
Rpl18a	ribosomal protein L18A [Source:MGI Symbol;Acc:MGI:1924058]	chr8:70894721-70897443	WT t=4	KO t=4	OK	3870.85	435.52	-3.15184	-2.81298	0.0005	0.0111497	yes
Atp5e	ATP synthase, H+ transporting, mitochondrial F1 complex, epsilon subunit [Source:MGI Symbol;Acc:MGI:1855697]	chr2:174461071-174464105	WT t=4	KO t=4	OK	2902.95	329.236	-3.14033	-3.36836	0.0001	0.00400458	yes
Uqcr10	ubiquinol-cytochrome c reductase, complex III subunit X [Source:MGI Symbol;Acc:MGI:1913402]	chr11:4701972-4704342	WT t=4	KO t=4	OK	3974.33	463.186	-3.10105	-3.24984	5e-05	0.00243934	yes
Gm4149	predicted pseudogene 4149 [Source:MGI Symbol;Acc:MGI:3782325]	chr13:75644863-75645226	WT t=4	KO t=4	OK	2912.97	341.761	-3.09143	-4.13204	5e-05	0.00243934	yes
Rpl37rt	ribosomal protein L37, retrotransposed [Source:MGI Symbol;Acc:MGI:3651519]/ribosomal protein L37 [Source:MGI Symbol;Acc:MGI:1914531]	chr5:115102922-115110268	WT t=4	KO t=4	OK	3240.46	383.707	-3.07812	-2.93656	0.0001	0.00400458	yes
Rpl38	ribosomal protein L38 [Source:MGI Symbol;Acc:MGI:1914921]	chr11:114668523-114672331	WT t=4	KO t=4	OK	603.173	71.4823	-3.07691	-3.05256	0.0003	0.00816799	yes
Ost4	oligosaccharyltransferase complex subunit 4 (non-catalytic) [Source:MGI Symbol;Acc:MGI:1914945]	chr5:30888693-30907788	WT t=4	KO t=4	OK	131.856	15.7095	-3.06926	-3.89018	0.00135	0.0214815	yes
Rplp2	ribosomal protein, large P2 [Source:MGI Symbol;Acc:MGI:1914436]	chr7:141447369-141451585	WT t=4	KO t=4	OK	1295.14	154.705	-3.06552	-3.05276	5e-05	0.00243934	yes
Rpl30	ribosomal protein L30 [Source:MGI Symbol;Acc:MGI:98037]	chr15:34440504-34443640	WT t=4	KO t=4	OK	542.723	65.2379	-3.05644	-2.98737	0.0001	0.00400458	yes
Gm8805	predicted gene 8805 [Source:MGI Symbol;Acc:MGI:3643512]	chr1:65552681-65552994	WT t=4	KO t=4	OK	469.825	56.5434	-3.05469	-10.378	0.0017	0.0253707	yes
Retnlb	resistin like beta [Source:MGI Symbol;Acc:MGI:1888505]	chr16:48816855-48818891	WT t=4	KO t=4	OK	3806.74	459.455	-3.05056	-4.40832	0.00055	0.011669	yes
Arpp19	cAMP-regulated phosphoprotein 19 [Source:MGI Symbol;Acc:MGI:1891691]	chr9:75037613-75060313	WT t=4	KO t=4	OK	379.92	46.0228	-3.04527	-1.88274	0.0008	0.0152253	yes
Psen2	presenilin 2 [Source:MGI Symbol;Acc:MGI:109284]	chr1:180227003-180274963	WT t=4	KO t=4	OK	6.4742	0.791188	-3.03261	-0.358669	0.0023	0.0301985	yes
Ndufv3	NADH dehydrogenase (ubiquinone) flavoprotein 3 [Source:MGI Symbol;Acc:MGI:1890894]	chr17:31520114-31531326	WT t=4	KO t=4	OK	797.657	97.6858	-3.02955	-3.21148	5e-05	0.00243934	yes
Rps19	ribosomal protein S19 [Source:MGI Symbol;Acc:MGI:1333780]	chr7:24884370-24889806	WT t=4	KO t=4	OK	1492.48	182.801	-3.02937	-2.8325	0.0001	0.00400458	yes
Rbm39	RNA binding motif protein 39 [Source:MGI Symbol;Acc:MGI:2157953]	chr2:156147238-156180238	WT t=4	KO t=4	OK	110.63	13.5625	-3.02805	-2.12437	5e-05	0.00243934	yes
Atp5g3	ATP synthase, H+ transporting, mitochondrial F0 complex, subunit C3 (subunit 9) [Source:MGI Symbol;Acc:MGI:2442035]	chr2:73908446-73911326	WT t=4	KO t=4	OK	11924.5	1466.8	-3.02319	-2.89168	0.0002	0.00640733	yes
Shfm1	split hand/foot malformation (ectrodactyly) type 1 [Source:MGI Symbol;Acc:MGI:109238]	chr6:6557293-6578663	WT t=4	KO t=4	OK	251.419	30.9883	-3.0203	-3.28982	0.0001	0.00400458	yes
Anapc13	anaphase promoting complex subunit 13 [Source:MGI Symbol;Acc:MGI:1916260]	chr9:102584597-102634425	WT t=4	KO t=4	OK	314.454	38.7804	-3.01945	-2.83548	0.00085	0.0157709	yes
Gm10320	predicted pseudogene 10320 [Source:MGI Symbol;Acc:MGI:3642323]	chr13:98489347-98492001	WT t=4	KO t=4	OK	416.455	51.4869	-3.01588	-6.07319	5e-05	0.00243934	yes
Atp5g1	ATP synthase, H+ transporting, mitochondrial F0 complex, subunit C1 (subunit 9) [Source:MGI Symbol;Acc:MGI:107653]	chr11:96068851-96075670	WT t=4	KO t=4	OK	2142.09	269.501	-2.99066	-3.18754	5e-05	0.00243934	yes
Gm11942	predicted gene 11942 [Source:MGI Symbol;Acc:MGI:3650608]	chr4:32964887-32965232	WT t=4	KO t=4	OK	391.864	49.5706	-2.9828	-9.09035	0.00175	0.025836	yes
Rpl31	ribosomal protein L31 [Source:MGI Symbol;Acc:MGI:2149632]	chr1:39367841-39478755	WT t=4	KO t=4	OK	131.693	16.7324	-2.97647	-4.75354	0.00055	0.011669	yes
Camsap3	calmodulin regulated spectrin-associated protein family, member 3 [Source:MGI Symbol;Acc:MGI:1916947]	chr8:3587292-3621316	WT t=4	KO t=4	OK	9.78877	1.2478	-2.97175	-1.07553	0.00425	0.0461545	yes
Atpif1	ATPase inhibitory factor 1 [Source:MGI Symbol;Acc:MGI:1196457]	chr4:132530554-132533659	WT t=4	KO t=4	OK	4988.04	641.342	-2.95931	-2.9699	0.0002	0.00640733	yes
Rps15	ribosomal protein S15 [Source:MGI Symbol;Acc:MGI:98117]	chr10:80292452-80294114	WT t=4	KO t=4	OK	2812.54	362.396	-2.95624	-2.98519	0.00025	0.00730319	yes
Rpl32-ps	ribosomal protein L32, pseudogene [Source:MGI Symbol;Acc:MGI:98039]	chr3:69716939-69717445	WT t=4	KO t=4	OK	162.925	21.1302	-2.94683	-5.52734	0.00145	0.0228458	yes
Timm13	translocase of inner mitochondrial membrane 13 [Source:MGI Symbol;Acc:MGI:1353432]	chr10:80899449-80900969	WT t=4	KO t=4	OK	153.33	19.9243	-2.94404	-4.00431	0.00015	0.00533944	yes
Rpl21	ribosomal protein L21 [Source:MGI Symbol;Acc:MGI:1278340]	chr5:146832889-146837032	WT t=4	KO t=4	OK	952.296	124.057	-2.94041	-2.78539	0.00035	0.00889907	yes
Rrbp1	ribosome binding protein 1 [Source:MGI Symbol;Acc:MGI:1932395]	chr2:143947394-144011263	WT t=4	KO t=4	OK	149.63	19.535	-2.93727	-2.75138	0.0001	0.00400458	yes
1700001O22Rik	RIKEN cDNA 1700001O22 gene [Source:MGI Symbol;Acc:MGI:1923631]	chr2:30794768-30803661	WT t=4	KO t=4	OK	3.19994	0.419579	-2.93103	-0.22802	0.00155	0.0239118	yes
Tm2d3	TM2 domain containing 3 [Source:MGI Symbol;Acc:MGI:1915884]	chr7:65644897-65701913	WT t=4	KO t=4	OK	42.1277	5.55736	-2.9223	-1.68354	0.0006	0.0122955	yes
Cox7b	cytochrome c oxidase subunit VIIb [Source:MGI Symbol;Acc:MGI:1913392]	chrX:106015699-106022450	WT t=4	KO t=4	OK	2658.81	351.46	-2.91935	-2.80952	0.00065	0.0130694	yes
Gm14648	predicted gene 14648 [Source:MGI Symbol;Acc:MGI:3705508]	chrX:47900344-47900827	WT t=4	KO t=4	OK	161.958	21.4582	-2.91601	-5.7546	0.00185	0.0266173	yes
Tcf3	transcription factor 3 [Source:MGI Symbol;Acc:MGI:98510]	chr10:80409513-80433647	WT t=4	KO t=4	OK	4.53678	0.603243	-2.91086	-0.455833	0.00135	0.0214815	yes
Gm15564	predicted gene 15564 [Source:MGI Symbol;Acc:MGI:3783013]	chr16:35926510-36037131	WT t=4	KO t=4	OK	1215.9	162.767	-2.90114	-5.80225	0.00315	0.0374223	yes
Rplp1	ribosomal protein, large, P1 [Source:MGI Symbol;Acc:MGI:1927099]	chr9:61913283-61914538	WT t=4	KO t=4	OK	5348.52	717.39	-2.89831	-5.58986	0.00015	0.00533944	yes
Zfp444	zinc finger protein 444 [Source:MGI Symbol;Acc:MGI:1923365]	chr7:6172225-6193811	WT t=4	KO t=4	OK	8.62681	1.16237	-2.89175	-0.418173	0.00435	0.0468698	yes
Rps18	ribosomal protein S18 [Source:MGI Symbol;Acc:MGI:98146]	chr17:33951998-33966984	WT t=4	KO t=4	OK	2821.54	380.279	-2.89135	-5.58709	0.00025	0.00730319	yes
Gm10039	predicted pseudogene 10039 [Source:MGI Symbol;Acc:MGI:3704382]	chr11:100361715-100362126	WT t=4	KO t=4	OK	3549.34	478.656	-2.89049	-7.21705	0.00025	0.00730319	yes
Chchd10	coiled-coil-helix-coiled-coil-helix domain containing 10 [Source:MGI Symbol;Acc:MGI:2143558]	chr10:75935572-75940672	WT t=4	KO t=4	OK	1775.29	239.526	-2.8898	-3.00731	5e-05	0.00243934	yes
Ndufa12	NADH dehydrogenase (ubiquinone) 1 alpha subcomplex, 12 [Source:MGI Symbol;Acc:MGI:1913664]	chr10:94198954-94221443	WT t=4	KO t=4	OK	139.955	18.9401	-2.88545	-4.55881	0.0006	0.0122955	yes
Mrps18c	mitochondrial ribosomal protein S18C [Source:MGI Symbol;Acc:MGI:1915985]	chr5:100798626-100804471	WT t=4	KO t=4	OK	63.6289	8.66066	-2.87713	-1.60025	0.0038	0.0422706	yes
Smarca2	SWI/SNF related, matrix associated, actin dependent regulator of chromatin, subfamily a, member 2 [Source:MGI Symbol;Acc:MGI:99603]	chr19:26605049-26823907	WT t=4	KO t=4	OK	5.77466	0.797309	-2.85652	-0.233294	5e-05	0.00243934	yes
Gm6265	predicted pseudogene 6265 [Source:MGI Symbol;Acc:MGI:3649160]	chr12:56373592-56373823	WT t=4	KO t=4	OK	2489.65	344.208	-2.85459	-22.7716	0.0003	0.00816799	yes
Sval1	seminal vesicle antigen-like 1 [Source:MGI Symbol;Acc:MGI:1918828]	chr6:41951629-41956098	WT t=4	KO t=4	OK	1032.89	143.379	-2.84878	-4.72506	0.00035	0.00889907	yes
Rpl22l1	ribosomal protein L22 like 1 [Source:MGI Symbol;Acc:MGI:1915278]	chr3:28805435-28813985	WT t=4	KO t=4	OK	387.8	53.8538	-2.84819	-5.74123	5e-05	0.00243934	yes
Sec61b	Sec61 beta subunit [Source:MGI Symbol;Acc:MGI:1913462]	chr4:47474657-47483242	WT t=4	KO t=4	OK	303.665	42.4027	-2.84025	-5.41247	5e-05	0.00243934	yes
Crip1	cysteine-rich protein 1 (intestinal) [Source:MGI Symbol;Acc:MGI:88501]	chr12:113146315-113153879	WT t=4	KO t=4	OK	9179.03	1282.01	-2.83993	-2.80651	0.0003	0.00816799	yes
2010107E04Rik	RIKEN cDNA 2010107E04 gene [Source:MGI Symbol;Acc:MGI:1917507]	chr12:111961375-111966977	WT t=4	KO t=4	OK	3573.89	500.084	-2.83725	-8.29517	5e-05	0.00243934	yes
Gm2000	predicted gene 2000 [Source:MGI Symbol;Acc:MGI:3780170]	chr1:156310726-156421159	WT t=4	KO t=4	OK	1843.75	259.108	-2.83101	-2.94163	0.0002	0.00640733	yes
Pabpc1	poly(A) binding protein, cytoplasmic 1 [Source:MGI Symbol;Acc:MGI:1349722]	chr15:36595660-36608973	WT t=4	KO t=4	OK	1153.05	162.461	-2.82728	-4.42109	0.0002	0.00640733	yes
Malat1	predicted gene, 27465 [Source:MGI Symbol;Acc:MGI:5530847]/predicted gene, 27694 [Source:MGI Symbol;Acc:MGI:5531076]/metastasis associated lung adenocarcinoma transcript 1 (non-coding RNA) [Source:MGI Symbol;Acc:MGI:1919539]	chr19:5795689-5802672	WT t=4	KO t=4	OK	4374.78	617.83	-2.82393	-2.6069	0.00045	0.0103965	yes
Ndufb2	NADH dehydrogenase (ubiquinone) 1 beta subcomplex, 2 [Source:MGI Symbol;Acc:MGI:1915448]	chr6:39573872-39725463	WT t=4	KO t=4	OK	414.114	59.1452	-2.80769	-5.33491	0.0012	0.0201277	yes
Nop10	NOP10 ribonucleoprotein [Source:MGI Symbol;Acc:MGI:1913431]	chr2:112261925-112263269	WT t=4	KO t=4	OK	59.7442	8.53504	-2.80733	-3.62241	0.0011	0.0190146	yes
Ndufa13	NADH dehydrogenase (ubiquinone) 1 alpha subcomplex, 13 [Source:MGI Symbol;Acc:MGI:1914434]/YjeF N-terminal domain containing 3 [Source:MGI Symbol;Acc:MGI:2681845]	chr8:69887787-69903518	WT t=4	KO t=4	OK	351.115	50.6553	-2.79316	-3.31485	5e-05	0.00243934	yes
Ndufs6	NADH dehydrogenase (ubiquinone) Fe-S protein 6 [Source:MGI Symbol;Acc:MGI:107932]	chr13:73319873-73328542	WT t=4	KO t=4	OK	290.369	41.9731	-2.79035	-3.06166	0.00035	0.00889907	yes
Minos1	mitochondrial inner membrane organizing system 1 [Source:MGI Symbol;Acc:MGI:1913628]	chr4:139101813-139131113	WT t=4	KO t=4	OK	1575	227.752	-2.78982	-2.8942	0.00025	0.00730319	yes
Gm2962	predicted pseudogene 2962 [Source:MGI Symbol;Acc:MGI:3781140]	chr1:170917575-170927583	WT t=4	KO t=4	OK	563.03	82.0009	-2.7795	-2.99226	0.00025	0.00730319	yes
Krtcap2	keratinocyte associated protein 2 [Source:MGI Symbol;Acc:MGI:1913309]	chr3:89234176-89249906	WT t=4	KO t=4	OK	308.742	45.1433	-2.77382	-2.69308	0.0004	0.00968363	yes
Rps12	ribosomal protein S12 [Source:MGI Symbol;Acc:MGI:98105]/ribosomal protein S12, pseudogene 3 [Source:MGI Symbol;Acc:MGI:3704503]	chr10:23785210-23787195	WT t=4	KO t=4	OK	707.456	104.92	-2.75335	-2.8788	0.00025	0.00730319	yes
2410015M20Rik	RIKEN cDNA 2410015M20 gene [Source:MGI Symbol;Acc:MGI:2442174]	chr17:56607451-56609771	WT t=4	KO t=4	OK	315.739	47.2367	-2.74075	-4.44595	0.0002	0.00640733	yes
Wbscr22	Williams Beuren syndrome chromosome region 22 [Source:MGI Symbol;Acc:MGI:1913388]	chr5:135052956-135065862	WT t=4	KO t=4	OK	66.1741	9.98753	-2.72807	-1.9461	0.0006	0.0122955	yes
Mt1	metallothionein 1 [Source:MGI Symbol;Acc:MGI:97171]	chr8:94179088-94180325	WT t=4	KO t=4	OK	668.983	100.984	-2.72784	-4.90633	0.0013	0.0210342	yes
Rnf38	ring finger protein 38 [Source:MGI Symbol;Acc:MGI:1920719]	chr4:44126209-44233789	WT t=4	KO t=4	OK	10.8656	1.64236	-2.72592	-0.487781	0.00225	0.0297452	yes
Rps14	ribosomal protein S14 [Source:MGI Symbol;Acc:MGI:98107]	chr18:60774509-60778546	WT t=4	KO t=4	OK	5342.33	808.01	-2.72502	-2.68879	0.00055	0.011669	yes
Ndufb7	NADH dehydrogenase (ubiquinone) 1 beta subcomplex, 7 [Source:MGI Symbol;Acc:MGI:1914166]	chr8:83566670-83571626	WT t=4	KO t=4	OK	933.828	141.675	-2.72057	-2.9613	5e-05	0.00243934	yes
Iscu	iron-sulfur cluster assembly enzyme [Source:MGI Symbol;Acc:MGI:1913633]	chr5:113772747-113778288	WT t=4	KO t=4	OK	18.4006	2.80972	-2.71126	-1.16746	0.0047	0.0492066	yes
Mrpl57	mitochondrial ribosomal protein L57 [Source:MGI Symbol;Acc:MGI:1915090]	chr14:57826238-57828745	WT t=4	KO t=4	OK	26.8919	4.11294	-2.70893	-3.15087	0.0001	0.00400458	yes
Rnasek	ribonuclease, RNase K [Source:MGI Symbol;Acc:MGI:106369]/predicted gene 21988 [Source:MGI Symbol;Acc:MGI:5439457]	chr11:70235205-70239842	WT t=4	KO t=4	OK	323.491	49.7696	-2.70039	-2.77195	0.00045	0.0103965	yes
Klf5	Kruppel-like factor 5 [Source:MGI Symbol;Acc:MGI:1338056]	chr14:99298690-99313405	WT t=4	KO t=4	OK	139.572	21.4961	-2.69886	-3.22799	0.0003	0.00816799	yes
Gm10076	predicted gene 10076 [Source:MGI Symbol;Acc:MGI:3704451]	chr14:105681827-105682211	WT t=4	KO t=4	OK	1771.33	272.998	-2.69787	-6.79074	0.001	0.0177653	yes
S100a6	S100 calcium binding protein A6 (calcyclin) [Source:MGI Symbol;Acc:MGI:1339467]	chr3:90612881-90624181	WT t=4	KO t=4	OK	25550.6	3940.54	-2.69689	-2.4124	0.0015	0.0233277	yes
Pgls	6-phosphogluconolactonase [Source:MGI Symbol;Acc:MGI:1913421]	chr8:71592175-71607936	WT t=4	KO t=4	OK	221.378	34.1672	-2.69583	-3.29355	0.00025	0.00730319	yes
Nupr1	nuclear protein transcription regulator 1 [Source:MGI Symbol;Acc:MGI:1891834]	chr7:126623248-126630861	WT t=4	KO t=4	OK	335.649	51.847	-2.69462	-2.79746	5e-05	0.00243934	yes
0610012G03Rik	RIKEN cDNA 0610012G03 gene [Source:MGI Symbol;Acc:MGI:1913301]	chr16:31947049-31948494	WT t=4	KO t=4	OK	88.0033	13.5949	-2.6945	-3.47703	0.00015	0.00533944	yes
Gm16580	predicted gene 16580 [Source:MGI Symbol;Acc:MGI:4415000]	chr17:26252909-26285504	WT t=4	KO t=4	OK	834.762	129.102	-2.69285	-2.72264	0.0005	0.0111497	yes
Hint2	histidine triad nucleotide binding protein 2 [Source:MGI Symbol;Acc:MGI:1916167]	chr4:43654226-43656466	WT t=4	KO t=4	OK	100.529	15.552	-2.69244	-2.12915	0.0012	0.0201277	yes
Cox8a	cytochrome c oxidase subunit VIIIa [Source:MGI Symbol;Acc:MGI:105959]	chr19:7215157-7217616	WT t=4	KO t=4	OK	11446.5	1773.54	-2.6902	-4.7237	0.0005	0.0111497	yes
Gm10073	predicted pseudogene 10073 [Source:MGI Symbol;Acc:MGI:3641908]	chr8:106572965-106573461	WT t=4	KO t=4	OK	2334.94	363.298	-2.68416	-5.34859	0.0005	0.0111497	yes
Tstd1	thiosulfate sulfurtransferase (rhodanese)-like domain containing 1 [Source:MGI Symbol;Acc:MGI:3648482]	chr1:171411312-171420352	WT t=4	KO t=4	OK	1465.27	228.056	-2.68371	-2.84519	5e-05	0.00243934	yes
Abhd11os	abhydrolase domain containing 11, opposite strand [Source:MGI Symbol;Acc:MGI:1917062]	chr5:135007092-135013253	WT t=4	KO t=4	OK	354.928	55.5953	-2.67449	-2.37301	0.00325	0.0382791	yes
Rpl22	ribosomal protein L22 [Source:MGI Symbol;Acc:MGI:99262]	chr4:152325741-152334071	WT t=4	KO t=4	OK	561.216	88.2268	-2.66927	-2.97339	0.00055	0.011669	yes
Rps10-ps1	ribosomal protein S10, pseudogene 1 [Source:MGI Symbol;Acc:MGI:3644167]	chr3:95622277-95622772	WT t=4	KO t=4	OK	961.703	151.225	-2.6689	-5.38508	0.00055	0.011669	yes
Rps10	ribosomal protein S10 [Source:MGI Symbol;Acc:MGI:1914347]	chr17:27630421-27636862	WT t=4	KO t=4	OK	806.038	126.787	-2.66844	-5.4124	0.00025	0.00730319	yes
Ndufb6	NADH dehydrogenase (ubiquinone) 1 beta subcomplex, 6 [Source:MGI Symbol;Acc:MGI:2684983]	chr4:40259600-40279421	WT t=4	KO t=4	OK	542.58	85.8003	-2.66078	-2.76246	0.00075	0.0146212	yes
Rpl35a	ribosomal protein L35A [Source:MGI Symbol;Acc:MGI:1928894]	chr16:32914099-33127695	WT t=4	KO t=4	OK	183.804	29.0847	-2.65984	-2.42616	0.00085	0.0157709	yes
Rpl31-ps8	ribosomal protein L31, pseudogene 8 [Source:MGI Symbol;Acc:MGI:3647726]	chr15:90764278-90764656	WT t=4	KO t=4	OK	767.853	121.918	-2.65492	-7.41412	0.0005	0.0111497	yes
Ramp1	receptor (calcitonin) activity modifying protein 1 [Source:MGI Symbol;Acc:MGI:1858418]	chr1:91179821-91225196	WT t=4	KO t=4	OK	34.3378	5.48902	-2.64518	-2.57252	0.00025	0.00730319	yes
Ndufa7	NADH dehydrogenase (ubiquinone) 1 alpha subcomplex, 7 (B14.5a) [Source:MGI Symbol;Acc:MGI:1913666]	chr17:33824590-33838316	WT t=4	KO t=4	OK	767.989	123.065	-2.64166	-2.9732	0.00015	0.00533944	yes
Prr14	proline rich 14 [Source:MGI Symbol;Acc:MGI:2384565]	chr7:127442135-127476759	WT t=4	KO t=4	OK	19.3891	3.12754	-2.63215	-1.26705	0.0006	0.0122955	yes
RP24-74L7.3	predicted gene 7434 [Source:MGI Symbol;Acc:MGI:3644530]	chr8:4368595-4402845	WT t=4	KO t=4	OK	213.48	34.4355	-2.63213	-2.49389	0.00335	0.0387914	yes
Acin1	apoptotic chromatin condensation inducer 1 [Source:MGI Symbol;Acc:MGI:1891824]	chr14:54631991-54690742	WT t=4	KO t=4	OK	19.033	3.07717	-2.62883	-0.878968	0.00115	0.0194932	yes
Mrpl54	mitochondrial ribosomal protein L54 [Source:MGI Symbol;Acc:MGI:1913297]	chr10:81264712-81266934	WT t=4	KO t=4	OK	155.258	25.1337	-2.62697	-2.77968	0.00025	0.00730319	yes
Cox6a1	cytochrome c oxidase subunit VIa polypeptide 1 [Source:MGI Symbol;Acc:MGI:103099]	chr5:115345641-115348981	WT t=4	KO t=4	OK	6065.68	984.815	-2.62274	-2.6841	0.0003	0.00816799	yes
Rps27l	ribosomal protein S27-like [Source:MGI Symbol;Acc:MGI:1915191]	chr9:66946085-66949516	WT t=4	KO t=4	OK	418.532	68.1528	-2.61849	-2.67739	5e-05	0.00243934	yes
Edf1	endothelial differentiation-related factor 1 [Source:MGI Symbol;Acc:MGI:1891227]	chr2:25557846-25562082	WT t=4	KO t=4	OK	376.68	61.6388	-2.61143	-2.77705	0.0003	0.00816799	yes
Cox6c	cytochrome c oxidase subunit VIc [Source:MGI Symbol;Acc:MGI:104614]	chr15:35371545-35938246	WT t=4	KO t=4	OK	2965.59	486.641	-2.60739	-2.68212	0.00025	0.00730319	yes
Cox5b	predicted gene 11273 [Source:MGI Symbol;Acc:MGI:3649411]/cytochrome c oxidase subunit Vb [Source:MGI Symbol;Acc:MGI:88475]	chr1:36691483-36693681	WT t=4	KO t=4	OK	3449.49	568.014	-2.60239	-3.39222	0.00045	0.0103965	yes
Rps13	ribosomal protein S13 [Source:MGI Symbol;Acc:MGI:1915302]	chr7:116331504-116334195	WT t=4	KO t=4	OK	976.856	161.103	-2.60016	-5.84416	0.00045	0.0103965	yes
Trappc6a	trafficking protein particle complex 6A [Source:MGI Symbol;Acc:MGI:1914341]	chr7:19508394-19516145	WT t=4	KO t=4	OK	134.849	22.4278	-2.58798	-2.55947	0.00055	0.011669	yes
Gm12857	predicted gene 12857 [Source:MGI Symbol;Acc:MGI:3652230]	chr4:118522017-118522609	WT t=4	KO t=4	OK	81.7216	13.594	-2.58775	-4.24983	0.00465	0.0487895	yes
Pglyrp1	peptidoglycan recognition protein 1 [Source:MGI Symbol;Acc:MGI:1345092]	chr7:18871330-18890459	WT t=4	KO t=4	OK	2605.74	434.425	-2.58451	-2.53978	0.00065	0.0130694	yes
Rps25-ps1	ribosomal protein S25, pseudogene 1 [Source:MGI Symbol;Acc:MGI:3642902]	chr6:145266399-145266777	WT t=4	KO t=4	OK	520.181	87.021	-2.57958	-7.11044	0.00055	0.011669	yes
Cox17	predicted gene 21987 [Source:MGI Symbol;Acc:MGI:5439456]/cytochrome c oxidase assembly protein 17 [Source:MGI Symbol;Acc:MGI:1333806]	chr16:38346990-38378216	WT t=4	KO t=4	OK	431.36	72.3441	-2.57595	-1.9206	0.00365	0.0410294	yes
Ndufa6	NADH dehydrogenase (ubiquinone) 1 alpha subcomplex, 6 (B14) [Source:MGI Symbol;Acc:MGI:1914380]	chr15:82350138-82354291	WT t=4	KO t=4	OK	1961.66	329.333	-2.57445	-4.85038	0.00035	0.00889907	yes
S100a11	S100 calcium binding protein A11 [Source:MGI Symbol;Acc:MGI:1338798]	chr3:93520487-93526287	WT t=4	KO t=4	OK	534.418	90.4569	-2.56267	-4.69398	0.0018	0.0262118	yes
Smdt1	single-pass membrane protein with aspartate rich tail 1 [Source:MGI Symbol;Acc:MGI:1916279]	chr15:82338941-82349091	WT t=4	KO t=4	OK	1303.07	220.974	-2.55996	-2.69027	0.00055	0.011669	yes
Naa38	N(alpha)-acetyltransferase 38, NatC auxiliary subunit [Source:MGI Symbol;Acc:MGI:1925554]	chr11:69391924-69398234	WT t=4	KO t=4	OK	169.955	28.9424	-2.5539	-2.48698	0.0036	0.0405622	yes
Gm15920	predicted gene 15920 [Source:MGI Symbol;Acc:MGI:3801934]	chr5:130171797-130214342	WT t=4	KO t=4	OK	626.778	106.817	-2.55281	-6.35932	0.0014	0.0222036	yes
Gm5963	predicted pseudogene 5963 [Source:MGI Symbol;Acc:MGI:3648418]	chr16:35541144-35664732	WT t=4	KO t=4	OK	2261	386.838	-2.54716	-2.73058	0.0012	0.0201277	yes
Ndufc1	NADH dehydrogenase (ubiquinone) 1, subcomplex unknown, 1 [Source:MGI Symbol;Acc:MGI:1913627]	chr3:51404676-51408988	WT t=4	KO t=4	OK	1240.95	212.555	-2.54554	-2.41498	0.0016	0.0244089	yes
Cox6b1	cytochrome c oxidase, subunit VIb polypeptide 1 [Source:MGI Symbol;Acc:MGI:107460]	chr7:30616860-30626151	WT t=4	KO t=4	OK	9814.5	1692.01	-2.53618	-2.17196	0.00345	0.0395208	yes
Rps10-ps2	ribosomal protein S10, pseudogene 2 [Source:MGI Symbol;Acc:MGI:3645627]	chr16:20822144-20822640	WT t=4	KO t=4	OK	458.29	79.1486	-2.53362	-5.27152	0.0006	0.0122955	yes
2810428I15Rik	RIKEN cDNA 2810428I15 gene [Source:MGI Symbol;Acc:MGI:1913712]	chr8:70504291-70506752	WT t=4	KO t=4	OK	152.539	26.4073	-2.53017	-2.53038	0.0003	0.00816799	yes
Mrpl34	mitochondrial ribosomal protein L34 [Source:MGI Symbol;Acc:MGI:2137227]	chr8:71464925-71465752	WT t=4	KO t=4	OK	148.043	25.7248	-2.52478	-4.41547	0.0006	0.0122955	yes
Gm14586	predicted gene 14586 [Source:MGI Symbol;Acc:MGI:3705507]	chrX:52772341-52772749	WT t=4	KO t=4	OK	1603.36	278.934	-2.5231	-6.39851	0.00035	0.00889907	yes
Rpl32	ribosomal protein L32 [Source:MGI Symbol;Acc:MGI:98038]	chr6:115774537-115808747	WT t=4	KO t=4	OK	1522.56	264.903	-2.52297	-2.54038	0.00115	0.0194932	yes
Mrps24	mitochondrial ribosomal protein S24 [Source:MGI Symbol;Acc:MGI:1928142]	chr11:5703982-5784710	WT t=4	KO t=4	OK	314.465	55.0266	-2.5147	-3.63969	0.00245	0.0312294	yes
Pdzk1ip1	PDZK1 interacting protein 1 [Source:MGI Symbol;Acc:MGI:1914432]	chr4:115088707-115093899	WT t=4	KO t=4	OK	51.6235	9.03892	-2.51381	-1.8148	0.00135	0.0214815	yes
Gnai2	guanine nucleotide binding protein (G protein), alpha inhibiting 2 [Source:MGI Symbol;Acc:MGI:95772]	chr9:107614124-107635367	WT t=4	KO t=4	OK	44.0003	7.7086	-2.51297	-1.82261	0.00025	0.00730319	yes
Rpl28	ribosomal protein L28 [Source:MGI Symbol;Acc:MGI:101839]	chr7:4792873-4812590	WT t=4	KO t=4	OK	3500.64	613.998	-2.51131	-7.01562	0.00185	0.0266173	yes
Atp5j	ATP synthase, H+ transporting, mitochondrial F0 complex, subunit F [Source:MGI Symbol;Acc:MGI:107777]	chr16:84827865-84863779	WT t=4	KO t=4	OK	2787.33	491.237	-2.50439	-5.15033	0.0006	0.0122955	yes
Gm11273	predicted gene 11273 [Source:MGI Symbol;Acc:MGI:3649411]	chr13:21501028-21501418	WT t=4	KO t=4	OK	4434.06	783.13	-2.5013	-6.73681	0.00035	0.00889907	yes
Ndufa5	NADH dehydrogenase (ubiquinone) 1 alpha subcomplex, 5 [Source:MGI Symbol;Acc:MGI:1915452]	chr6:24518665-24528013	WT t=4	KO t=4	OK	1244.55	220.143	-2.49911	-2.70198	0.0004	0.00968363	yes
Rpl11	ribosomal protein L11 [Source:MGI Symbol;Acc:MGI:1914275]	chr4:136028264-136053428	WT t=4	KO t=4	OK	697.755	123.62	-2.49681	-3.96059	0.0003	0.00816799	yes
Gm11361	predicted pseudogene 11361 [Source:MGI Symbol;Acc:MGI:3649931]	chr13:28257635-28258094	WT t=4	KO t=4	OK	347.914	61.9662	-2.48918	-5.50487	0.00085	0.0157709	yes
Gm7536	predicted gene 7536 [Source:MGI Symbol;Acc:MGI:3645137]	chr3:23798101-25144261	WT t=4	KO t=4	OK	522.15	93.036	-2.4886	-3.16398	0.00105	0.0184152	yes
Uqcrh	ubiquinol-cytochrome c reductase hinge protein [Source:MGI Symbol;Acc:MGI:1913826]	chr4:116066964-116075071	WT t=4	KO t=4	OK	3671.73	655.469	-2.48586	-2.5351	0.00135	0.0214815	yes
S100a1	S100 calcium binding protein A1 [Source:MGI Symbol;Acc:MGI:1338917]	chr3:90511033-90514392	WT t=4	KO t=4	OK	381.304	68.1533	-2.48409	-2.71597	0.00055	0.011669	yes
Ndufs7	NADH dehydrogenase (ubiquinone) Fe-S protein 7 [Source:MGI Symbol;Acc:MGI:1922656]	chr10:80249120-80256794	WT t=4	KO t=4	OK	786.189	140.972	-2.47947	-2.65952	0.00045	0.0103965	yes
Ndufb11	NADH dehydrogenase (ubiquinone) 1 beta subcomplex, 11 [Source:MGI Symbol;Acc:MGI:1349919]	chrX:20615325-20650901	WT t=4	KO t=4	OK	160.199	28.7684	-2.47731	-3.64772	0.0008	0.0152253	yes
Grcc10	gene rich cluster, C10 gene [Source:MGI Symbol;Acc:MGI:1315201]	chr6:124739182-124756524	WT t=4	KO t=4	OK	275.066	49.5395	-2.47313	-4.33989	0.0008	0.0152253	yes
Rpl27a	ribosomal protein L27A [Source:MGI Symbol;Acc:MGI:1347076]	chr7:109519146-109522367	WT t=4	KO t=4	OK	180.302	32.6385	-2.46577	-4.23388	0.0004	0.00968363	yes
Rps21	ribosomal protein S21 [Source:MGI Symbol;Acc:MGI:1913731]	chr2:180257376-180258445	WT t=4	KO t=4	OK	1535.47	278.785	-2.46145	-3.32632	0.001	0.0177652	yes
Gm11964	predicted gene 11964 [Source:MGI Symbol;Acc:MGI:3652241]	chr11:5569683-5689337	WT t=4	KO t=4	OK	315.705	57.3578	-2.46052	-3.46151	0.00115	0.0194932	yes
Rpl18	ribosomal protein L18 [Source:MGI Symbol;Acc:MGI:98003]	chr7:45718070-45720835	WT t=4	KO t=4	OK	1129.88	205.579	-2.4584	-4.04767	0.0008	0.0152253	yes
Ybx3	Y box protein 3 [Source:MGI Symbol;Acc:MGI:2137670]	chr6:131364854-131388476	WT t=4	KO t=4	OK	24.7829	4.54136	-2.44815	-1.9686	0.0032	0.0377828	yes
Ssbp3	single-stranded DNA binding protein 3 [Source:MGI Symbol;Acc:MGI:1919725]	chr4:106910700-107049694	WT t=4	KO t=4	OK	4.57775	0.842346	-2.44215	-0.307317	0.001	0.0177653	yes
Ndufb10	NADH dehydrogenase (ubiquinone) 1 beta subcomplex, 10 [Source:MGI Symbol;Acc:MGI:1915592]	chr17:24722059-24724478	WT t=4	KO t=4	OK	731.236	134.558	-2.4421	-2.63862	0.00035	0.00889907	yes
Myeov2	myeloma overexpressed 2 [Source:MGI Symbol;Acc:MGI:1914165]	chr1:92637144-92641985	WT t=4	KO t=4	OK	355.977	65.5801	-2.44045	-3.4068	0.0005	0.0111497	yes
Tcf4	transcription factor 4 [Source:MGI Symbol;Acc:MGI:98506]	chr18:69343355-69689079	WT t=4	KO t=4	OK	3.26752	0.606218	-2.43029	-0.128411	5e-05	0.00243934	yes
2200002D01Rik	RIKEN cDNA 2200002D01 gene [Source:MGI Symbol;Acc:MGI:1919525]	chr7:29238328-29248466	WT t=4	KO t=4	OK	5306.22	986.855	-2.42678	-2.28098	0.00305	0.0364596	yes
Rpl18-ps2	ribosomal protein L18, pseudogene 2 [Source:MGI Symbol;Acc:MGI:3646997]	chr6:128313356-128313923	WT t=4	KO t=4	OK	228.636	42.7715	-2.41833	-4.58395	0.0013	0.0210342	yes
Ndufa2	NADH dehydrogenase (ubiquinone) 1 alpha subcomplex, 2 [Source:MGI Symbol;Acc:MGI:1343103]	chr18:36735067-36744557	WT t=4	KO t=4	OK	699.495	131.086	-2.41581	-2.64187	0.0004	0.00968363	yes
Ndufb8	NADH dehydrogenase (ubiquinone) 1 beta subcomplex 8 [Source:MGI Symbol;Acc:MGI:1914514]	chr19:44516956-44555440	WT t=4	KO t=4	OK	1175.36	220.576	-2.41376	-2.70915	0.00045	0.0103965	yes
Zbtb7a	zinc finger and BTB domain containing 7a [Source:MGI Symbol;Acc:MGI:1335091]	chr10:81135219-81152995	WT t=4	KO t=4	OK	53.0523	9.97507	-2.41102	-2.27787	0.00075	0.0146212	yes
Pan3	PAN3 poly(A) specific ribonuclease subunit [Source:MGI Symbol;Acc:MGI:1919837]	chr5:147430160-147548502	WT t=4	KO t=4	OK	6.5863	1.23908	-2.4102	-0.349001	0.001	0.0177653	yes
Gm4332	predicted gene 4332 [Source:MGI Symbol;Acc:MGI:3782515]	chr3:119709515-119709861	WT t=4	KO t=4	OK	1605.31	303.953	-2.40094	-7.76259	0.00085	0.0157709	yes
Rnf44	ring finger protein 44 [Source:MGI Symbol;Acc:MGI:2145310]	chr13:54679398-54693907	WT t=4	KO t=4	OK	25.6156	4.85231	-2.40028	-0.529069	0.00175	0.025836	yes
Wfdc2	WAP four-disulfide core domain 2 [Source:MGI Symbol;Acc:MGI:1914951]	chr2:164562412-164568510	WT t=4	KO t=4	OK	342.551	64.9282	-2.3994	-2.36387	0.002	0.0276974	yes
Tomm5	translocase of outer mitochondrial membrane 5 homolog (yeast) [Source:MGI Symbol;Acc:MGI:1915762]	chr4:45105207-45108114	WT t=4	KO t=4	OK	51.8647	9.85473	-2.39587	-1.88712	0.00385	0.0426294	yes
Hnrnpl	heterogeneous nuclear ribonucleoprotein L [Source:MGI Symbol;Acc:MGI:104816]	chr7:28808540-28822266	WT t=4	KO t=4	OK	31.8165	6.06063	-2.39224	-1.93837	0.00385	0.0426294	yes
Mrpl30	mitochondrial ribosomal protein L30 [Source:MGI Symbol;Acc:MGI:1333820]	chr1:37890476-37898535	WT t=4	KO t=4	OK	96.4399	18.39	-2.39071	-2.65916	0.0018	0.0262118	yes
Rps13-ps2	ribosomal protein S13, pseudogene 2 [Source:MGI Symbol;Acc:MGI:3704295]	chr7:88530445-88530898	WT t=4	KO t=4	OK	644.532	123.114	-2.38826	-5.53525	0.00105	0.0184152	yes
Tmem127	transmembrane protein 127 [Source:MGI Symbol;Acc:MGI:1916720]	chr2:127247907-127261107	WT t=4	KO t=4	OK	16.2815	3.13076	-2.37865	-1.90506	0.0048	0.0499273	yes
Rps15a	ribosomal protein S15A [Source:MGI Symbol;Acc:MGI:2389091]	chr7:118104371-118116188	WT t=4	KO t=4	OK	1492.15	288.641	-2.37005	-2.30251	0.00395	0.0434364	yes
Rps26-ps1	ribosomal protein S26, pseudogene 1 [Source:MGI Symbol;Acc:MGI:3704322]	chr8:107436397-107558594	WT t=4	KO t=4	OK	1999.24	389.667	-2.35914	-2.36386	0.0017	0.0253707	yes
Gm4459	predicted gene 4459 [Source:MGI Symbol;Acc:MGI:3782643]	chr7:139600950-139683817	WT t=4	KO t=4	OK	161.382	31.5581	-2.35439	-2.41611	0.00255	0.0322051	yes
Ccdc12	coiled-coil domain containing 12 [Source:MGI Symbol;Acc:MGI:1919904]	chr9:110656502-110711606	WT t=4	KO t=4	OK	33.0653	6.49212	-2.34855	-1.68424	0.0022	0.0293262	yes
Dhx30	DEAH (Asp-Glu-Ala-His) box polypeptide 30 [Source:MGI Symbol;Acc:MGI:1920081]	chr9:110084319-110240178	WT t=4	KO t=4	OK	15.3843	3.035	-2.34169	-0.623974	0.00175	0.025836	yes
Chd2	chromodomain helicase DNA binding protein 2 [Source:MGI Symbol;Acc:MGI:2448567]	chr7:73426637-73558395	WT t=4	KO t=4	OK	1.41866	0.281017	-2.3358	-0.0838138	0.00445	0.0473632	yes
Tnni1	troponin I, skeletal, slow 1 [Source:MGI Symbol;Acc:MGI:105073]	chr1:135779433-135810989	WT t=4	KO t=4	OK	19.8909	3.94472	-2.33412	-1.12188	0.0046	0.0484234	yes
Tceb1	transcription elongation factor B (SIII), polypeptide 1 [Source:MGI Symbol;Acc:MGI:1915173]	chr1:16641724-16657042	WT t=4	KO t=4	OK	51.1692	10.1934	-2.32764	-1.9516	0.00465	0.0487895	yes
Rps11-ps2	ribosomal protein S11, pseudogene 2 [Source:MGI Symbol;Acc:MGI:3651796]	chr11:116336352-116413032	WT t=4	KO t=4	OK	272.126	54.2844	-2.32567	-2.48748	0.0015	0.0233277	yes
Cstb	cystatin B [Source:MGI Symbol;Acc:MGI:109514]	chr10:78425669-78427619	WT t=4	KO t=4	OK	142.111	28.3717	-2.32449	-4.12909	0.002	0.0276974	yes
Blvrb	biliverdin reductase B (flavin reductase (NADPH)) [Source:MGI Symbol;Acc:MGI:2385271]	chr7:27447977-27466144	WT t=4	KO t=4	OK	56.7659	11.3908	-2.31715	-1.94794	0.00335	0.0387914	yes
D8Ertd738e	DNA segment, Chr 8, ERATO Doi 738, expressed [Source:MGI Symbol;Acc:MGI:1289231]	chr8:84246236-84249761	WT t=4	KO t=4	OK	213.935	43.0205	-2.31408	-4.06535	0.00095	0.0170663	yes
Sf3b5	splicing factor 3b, subunit 5 [Source:MGI Symbol;Acc:MGI:1913375]	chr10:13005342-13009183	WT t=4	KO t=4	OK	10.6931	2.1583	-2.30871	-2.59099	0.0019	0.0270132	yes
Rpl29	ribosomal protein L29 [Source:MGI Symbol;Acc:MGI:99687]	chr9:106429453-106431568	WT t=4	KO t=4	OK	201.823	40.8174	-2.30584	-2.47886	0.00125	0.0205715	yes
Timm8b	translocase of inner mitochondrial membrane 8B [Source:MGI Symbol;Acc:MGI:1353424]	chr9:50603900-50625000	WT t=4	KO t=4	OK	226.951	46.1337	-2.29849	-4.59992	0.0012	0.0201277	yes
Rps15-ps2	ribosomal protein S15, pseudogene 2 [Source:MGI Symbol;Acc:MGI:3647234]	chr6:58017505-58017943	WT t=4	KO t=4	OK	599.798	122.554	-2.29106	-5.38717	0.0019	0.0270132	yes
Ndufb9	NADH dehydrogenase (ubiquinone) 1 beta subcomplex, 9 [Source:MGI Symbol;Acc:MGI:1913468]	chr15:58933809-58939489	WT t=4	KO t=4	OK	3298.88	675.576	-2.28779	-3.75751	0.0018	0.0262118	yes
Gm10080	predicted gene 10080 [Source:MGI Symbol;Acc:MGI:3710529]	chr9:44374594-44375209	WT t=4	KO t=4	OK	120.663	24.7526	-2.28533	-4.03279	0.002	0.0276974	yes
Josd2	Josephin domain containing 2 [Source:MGI Symbol;Acc:MGI:1913374]	chr7:44467979-44471662	WT t=4	KO t=4	OK	15.0252	3.08407	-2.28447	-0.646889	0.00115	0.0194932	yes
Rpl18-ps1	ribosomal protein L18, pseudogene 1 [Source:MGI Symbol;Acc:MGI:98018]	chr1:60886999-60915832	WT t=4	KO t=4	OK	283.615	58.2399	-2.28385	-2.40006	0.00165	0.0248951	yes
Atp5h	ATP synthase, H+ transporting, mitochondrial F0 complex, subunit D [Source:MGI Symbol;Acc:MGI:1918929]	chr11:115415688-115419962	WT t=4	KO t=4	OK	220.781	45.4223	-2.28115	-4.11251	0.00055	0.011669	yes
Fau	Finkel-Biskis-Reilly murine sarcoma virus (FBR-MuSV) ubiquitously expressed (fox derived) [Source:MGI Symbol;Acc:MGI:102547]/predicted gene 9843 [Source:MGI Symbol;Acc:MGI:3708621]	chr19:6057887-6059524	WT t=4	KO t=4	OK	1093.88	225.384	-2.279	-2.46477	0.00175	0.025836	yes
Rps11	ribosomal protein S11 [Source:MGI Symbol;Acc:MGI:1351329]	chr7:45122387-45124389	WT t=4	KO t=4	OK	3000.99	624.232	-2.26528	-2.32205	0.002	0.0276974	yes
Cox7a2	cytochrome c oxidase subunit VIIa 2 [Source:MGI Symbol;Acc:MGI:1316715]	chr9:79755240-79759853	WT t=4	KO t=4	OK	1090.75	227.79	-2.25955	-3.54741	0.00165	0.0248951	yes
Gm10250	predicted pseudogene 10250 [Source:MGI Symbol;Acc:MGI:3642408]	chr15:5120601-5121172	WT t=4	KO t=4	OK	1147.67	241.612	-2.24794	-4.21578	0.00125	0.0205715	yes
Selm	selenoprotein M [Source:MGI Symbol;Acc:MGI:2149786]	chr11:3514683-3517348	WT t=4	KO t=4	OK	162.704	34.3531	-2.24374	-2.13935	0.0011	0.0190146	yes
Rpl36al	ribosomal protein L36A-like [Source:MGI Symbol;Acc:MGI:1913733]	chr12:69182730-69184083	WT t=4	KO t=4	OK	411.058	86.8372	-2.24296	-2.40008	0.00135	0.0214815	yes
Dad1	defender against cell death 1 [Source:MGI Symbol;Acc:MGI:101912]	chr14:54235478-54254104	WT t=4	KO t=4	OK	537.041	114.081	-2.23498	-2.41856	0.00125	0.0205715	yes
Gnb2	guanine nucleotide binding protein (G protein), beta 2 [Source:MGI Symbol;Acc:MGI:95784]	chr5:137483019-137540718	WT t=4	KO t=4	OK	23.0284	4.91804	-2.22726	-1.21966	0.0038	0.0422706	yes
Gm6204	predicted gene 6204 [Source:MGI Symbol;Acc:MGI:3649038]	chr3:53692421-53692878	WT t=4	KO t=4	OK	816.552	174.79	-2.22392	-5.05527	0.0012	0.0201277	yes
Gm15427	predicted pseudogene 15427 [Source:MGI Symbol;Acc:MGI:3642341]	chr1:95498620-95499151	WT t=4	KO t=4	OK	2103.08	450.93	-2.22153	-4.15629	0.00265	0.0328634	yes
Mrpl4	mitochondrial ribosomal protein L4 [Source:MGI Symbol;Acc:MGI:2137210]	chr9:21002736-21008835	WT t=4	KO t=4	OK	33.9721	7.28934	-2.22049	-2.87838	0.0036	0.0405622	yes
Pfdn1	prefoldin 1 [Source:MGI Symbol;Acc:MGI:1914449]	chr18:36403678-36454495	WT t=4	KO t=4	OK	46.2251	9.96159	-2.21423	-3.03629	0.0026	0.0325797	yes
Rpl39	ribosomal protein L39 [Source:MGI Symbol;Acc:MGI:1914498]	chrX:37082519-37085402	WT t=4	KO t=4	OK	218.899	47.2123	-2.21303	-3.78676	0.0022	0.0293262	yes
Hint1	histidine triad nucleotide binding protein 1 [Source:MGI Symbol;Acc:MGI:1321133]	chr11:54866382-54870501	WT t=4	KO t=4	OK	2522.03	545.678	-2.20846	-2.29326	0.0023	0.0301985	yes
Gm8276	predicted gene 8276 [Source:MGI Symbol;Acc:MGI:3648019]	chr3:59431536-59433348	WT t=4	KO t=4	OK	73.2897	15.8726	-2.20707	-2.70162	0.0022	0.0293262	yes
Gm6520	predicted gene 6520 [Source:MGI Symbol;Acc:MGI:3645184]	chr3:157888464-157888874	WT t=4	KO t=4	OK	343.3	74.3924	-2.20624	-5.53538	0.00255	0.0322051	yes
Rps7	ribosomal protein S7 [Source:MGI Symbol;Acc:MGI:1333818]	chr12:28630846-28635953	WT t=4	KO t=4	OK	211.198	45.9541	-2.20033	-3.17121	0.00245	0.0312294	yes
Txndc17	thioredoxin domain containing 17 [Source:MGI Symbol;Acc:MGI:1289248]	chr11:72207546-72210015	WT t=4	KO t=4	OK	134.579	29.3527	-2.19688	-2.32251	0.0023	0.0301985	yes
Ndufb3	NADH dehydrogenase (ubiquinone) 1 beta subcomplex 3 [Source:MGI Symbol;Acc:MGI:1913745]	chr1:58586383-58595964	WT t=4	KO t=4	OK	110.525	24.1179	-2.1962	-3.49735	0.0022	0.0293262	yes
Hist1h2bc	histone cluster 1, H2be [Source:MGI Symbol;Acc:MGI:2448380]/histone cluster 1, H2bg [Source:MGI Symbol;Acc:MGI:2448386]/histone cluster 1, H2bc [Source:MGI Symbol;Acc:MGI:1915274]	chr13:23684198-23692488	WT t=4	KO t=4	OK	266.384	58.2406	-2.19341	-3.58132	0.0019	0.0270132	yes
Txn1	thioredoxin 1 [Source:MGI Symbol;Acc:MGI:98874]	chr4:57943372-57956411	WT t=4	KO t=4	OK	4900.63	1072.75	-2.19165	-2.75831	0.00405	0.0443332	yes
Stra13	stimulated by retinoic acid 13 [Source:MGI Symbol;Acc:MGI:894324]	chr11:120710941-120713738	WT t=4	KO t=4	OK	53.553	11.7403	-2.1895	-1.96445	0.0045	0.0475792	yes
Gm16089	predicted gene 16089 [Source:MGI Symbol;Acc:MGI:3801884]	chr5:137605102-137629002	WT t=4	KO t=4	OK	427.66	93.809	-2.18866	-2.34752	0.0039	0.0430838	yes
1810037I17Rik	RIKEN cDNA 1810037I17 gene [Source:MGI Symbol;Acc:MGI:1914954]	chr3:122924202-122926184	WT t=4	KO t=4	OK	55.3351	12.1774	-2.18399	-2.94226	0.00305	0.0364596	yes
Gm5805	predicted gene 5805 [Source:MGI Symbol;Acc:MGI:3644633]	chr15:81972389-81972845	WT t=4	KO t=4	OK	1414.64	312.742	-2.17739	-4.86632	0.0022	0.0293262	yes
Myl6	myosin, light polypeptide 6, alkali, smooth muscle and non-muscle [Source:MGI Symbol;Acc:MGI:109318]	chr10:128490859-128493875	WT t=4	KO t=4	OK	834.045	184.399	-2.1773	-3.67115	0.00195	0.0274801	yes
Rps16	ribosomal protein S16 [Source:MGI Symbol;Acc:MGI:98118]	chr7:28350651-28353155	WT t=4	KO t=4	OK	890.804	198.883	-2.16318	-2.18606	0.00245	0.0312294	yes
Mrpl43	mitochondrial ribosomal protein L43 [Source:MGI Symbol;Acc:MGI:2137229]	chr19:45005013-45006442	WT t=4	KO t=4	OK	71.499	16.0636	-2.15413	-2.88775	0.0025	0.0316985	yes
Gm13436	predicted gene 13436 [Source:MGI Symbol;Acc:MGI:3651005]	chr2:36807825-36808392	WT t=4	KO t=4	OK	290.867	65.3559	-2.15397	-4.16902	0.002	0.0276974	yes
Stard10	START domain containing 10 [Source:MGI Symbol;Acc:MGI:1860093]	chr7:101317085-101346626	WT t=4	KO t=4	OK	137.418	31.1088	-2.14318	-2.22553	0.0013	0.0210342	yes
Rps27a	ribosomal protein S27A [Source:MGI Symbol;Acc:MGI:1925544]	chr11:29545845-29578367	WT t=4	KO t=4	OK	894.298	204.261	-2.13034	-3.66129	0.00235	0.0304802	yes
Tspo	translocator protein [Source:MGI Symbol;Acc:MGI:88222]	chr15:83563591-83574203	WT t=4	KO t=4	OK	562.835	128.602	-2.1298	-2.13325	0.0041	0.0447785	yes
Banf1	barrier to autointegration factor 1 [Source:MGI Symbol;Acc:MGI:1346330]	chr19:5364640-5366645	WT t=4	KO t=4	OK	179.316	41.1172	-2.12469	-2.37283	0.0017	0.0253707	yes
Pafah1b3	platelet-activating factor acetylhydrolase, isoform 1b, subunit 3 [Source:MGI Symbol;Acc:MGI:108414]	chr7:25295048-25297986	WT t=4	KO t=4	OK	102.76	23.9089	-2.10366	-2.33382	0.00185	0.0266173	yes
Gm11808	predicted gene 11808 [Source:MGI Symbol;Acc:MGI:3649356]	chr4:3973091-3973595	WT t=4	KO t=4	OK	1624.06	377.99	-2.10318	-4.26137	0.0031	0.0369196	yes
Tmsb4x	thymosin, beta 4, X chromosome [Source:MGI Symbol;Acc:MGI:99510]	chrX:167207092-167209315	WT t=4	KO t=4	OK	3657.79	857.866	-2.09215	-2.08651	0.00405	0.0443332	yes
Dynll1	dynein light chain LC8-type 1 [Source:MGI Symbol;Acc:MGI:1861457]	chr5:115297109-115300999	WT t=4	KO t=4	OK	124.501	29.2581	-2.08925	-2.59235	0.0044	0.0470918	yes
Cox14	cytochrome c oxidase assembly protein 14 [Source:MGI Symbol;Acc:MGI:1913629]	chr15:99725617-99728136	WT t=4	KO t=4	OK	297.04	70.1268	-2.08262	-3.45378	0.0029	0.0353256	yes
Ppdpf	pancreatic progenitor cell differentiation and proliferation factor [Source:MGI Symbol;Acc:MGI:1913746]	chr2:181187246-181188771	WT t=4	KO t=4	OK	75.125	17.7553	-2.08105	-1.98134	0.0033	0.0385843	yes
Ndufs8	NADH dehydrogenase (ubiquinone) Fe-S protein 8 [Source:MGI Symbol;Acc:MGI:2385079]	chr19:3908869-3912717	WT t=4	KO t=4	OK	373.654	88.3395	-2.08057	-2.99803	0.0024	0.0308374	yes
Rps26	ribosomal protein S26 [Source:MGI Symbol;Acc:MGI:1351628]/predicted gene 17194 [Source:MGI Symbol;Acc:MGI:4938021]	chr10:128624529-128626506	WT t=4	KO t=4	OK	1359.4	323.432	-2.07144	-4.6249	0.0045	0.0475792	yes
Rps11-ps1	ribosomal protein S11, pseudogene 1 [Source:MGI Symbol;Acc:MGI:3644744]	chr9:59388257-59486618	WT t=4	KO t=4	OK	528.408	125.742	-2.07118	-2.24765	0.00335	0.0387914	yes
Gm10288	predicted gene 10288 [Source:MGI Symbol;Acc:MGI:3704227]	chr3:146838810-146839347	WT t=4	KO t=4	OK	485.695	116.103	-2.06464	-4.06649	0.0034	0.0390878	yes
Rps24	ribosomal protein S24 [Source:MGI Symbol;Acc:MGI:98147]	chr14:24490680-24496146	WT t=4	KO t=4	OK	512.886	123.133	-2.05842	-2.24018	0.00285	0.0347606	yes
Rpl9	ribosomal protein L9 [Source:MGI Symbol;Acc:MGI:1298373]	chr5:65388363-65391444	WT t=4	KO t=4	OK	596.341	143.368	-2.05642	-3.30125	0.002	0.0276974	yes
Txn-ps1	thioredoxin, pseudogene 1 [Source:MGI Symbol;Acc:MGI:98875]	chr1:44463922-44464231	WT t=4	KO t=4	OK	4959.56	1196.79	-2.05104	-7.92731	0.00365	0.0410294	yes
Rpl17	ribosomal protein L17 [Source:MGI Symbol;Acc:MGI:2448270]	chr18:75000476-75003381	WT t=4	KO t=4	OK	507.705	123.45	-2.04006	-2.18133	0.0044	0.0470918	yes
Gm6472	predicted pseudogene 6472 [Source:MGI Symbol;Acc:MGI:3648396]	chrX:152908777-152910296	WT t=4	KO t=4	OK	291.615	71.0658	-2.03684	-2.1693	0.00335	0.0387914	yes
Hcfc1r1	host cell factor C1 regulator 1 (XPO1-dependent) [Source:MGI Symbol;Acc:MGI:2663619]	chr17:23668613-23675227	WT t=4	KO t=4	OK	109.742	26.7884	-2.03444	-2.11967	0.0048	0.0499273	yes
Gm12350	predicted gene 12350 [Source:MGI Symbol;Acc:MGI:3649478]	chr4:34485831-34486293	WT t=4	KO t=4	OK	500.345	123.364	-2.02	-4.66834	0.00295	0.0356635	yes
Psmb6	proteasome (prosome, macropain) subunit, beta type 6 [Source:MGI Symbol;Acc:MGI:104880]	chr11:70525366-70527858	WT t=4	KO t=4	OK	257.144	63.8984	-2.00872	-2.18113	0.00335	0.0387914	yes
Dynlrb1	dynein light chain roadblock-type 1 [Source:MGI Symbol;Acc:MGI:1914318]	chr2:155236532-155250277	WT t=4	KO t=4	OK	254.462	64.0299	-1.99064	-2.19816	0.00295	0.0356635	yes
Ttc3	tetratricopeptide repeat domain 3 [Source:MGI Symbol;Acc:MGI:1276539]	chr16:94358762-94469222	WT t=4	KO t=4	OK	7.27216	1.8349	-1.98668	-0.289513	0.0034	0.0390878	yes
Nedd8	neural precursor cell expressed, developmentally down-regulated gene 8 [Source:MGI Symbol;Acc:MGI:97301]	chr14:55662264-55671906	WT t=4	KO t=4	OK	302.572	77.096	-1.97255	-2.18125	0.0031	0.0369196	yes
Aurkaip1	aurora kinase A interacting protein 1 [Source:MGI Symbol;Acc:MGI:1913327]	chr4:155831271-155833130	WT t=4	KO t=4	OK	87.317	22.441	-1.96013	-1.83804	0.00455	0.0479496	yes
Ssr4	signal sequence receptor, delta [Source:MGI Symbol;Acc:MGI:1099464]	chrX:73787027-73790830	WT t=4	KO t=4	OK	530.421	136.365	-1.95966	-2.11356	0.0044	0.0470918	yes
Fis1	fission, mitochondrial 1 [Source:MGI Symbol;Acc:MGI:1913687]	chr5:136953274-136966234	WT t=4	KO t=4	OK	214.786	55.6007	-1.94972	-2.10127	0.0035	0.039856	yes
Nt5c	5',3'-nucleotidase, cytosolic [Source:MGI Symbol;Acc:MGI:1354954]	chr11:115475666-115491862	WT t=4	KO t=4	OK	159.71	42.1856	-1.92063	-1.96508	0.00445	0.0473632	yes
Chchd7	coiled-coil-helix-coiled-coil-helix domain containing 7 [Source:MGI Symbol;Acc:MGI:1913683]	chr4:3938887-3951046	WT t=4	KO t=4	OK	71.2323	18.9497	-1.91036	-1.54163	0.0025	0.0316985	yes
Ttc39a	tetratricopeptide repeat domain 39A [Source:MGI Symbol;Acc:MGI:2444350]	chr4:109406622-109444745	WT t=4	KO t=4	OK	9.73019	34.7101	1.83482	1.55897	0.0035	0.039856	yes
Tia1	cytotoxic granule-associated RNA binding protein 1 [Source:MGI Symbol;Acc:MGI:107914]	chr6:86404218-86480830	WT t=4	KO t=4	OK	0.461683	1.7214	1.89861	0.12259	0.0019	0.0270132	yes
Gars	glycyl-tRNA synthetase [Source:MGI Symbol;Acc:MGI:2449057]	chr6:55038006-55079500	WT t=4	KO t=4	OK	8.44765	31.7438	1.90985	2.00824	0.00295	0.0356635	yes
Irf1	interferon regulatory factor 1 [Source:MGI Symbol;Acc:MGI:96590]	chr11:53770013-53778374	WT t=4	KO t=4	OK	12.754	47.9301	1.90998	1.71551	0.00395	0.0434364	yes
Prpsap1	phosphoribosyl pyrophosphate synthetase-associated protein 1 [Source:MGI Symbol;Acc:MGI:1915013]	chr11:116466318-116494202	WT t=4	KO t=4	OK	31.0783	116.899	1.91129	2.02706	0.0032	0.0377828	yes
Xbp1	X-box binding protein 1 [Source:MGI Symbol;Acc:MGI:98970]	chr11:5520658-5525893	WT t=4	KO t=4	OK	14.6106	55.4026	1.92294	2.03085	0.004	0.0438858	yes
Dlst	dihydrolipoamide S-succinyltransferase (E2 component of 2-oxo-glutarate complex) [Source:MGI Symbol;Acc:MGI:1926170]	chr12:85110832-85134091	WT t=4	KO t=4	OK	9.9464	38.1276	1.93859	2.36255	0.0044	0.0470918	yes
Sucla2	succinate-Coenzyme A ligase, ADP-forming, beta subunit [Source:MGI Symbol;Acc:MGI:1306775]	chr14:73519863-73596142	WT t=4	KO t=4	OK	7.12916	27.5792	1.95177	1.50415	0.0037	0.0413497	yes
Ap3b1	adaptor-related protein complex 3, beta 1 subunit [Source:MGI Symbol;Acc:MGI:1333879]	chr13:94358959-94566316	WT t=4	KO t=4	OK	2.40687	9.47154	1.97644	2.12207	0.00445	0.0473632	yes
Slc35a1	solute carrier family 35 (CMP-sialic acid transporter), member 1 [Source:MGI Symbol;Acc:MGI:1345622]	chr4:34663256-34687438	WT t=4	KO t=4	OK	14.4998	57.5804	1.98954	2.01606	0.002	0.0276974	yes
Gigyf2	GRB10 interacting GYF protein 2 [Source:MGI Symbol;Acc:MGI:2138584]	chr1:87326997-87450796	WT t=4	KO t=4	OK	2.06092	8.25563	2.00209	0.555022	0.0043	0.0465398	yes
Nfe2l2	nuclear factor, erythroid derived 2, like 2 [Source:MGI Symbol;Acc:MGI:108420]	chr2:75675512-75704641	WT t=4	KO t=4	OK	12.3968	50.1652	2.01672	2.19877	0.0032	0.0377828	yes
Coa5	cytochrome C oxidase assembly factor 5 [Source:MGI Symbol;Acc:MGI:1923428]	chr1:37417083-37430103	WT t=4	KO t=4	OK	2.41024	9.76641	2.01865	2.02199	0.0045	0.0475792	yes
Alad	aminolevulinate, delta-, dehydratase [Source:MGI Symbol;Acc:MGI:96853]	chr4:62509168-62519918	WT t=4	KO t=4	OK	23.3141	94.528	2.01954	2.23139	0.00275	0.0336691	yes
Cct2	chaperonin containing Tcp1, subunit 2 (beta) [Source:MGI Symbol;Acc:MGI:107186]	chr10:117050997-117063814	WT t=4	KO t=4	OK	11.3061	46.0637	2.02653	2.55459	0.00275	0.0336691	yes
Lrrc42	leucine rich repeat containing 42 [Source:MGI Symbol;Acc:MGI:1925059]	chr4:107233513-107253532	WT t=4	KO t=4	OK	9.97657	41.0956	2.04237	1.75763	0.00345	0.0395208	yes
Tgoln1	trans-golgi network protein [Source:MGI Symbol;Acc:MGI:105080]	chr6:72608431-72617000	WT t=4	KO t=4	OK	56.9995	236.674	2.05388	2.07008	0.00445	0.0473632	yes
Rtcb	RNA 2',3'-cyclic phosphate and 5'-OH ligase [Source:MGI Symbol;Acc:MGI:106379]	chr10:85927680-85957823	WT t=4	KO t=4	OK	8.21345	34.3518	2.06433	2.15274	0.0037	0.0413496	yes
Dctn1	dynactin 1 [Source:MGI Symbol;Acc:MGI:107745]	chr6:83165919-83200117	WT t=4	KO t=4	OK	2.12229	8.94264	2.07508	0.815503	0.0025	0.0316985	yes
Mat2b	methionine adenosyltransferase II, beta [Source:MGI Symbol;Acc:MGI:1913667]	chr11:40679313-40695203	WT t=4	KO t=4	OK	3.7308	15.8459	2.08655	1.53088	0.0048	0.0499273	yes
Slc37a1	solute carrier family 37 (glycerol-3-phosphate transporter), member 1 [Source:MGI Symbol;Acc:MGI:2446181]	chr17:31295482-31350696	WT t=4	KO t=4	OK	3.39024	14.4247	2.08908	2.2449	0.00265	0.0328634	yes
Gas6	growth arrest specific 6 [Source:MGI Symbol;Acc:MGI:95660]	chr8:13465373-13494535	WT t=4	KO t=4	OK	17.2773	73.6756	2.09231	2.49139	0.00265	0.0328634	yes
Zfp706	zinc finger protein 706 [Source:MGI Symbol;Acc:MGI:1915286]	chr15:36997030-37007402	WT t=4	KO t=4	OK	2.78103	11.8934	2.09647	2.42413	0.0032	0.0377828	yes
Ubap2l	ubiquitin-associated protein 2-like [Source:MGI Symbol;Acc:MGI:1921633]	chr3:89995445-90068347	WT t=4	KO t=4	OK	1.86046	7.96623	2.09824	0.464764	0.0044	0.0470918	yes
Calr	calreticulin [Source:MGI Symbol;Acc:MGI:88252]	chr8:84841849-84846934	WT t=4	KO t=4	OK	46.4037	205.714	2.14833	2.45023	0.0033	0.0385843	yes
Saraf	store-operated calcium entry-associated regulatory factor [Source:MGI Symbol;Acc:MGI:1915137]	chr8:34154562-34170845	WT t=4	KO t=4	OK	6.31603	28.0134	2.14903	2.33593	0.0022	0.0293262	yes
Pdia6	protein disulfide isomerase associated 6 [Source:MGI Symbol;Acc:MGI:1919103]	chr12:17266544-17329359	WT t=4	KO t=4	OK	8.04694	35.72	2.15022	1.91189	0.0008	0.0152253	yes
Slc35c1	solute carrier family 35, member C1 [Source:MGI Symbol;Acc:MGI:2443301]	chr2:92452763-92460538	WT t=4	KO t=4	OK	10.5516	47.2228	2.16203	2.24565	0.00145	0.0228458	yes
Me2	malic enzyme 2, NAD(+)-dependent, mitochondrial [Source:MGI Symbol;Acc:MGI:2147351]	chr18:73770039-73815392	WT t=4	KO t=4	OK	11.3182	50.6583	2.16216	2.57833	0.0022	0.0293262	yes
H2-Q2	histocompatibility 2, Q region locus 2 [Source:MGI Symbol;Acc:MGI:95931]	chr17:35342241-35346762	WT t=4	KO t=4	OK	29.6324	133.832	2.17517	2.18885	0.00355	0.0402347	yes
Csl	citrate synthase like [Source:MGI Symbol;Acc:MGI:1919082]	chr10:99757704-99759658	WT t=4	KO t=4	OK	4.75908	21.5055	2.17595	2.63764	0.00265	0.0328634	yes
Hmgcs2	3-hydroxy-3-methylglutaryl-Coenzyme A synthase 2 [Source:MGI Symbol;Acc:MGI:101939]	chr3:98280434-98310738	WT t=4	KO t=4	OK	185.884	851.083	2.1949	2.10236	0.00445	0.0473632	yes
Afg3l2	AFG3-like AAA ATPase 2 [Source:MGI Symbol;Acc:MGI:1916847]	chr18:67404766-67449166	WT t=4	KO t=4	OK	5.16101	23.7837	2.20425	2.54334	0.0026	0.0325797	yes
Lta4h	leukotriene A4 hydrolase [Source:MGI Symbol;Acc:MGI:96836]	chr10:93453395-93484896	WT t=4	KO t=4	OK	5.17465	24.0378	2.21577	2.68106	0.00245	0.0312294	yes
Rnf4	ring finger protein 4 [Source:MGI Symbol;Acc:MGI:1201691]	chr5:34336288-34355629	WT t=4	KO t=4	OK	1.78493	8.37919	2.23095	0.608539	0.00385	0.0426294	yes
B3galt5	UDP-Gal:betaGlcNAc beta 1,3-galactosyltransferase, polypeptide 5 [Source:MGI Symbol;Acc:MGI:2136878]	chr16:96235800-96319859	WT t=4	KO t=4	OK	6.37231	29.9532	2.23282	2.00028	0.003	0.0360412	yes
Aldh1b1	aldehyde dehydrogenase 1 family, member B1 [Source:MGI Symbol;Acc:MGI:1919785]	chr4:45799021-45804604	WT t=4	KO t=4	OK	16.0136	75.5882	2.23887	2.13526	0.0024	0.0308374	yes
Eif4h	eukaryotic translation initiation factor 4H [Source:MGI Symbol;Acc:MGI:1341822]	chr5:134619720-134639490	WT t=4	KO t=4	OK	14.4651	68.7393	2.24856	2.4594	0.00045	0.0103965	yes
Kctd10	potassium channel tetramerisation domain containing 10 [Source:MGI Symbol;Acc:MGI:2141207]	chr5:114289165-114380508	WT t=4	KO t=4	OK	4.86433	23.2484	2.25682	1.68763	0.00225	0.0297452	yes
Prkcd	protein kinase C, delta [Source:MGI Symbol;Acc:MGI:97598]	chr14:30595355-30626210	WT t=4	KO t=4	OK	4.96514	23.8084	2.26157	1.82315	0.0013	0.0210342	yes
Sema4a	sema domain, immunoglobulin domain (Ig), transmembrane domain (TM) and short cytoplasmic domain, (semaphorin) 4A [Source:MGI Symbol;Acc:MGI:107560]	chr3:88435958-88461182	WT t=4	KO t=4	OK	7.08402	34.0027	2.26301	1.37247	0.0027	0.0333116	yes
Aoc1	amine oxidase, copper-containing 1 [Source:MGI Symbol;Acc:MGI:1923757]	chr6:48872895-48909188	WT t=4	KO t=4	OK	5.67429	27.3221	2.26756	2.18292	0.00125	0.0205715	yes
Gm5867	predicted gene 5867 [Source:MGI Symbol;Acc:MGI:3644922]	chr5:69461151-69461743	WT t=4	KO t=4	OK	50.2582	242.523	2.27069	4.06848	0.0024	0.0308374	yes
Casp1	caspase 1 [Source:MGI Symbol;Acc:MGI:96544]	chr9:5298516-5307265	WT t=4	KO t=4	OK	15.4477	75.3692	2.28658	2.91086	0.00165	0.0248951	yes
Fut8	fucosyltransferase 8 [Source:MGI Symbol;Acc:MGI:1858901]	chr12:77238103-77476338	WT t=4	KO t=4	OK	2.28315	11.2011	2.29454	2.28755	0.00265	0.0328634	yes
Serinc3	serine incorporator 3 [Source:MGI Symbol;Acc:MGI:1349457]	chr2:163623271-163645801	WT t=4	KO t=4	OK	12.6366	62.2817	2.30121	2.17483	0.0015	0.0233277	yes
Slc44a4	solute carrier family 44, member 4 [Source:MGI Symbol;Acc:MGI:1917379]	chr17:34914465-34930436	WT t=4	KO t=4	OK	47.0379	231.893	2.30156	2.22523	0.00205	0.0282676	yes
Vdac3-ps1	voltage-dependent anion channel 3, pseudogene 1 [Source:MGI Symbol;Acc:MGI:1270159]	chr13:18030323-18031629	WT t=4	KO t=4	OK	18.4611	91.2478	2.3053	2.9235	0.0028	0.0341942	yes
Slc5a1	solute carrier family 5 (sodium/glucose cotransporter), member 1 [Source:MGI Symbol;Acc:MGI:107678]	chr5:33104218-33162870	WT t=4	KO t=4	OK	2.76384	13.7514	2.31483	2.49615	0.0016	0.0244089	yes
B4galnt2	beta-1,4-N-acetyl-galactosaminyl transferase 2 [Source:MGI Symbol;Acc:MGI:1342058]	chr11:95865942-95914891	WT t=4	KO t=4	OK	31.6204	157.365	2.31519	2.51943	0.0007	0.013843	yes
Copb1	coatomer protein complex, subunit beta 1 [Source:MGI Symbol;Acc:MGI:1917599]	chr7:114215558-114254680	WT t=4	KO t=4	OK	3.32129	16.5302	2.31529	2.70804	0.00155	0.0239118	yes
Fads2	fatty acid desaturase 2 [Source:MGI Symbol;Acc:MGI:1930079]	chr19:10064163-10101503	WT t=4	KO t=4	OK	8.98349	44.7405	2.31623	2.94499	0.00165	0.0248951	yes
Ddb1	damage specific DNA binding protein 1 [Source:MGI Symbol;Acc:MGI:1202384]	chr19:10605624-10629813	WT t=4	KO t=4	OK	4.06382	20.2795	2.31911	2.57452	0.0016	0.0244089	yes
Morf4l2	mortality factor 4 like 2 [Source:MGI Symbol;Acc:MGI:1927167]	chrX:136732941-136803364	WT t=4	KO t=4	OK	4.15853	20.7824	2.32122	1.05538	0.003	0.0360412	yes
Pkm	pyruvate kinase, muscle [Source:MGI Symbol;Acc:MGI:97591]	chr9:59656367-59679375	WT t=4	KO t=4	OK	26.3759	132.131	2.32467	2.21117	0.0035	0.039856	yes
Ywhae	tyrosine 3-monooxygenase/tryptophan 5-monooxygenase activation protein, epsilon polypeptide [Source:MGI Symbol;Acc:MGI:894689]	chr11:75732868-75765845	WT t=4	KO t=4	OK	18.4085	92.9143	2.33553	2.00021	0.0018	0.0262118	yes
Rtn3	reticulon 3 [Source:MGI Symbol;Acc:MGI:1339970]	chr19:7417624-7483289	WT t=4	KO t=4	OK	14.1636	71.8352	2.3425	2.42646	0.00095	0.0170663	yes
Mrfap1	Morf4 family associated protein 1 [Source:MGI Symbol;Acc:MGI:1914818]	chr5:36794866-36796772	WT t=4	KO t=4	OK	8.60561	43.681	2.34366	2.86169	0.00185	0.0266173	yes
Tsc22d1	TSC22 domain family, member 1 [Source:MGI Symbol;Acc:MGI:109127]	chr14:76414960-76507765	WT t=4	KO t=4	OK	42.7217	217.103	2.34534	2.25964	0.0006	0.0122955	yes
Rcbtb2	regulator of chromosome condensation (RCC1) and BTB (POZ) domain containing protein 2 [Source:MGI Symbol;Acc:MGI:1917200]	chr14:73123036-73325822	WT t=4	KO t=4	OK	1.00199	5.10442	2.34887	0.212336	0.00305	0.0364596	yes
Cnbp	cellular nucleic acid binding protein [Source:MGI Symbol;Acc:MGI:88431]	chr6:87842614-87851106	WT t=4	KO t=4	OK	31.3961	160.141	2.35068	2.44897	0.0005	0.0111497	yes
Efr3a	EFR3 homolog A [Source:MGI Symbol;Acc:MGI:1923990]	chr15:65787033-65873816	WT t=4	KO t=4	OK	1.65582	8.48551	2.35746	0.627835	0.0025	0.0316985	yes
Perp	PERP, TP53 apoptosis effector [Source:MGI Symbol;Acc:MGI:1929938]	chr10:18845070-18857073	WT t=4	KO t=4	OK	37.9961	196.932	2.37377	2.7514	0.00115	0.0194932	yes
Psap	prosaposin [Source:MGI Symbol;Acc:MGI:97783]	chr10:60277626-60302597	WT t=4	KO t=4	OK	18.2701	95.2852	2.38277	2.59503	0.0006	0.0122955	yes
Rpn1	ribophorin I [Source:MGI Symbol;Acc:MGI:98084]	chr6:88084481-88105304	WT t=4	KO t=4	OK	25.7373	134.421	2.38483	2.45842	0.00265	0.0328634	yes
Vdac1	voltage-dependent anion channel 1 [Source:MGI Symbol;Acc:MGI:106919]	chr11:52360859-52389397	WT t=4	KO t=4	OK	18.3696	95.9928	2.38561	2.67091	0.00025	0.00730319	yes
Pdcd6ip	programmed cell death 6 interacting protein [Source:MGI Symbol;Acc:MGI:1333753]	chr9:113651743-113708259	WT t=4	KO t=4	OK	7.27446	38.0817	2.38819	2.06713	0.00045	0.0103965	yes
Dstn	destrin [Source:MGI Symbol;Acc:MGI:1929270]	chr2:143915319-143943324	WT t=4	KO t=4	OK	232.419	1231.3	2.40538	2.56968	0.0031	0.0369196	yes
Kars	lysyl-tRNA synthetase [Source:MGI Symbol;Acc:MGI:1934754]	chr8:111993439-112011323	WT t=4	KO t=4	OK	3.7792	20.057	2.40795	2.42898	0.0013	0.0210342	yes
Itih5	inter-alpha (globulin) inhibitor H5 [Source:MGI Symbol;Acc:MGI:1925751]	chr2:10153570-10256529	WT t=4	KO t=4	OK	0.943705	5.01017	2.40845	2.40795	0.0033	0.0385843	yes
Gm1840	predicted gene 1840 [Source:MGI Symbol;Acc:MGI:3037698]	chr8:5639579-5641011	WT t=4	KO t=4	OK	28.0755	151.18	2.42889	3.06087	0.00085	0.0157709	yes
Cyb561	cytochrome b-561 [Source:MGI Symbol;Acc:MGI:103253]	chr11:105933701-105953336	WT t=4	KO t=4	OK	6.24757	33.7347	2.43287	1.88536	0.00115	0.0194932	yes
Chmp2b	charged multivesicular body protein 2B [Source:MGI Symbol;Acc:MGI:1916192]	chr16:65539132-65562697	WT t=4	KO t=4	OK	8.69139	47.111	2.43841	3.01252	0.0008	0.0152253	yes
Mal2	mal, T cell differentiation protein 2 [Source:MGI Symbol;Acc:MGI:2146021]	chr15:54571365-54602846	WT t=4	KO t=4	OK	3.76849	20.5147	2.4446	2.86111	0.0005	0.0111497	yes
Smpd4	sphingomyelin phosphodiesterase 4 [Source:MGI Symbol;Acc:MGI:1924876]	chr16:17619353-17644828	WT t=4	KO t=4	OK	0.363893	1.98741	2.4493	0.111575	0.00145	0.0228458	yes
Atp5a1	ATP synthase, H+ transporting, mitochondrial F1 complex, alpha subunit 1 [Source:MGI Symbol;Acc:MGI:88115]	chr18:77773728-77782869	WT t=4	KO t=4	OK	231.301	1272.45	2.45976	2.09916	0.0034	0.0390878	yes
Pof1b	premature ovarian failure 1B [Source:MGI Symbol;Acc:MGI:1916943]	chrX:112638430-112698651	WT t=4	KO t=4	OK	2.34826	12.9369	2.46182	2.6324	0.00255	0.0322051	yes
Acads	acyl-Coenzyme A dehydrogenase, short chain [Source:MGI Symbol;Acc:MGI:87868]	chr5:115110298-115119346	WT t=4	KO t=4	OK	18.5178	102.509	2.46876	2.01606	0.00265	0.0328634	yes
Lima1	LIM domain and actin binding 1 [Source:MGI Symbol;Acc:MGI:1920992]	chr15:99734880-99875428	WT t=4	KO t=4	OK	5.83158	32.3819	2.47323	2.3805	0.0007	0.013843	yes
Pisd	phosphatidylserine decarboxylase [Source:MGI Symbol;Acc:MGI:2445114]	chr5:32736300-32854256	WT t=4	KO t=4	OK	4.31278	23.9638	2.47416	1.98351	5e-05	0.00243934	yes
Ctsb	cathepsin B [Source:MGI Symbol;Acc:MGI:88561]	chr14:63122461-63177793	WT t=4	KO t=4	OK	13.2767	73.9083	2.47684	2.45684	0.00295	0.0356635	yes
Gtf2f2	general transcription factor IIF, polypeptide 2 [Source:MGI Symbol;Acc:MGI:1915955]	chr14:75896936-76010865	WT t=4	KO t=4	OK	6.48397	36.5631	2.49544	2.61728	0.00135	0.0214815	yes
Map2k1	mitogen-activated protein kinase kinase 1 [Source:MGI Symbol;Acc:MGI:1346866]	chr9:64185769-64253631	WT t=4	KO t=4	OK	15.6889	88.6324	2.49809	2.57911	0.0019	0.0270132	yes
Gne	glucosamine (UDP-N-acetyl)-2-epimerase/N-acetylmannosamine kinase [Source:MGI Symbol;Acc:MGI:1354951]	chr4:44034074-44084177	WT t=4	KO t=4	OK	38.2021	218.412	2.51532	2.22078	0.00085	0.0157709	yes
Copa	coatomer protein complex subunit alpha [Source:MGI Symbol;Acc:MGI:1334462]	chr1:172066012-172122330	WT t=4	KO t=4	OK	6.738	38.7828	2.52503	1.64931	0.0033	0.0385843	yes
Tmigd1	transmembrane and immunoglobulin domain containing 1 [Source:MGI Symbol;Acc:MGI:1913851]	chr11:76902158-76916587	WT t=4	KO t=4	OK	3.94108	22.7003	2.52605	1.83239	0.0026	0.0325797	yes
Arf4	ADP-ribosylation factor 4 [Source:MGI Symbol;Acc:MGI:99433]	chr14:26579560-26669883	WT t=4	KO t=4	OK	39.9433	230.073	2.52606	2.99398	0.0005	0.0111497	yes
Cdc42	cell division cycle 42 [Source:MGI Symbol;Acc:MGI:106211]	chr4:137319695-137357720	WT t=4	KO t=4	OK	30.4956	175.764	2.52697	2.68293	0.00035	0.00889907	yes
Kcnk1	potassium channel, subfamily K, member 1 [Source:MGI Symbol;Acc:MGI:109322]	chr8:125995101-126030683	WT t=4	KO t=4	OK	7.01462	40.4748	2.52859	3.05789	0.0009	0.016476	yes
Insig1	insulin induced gene 1 [Source:MGI Symbol;Acc:MGI:1916289]	chr5:28071362-28078662	WT t=4	KO t=4	OK	2.03796	11.7771	2.53079	1.99785	0.00425	0.0461545	yes
Cap1	CAP, adenylate cyclase-associated protein 1 (yeast) [Source:MGI Symbol;Acc:MGI:88262]	chr4:122836241-122886056	WT t=4	KO t=4	OK	2.9614	17.1949	2.53763	1.25059	0.0026	0.0325797	yes
Tmem30b	transmembrane protein 30B [Source:MGI Symbol;Acc:MGI:2442082]	chr12:73543113-73546395	WT t=4	KO t=4	OK	5.64358	32.9286	2.54466	3.0375	0.00035	0.00889907	yes
Ildr1	immunoglobulin-like domain containing receptor 1 [Source:MGI Symbol;Acc:MGI:2146574]	chr16:36693977-36726804	WT t=4	KO t=4	OK	13.0052	75.9763	2.54646	2.55838	0.00065	0.0130694	yes
Mark2	MAP/microtubule affinity regulating kinase 2 [Source:MGI Symbol;Acc:MGI:99638]	chr19:7275395-7341860	WT t=4	KO t=4	OK	2.54954	14.9311	2.55002	0.790808	0.0001	0.00400458	yes
Gcnt3	glucosaminyl (N-acetyl) transferase 3, mucin type [Source:MGI Symbol;Acc:MGI:1919327]	chr9:70031495-70038088	WT t=4	KO t=4	OK	6.30833	37.0878	2.55562	2.95166	0.00055	0.011669	yes
Rpn2	ribophorin II [Source:MGI Symbol;Acc:MGI:98085]	chr2:157208549-157326319	WT t=4	KO t=4	OK	23.495	138.136	2.55566	2.51667	5e-05	0.00243934	yes
Mgat4a	mannoside acetylglucosaminyltransferase 4, isoenzyme A [Source:MGI Symbol;Acc:MGI:2662992]	chr1:37439339-37541016	WT t=4	KO t=4	OK	5.65623	33.4756	2.5652	2.08819	0.00125	0.0205715	yes
Apobec3	apolipoprotein B mRNA editing enzyme, catalytic polypeptide 3 [Source:MGI Symbol;Acc:MGI:1933111]	chr15:79891658-79971119	WT t=4	KO t=4	OK	1.34167	7.95888	2.56853	0.600453	0.00045	0.0103965	yes
Clcn7	chloride channel, voltage-sensitive 7 [Source:MGI Symbol;Acc:MGI:1347048]	chr17:25133390-25162104	WT t=4	KO t=4	OK	2.06109	12.2399	2.57011	1.33084	0.0039	0.0430838	yes
Cd177	CD177 antigen [Source:MGI Symbol;Acc:MGI:1916141]	chr7:24743982-24760311	WT t=4	KO t=4	OK	7.76984	46.4184	2.57874	2.61479	0.00015	0.00533944	yes
Abcg2	ATP-binding cassette, sub-family G (WHITE), member 2 [Source:MGI Symbol;Acc:MGI:1347061]	chr6:58584522-58695676	WT t=4	KO t=4	OK	1.54031	9.24258	2.58507	0.602015	0.00225	0.0297452	yes
Cltc	clathrin, heavy polypeptide (Hc) [Source:MGI Symbol;Acc:MGI:2388633]	chr11:86694350-86757565	WT t=4	KO t=4	OK	2.26027	13.6112	2.59023	1.21602	0.00165	0.0248951	yes
Sqstm1	sequestosome 1 [Source:MGI Symbol;Acc:MGI:107931]	chr11:50174443-50210827	WT t=4	KO t=4	OK	17.5276	105.768	2.5932	2.40901	0.00055	0.011669	yes
Tom1l1	target of myb1-like 1 (chicken) [Source:MGI Symbol;Acc:MGI:1919193]	chr11:90638172-90688366	WT t=4	KO t=4	OK	3.92013	23.7958	2.60174	1.63127	0.0021	0.0286285	yes
Pdxdc1	pyridoxal-dependent decarboxylase domain containing 1 [Source:MGI Symbol;Acc:MGI:1920909]	chr16:13819231-13903131	WT t=4	KO t=4	OK	20.8215	126.443	2.60234	2.32831	0.00055	0.011669	yes
Slc5a8	solute carrier family 5 (iodide transporter), member 8 [Source:MGI Symbol;Acc:MGI:2384916]	chr10:88885991-88929505	WT t=4	KO t=4	OK	4.85637	29.6157	2.60841	2.92757	0.00035	0.00889907	yes
Cd38	CD38 antigen [Source:MGI Symbol;Acc:MGI:107474]	chr5:43868552-43912375	WT t=4	KO t=4	OK	11.558	70.7364	2.61356	2.35985	0.0019	0.0270132	yes
Cd151	CD151 antigen [Source:MGI Symbol;Acc:MGI:1096360]	chr7:141461093-141471479	WT t=4	KO t=4	OK	9.65565	59.229	2.61686	2.4547	0.00175	0.025836	yes
Hadha	hydroxyacyl-Coenzyme A dehydrogenase/3-ketoacyl-Coenzyme A thiolase/enoyl-Coenzyme A hydratase (trifunctional protein), alpha subunit [Source:MGI Symbol;Acc:MGI:2135593]	chr5:30103583-30155162	WT t=4	KO t=4	OK	21.8132	134.97	2.62937	2.6706	0.0018	0.0262118	yes
Cs	citrate synthase [Source:MGI Symbol;Acc:MGI:88529]	chr10:128337831-128362479	WT t=4	KO t=4	OK	18.042	111.72	2.63046	2.84283	0.0002	0.00640733	yes
Pfkp	phosphofructokinase, platelet [Source:MGI Symbol;Acc:MGI:1891833]	chr13:6548156-6648777	WT t=4	KO t=4	OK	6.06959	37.7443	2.63659	1.96018	0.0009	0.016476	yes
Pmm2	phosphomannomutase 2 [Source:MGI Symbol;Acc:MGI:1859214]	chr16:8633883-8657531	WT t=4	KO t=4	OK	11.0951	69.1182	2.63914	2.19818	0.0011	0.0190146	yes
Eif4g2	eukaryotic translation initiation factor 4, gamma 2 [Source:MGI Symbol;Acc:MGI:109207]	chr7:111070567-111083030	WT t=4	KO t=4	OK	6.10293	38.2126	2.64648	1.46796	0.00045	0.0103965	yes
Lasp1	LIM and SH3 protein 1 [Source:MGI Symbol;Acc:MGI:109656]	chr11:97798999-97838764	WT t=4	KO t=4	OK	7.13664	44.7187	2.64756	1.18164	5e-05	0.00243934	yes
Tm9sf1	transmembrane 9 superfamily member 1 [Source:MGI Symbol;Acc:MGI:1921390]	chr14:55625399-55643806	WT t=4	KO t=4	OK	5.75821	36.1737	2.65125	1.55737	0.00025	0.00730319	yes
Cyp4f14	cytochrome P450, family 4, subfamily f, polypeptide 14 [Source:MGI Symbol;Acc:MGI:1927669]	chr17:32905070-32917342	WT t=4	KO t=4	OK	2.21163	14.0009	2.66233	2.51301	0.0048	0.0499273	yes
Cct8	chaperonin containing Tcp1, subunit 8 (theta) [Source:MGI Symbol;Acc:MGI:107183]	chr16:87454702-87495873	WT t=4	KO t=4	OK	8.49483	53.8091	2.66319	2.17962	0.00025	0.00730319	yes
Ube2d3	ubiquitin-conjugating enzyme E2D 3 [Source:MGI Symbol;Acc:MGI:1913355]	chr3:135436208-135468198	WT t=4	KO t=4	OK	4.71513	29.9571	2.66753	1.64267	5e-05	0.00243934	yes
Hpgd	hydroxyprostaglandin dehydrogenase 15 (NAD) [Source:MGI Symbol;Acc:MGI:108085]	chr8:56294551-56321046	WT t=4	KO t=4	OK	8.13916	51.8152	2.67042	3.36686	0.0003	0.00816799	yes
Tpm3	tropomyosin 3, gamma [Source:MGI Symbol;Acc:MGI:1890149]	chr3:90072648-90100902	WT t=4	KO t=4	OK	9.53142	61.2875	2.68483	1.50798	0.0001	0.00400458	yes
Ctsa	cathepsin A [Source:MGI Symbol;Acc:MGI:97748]	chr2:164830731-164857711	WT t=4	KO t=4	OK	10.8782	69.9558	2.685	1.55276	0.00095	0.0170663	yes
Eif4a1	eukaryotic translation initiation factor 4A1 [Source:MGI Symbol;Acc:MGI:95303]	chr11:69666935-69672423	WT t=4	KO t=4	OK	4.22982	27.3089	2.69071	1.4655	0.00015	0.00533944	yes
Fam234a	family with sequence similarity 234, member A [Source:MGI Symbol;Acc:MGI:2146854]	chr17:26211821-26244223	WT t=4	KO t=4	OK	16.484	107.34	2.70304	1.97186	0.0027	0.0333116	yes
Sptssa	serine palmitoyltransferase, small subunit A [Source:MGI Symbol;Acc:MGI:1913399]	chr12:54645373-54656572	WT t=4	KO t=4	OK	6.83851	44.6903	2.70821	2.84146	0.0005	0.0111497	yes
Cpt1a	carnitine palmitoyltransferase 1a, liver [Source:MGI Symbol;Acc:MGI:1098296]	chr19:3323300-3385732	WT t=4	KO t=4	OK	4.21259	27.5698	2.71031	3.12581	0.00025	0.00730319	yes
Gm4202	predicted gene 4202 [Source:MGI Symbol;Acc:MGI:3782379]	chr3:92689425-92690158	WT t=4	KO t=4	OK	74.8723	490.46	2.71163	3.95425	0.0007	0.013843	yes
Csnk1g1	casein kinase 1, gamma 1 [Source:MGI Symbol;Acc:MGI:2660884]	chr9:65908923-66045015	WT t=4	KO t=4	OK	0.302363	1.98966	2.71817	0.165118	0.00235	0.0304802	yes
Cct4	chaperonin containing Tcp1, subunit 4 (delta) [Source:MGI Symbol;Acc:MGI:104689]	chr11:22990518-23003780	WT t=4	KO t=4	OK	8.79727	58.1745	2.72526	2.59166	0.0011	0.0190146	yes
Wars	tryptophanyl-tRNA synthetase [Source:MGI Symbol;Acc:MGI:104630]	chr12:108860029-108894174	WT t=4	KO t=4	OK	4.82213	32.2827	2.74302	2.18001	0.0002	0.00640733	yes
Cdh1	cadherin 1 [Source:MGI Symbol;Acc:MGI:88354]	chr8:106603350-106670246	WT t=4	KO t=4	OK	24.4835	164.082	2.74453	2.12782	0.0018	0.0262118	yes
Dlat	dihydrolipoamide S-acetyltransferase (E2 component of pyruvate dehydrogenase complex) [Source:MGI Symbol;Acc:MGI:2385311]	chr9:50634632-50659780	WT t=4	KO t=4	OK	1.49353	10.0228	2.74649	0.817891	0.0048	0.0499273	yes
Atp9a	ATPase, class II, type 9A [Source:MGI Symbol;Acc:MGI:1330826]	chr2:168634437-168742409	WT t=4	KO t=4	OK	3.49345	23.4739	2.74833	1.67558	5e-05	0.00243934	yes
Micu1	mitochondrial calcium uptake 1 [Source:MGI Symbol;Acc:MGI:2384909]	chr10:59702476-59864132	WT t=4	KO t=4	OK	3.01771	20.2919	2.74938	1.19173	0.00075	0.0146212	yes
Papss2	3'-phosphoadenosine 5'-phosphosulfate synthase 2 [Source:MGI Symbol;Acc:MGI:1330223]	chr19:32620004-32667187	WT t=4	KO t=4	OK	33.9848	228.565	2.74965	3.07491	0.0001	0.00400458	yes
Arhgap21	Rho GTPase activating protein 21 [Source:MGI Symbol;Acc:MGI:1918685]	chr2:20847918-20968881	WT t=4	KO t=4	OK	1.21422	8.22314	2.75966	0.317998	0.0016	0.0244089	yes
Anxa4	annexin A4 [Source:MGI Symbol;Acc:MGI:88030]	chr6:86733488-86793584	WT t=4	KO t=4	OK	22.3299	151.466	2.76194	2.54297	5e-05	0.00243934	yes
Aplp2	amyloid beta (A4) precursor-like protein 2 [Source:MGI Symbol;Acc:MGI:88047]	chr9:31149556-31211815	WT t=4	KO t=4	OK	1.61325	10.9719	2.76577	2.58191	0.0017	0.0253707	yes
Gm6560	predicted gene 6560 [Source:MGI Symbol;Acc:MGI:3646204]	chr5:22550431-23275597	WT t=4	KO t=4	OK	28.5922	195.098	2.7705	3.00865	0.00085	0.0157709	yes
Eif3l	eukaryotic translation initiation factor 3, subunit L [Source:MGI Symbol;Acc:MGI:2386251]	chr15:79075222-79094400	WT t=4	KO t=4	OK	8.57669	59.0725	2.78399	3.46329	0.00015	0.00533944	yes
Irgm1	immunity-related GTPase family M member 1 [Source:MGI Symbol;Acc:MGI:107567]	chr11:48861967-48871683	WT t=4	KO t=4	OK	2.57044	17.7223	2.78548	2.48974	0.00175	0.025836	yes
Arl1	ADP-ribosylation factor-like 1 [Source:MGI Symbol;Acc:MGI:99436]	chr10:88729540-88744094	WT t=4	KO t=4	OK	7.04933	49.0366	2.7983	2.64075	5e-05	0.00243934	yes
Plekhb2	pleckstrin homology domain containing, family B (evectins) member 2 [Source:MGI Symbol;Acc:MGI:2385825]	chr1:34849975-34879580	WT t=4	KO t=4	OK	15.5151	107.977	2.79897	2.13929	0.00065	0.0130694	yes
Ralb	v-ral simian leukemia viral oncogene B [Source:MGI Symbol;Acc:MGI:1927244]	chr1:119470304-119504794	WT t=4	KO t=4	OK	3.22272	22.4526	2.80053	2.08618	0.00105	0.0184152	yes
Rab1a	RAB1A, member RAS oncogene family [Source:MGI Symbol;Acc:MGI:97842]	chr11:20201431-20226856	WT t=4	KO t=4	OK	13.6062	94.8602	2.80154	2.859	0.00015	0.00533944	yes
Heph	hephaestin [Source:MGI Symbol;Acc:MGI:1332240]	chrX:96306177-96574485	WT t=4	KO t=4	OK	1.50764	10.5369	2.80508	2.40321	0.0009	0.016476	yes
9530068E07Rik	RIKEN cDNA 9530068E07 gene [Source:MGI Symbol;Acc:MGI:2654705]	chr11:52396427-52408728	WT t=4	KO t=4	OK	3.82802	26.7576	2.80528	2.1296	0.0004	0.00968363	yes
Fryl	FRY like transcription coactivator [Source:MGI Symbol;Acc:MGI:1919563]	chr5:73019986-73256619	WT t=4	KO t=4	OK	1.04816	7.40231	2.82012	0.378731	0.00045	0.0103965	yes
Pdia3	protein disulfide isomerase associated 3 [Source:MGI Symbol;Acc:MGI:95834]	chr2:121392630-121438687	WT t=4	KO t=4	OK	56.6175	399.874	2.82023	2.2261	0.00115	0.0194932	yes
Smim15	small integral membrane protein 15 [Source:MGI Symbol;Acc:MGI:1922866]	chr13:108046423-108049146	WT t=4	KO t=4	OK	2.47023	17.5389	2.82784	2.97316	0.00385	0.0426294	yes
Lmo7	LIM domain only 7 [Source:MGI Symbol;Acc:MGI:1353586]	chr14:101729956-101934710	WT t=4	KO t=4	OK	1.65699	11.7738	2.82894	0.761291	0.00085	0.0157709	yes
Lamp2	lysosomal-associated membrane protein 2 [Source:MGI Symbol;Acc:MGI:96748]	chrX:38401356-38456454	WT t=4	KO t=4	OK	3.31187	23.6407	2.83556	2.82736	0.00115	0.0194932	yes
Mgam2-ps	maltase-glucoamylase 2, pseudogene [Source:MGI Symbol;Acc:MGI:3645497]	chr6:40786940-40855600	WT t=4	KO t=4	OK	1.2977	9.30326	2.84178	2.70831	0.00305	0.0364596	yes
Stx7	syntaxin 7 [Source:MGI Symbol;Acc:MGI:1858210]	chr10:24149316-24188959	WT t=4	KO t=4	OK	3.033	21.9162	2.85318	3.1287	0.0008	0.0152253	yes
Sdcbp	syndecan binding protein [Source:MGI Symbol;Acc:MGI:1337026]	chr4:6365649-6454271	WT t=4	KO t=4	OK	14.3308	104.172	2.86177	2.6914	0.0003	0.00816799	yes
Atp2a3	ATPase, Ca++ transporting, ubiquitous [Source:MGI Symbol;Acc:MGI:1194503]	chr11:72961168-72993044	WT t=4	KO t=4	OK	12.0856	88.0394	2.86487	2.74987	0.00015	0.00533944	yes
Rnf128	ring finger protein 128 [Source:MGI Symbol;Acc:MGI:1914139]	chrX:139563315-139673145	WT t=4	KO t=4	OK	6.47665	47.2059	2.86565	2.60273	0.00025	0.00730319	yes
Vil1	villin 1 [Source:MGI Symbol;Acc:MGI:98930]	chr1:74409375-74588246	WT t=4	KO t=4	OK	30.6185	224.438	2.87384	2.84617	0.00015	0.00533944	yes
Cdc42bpa	CDC42 binding protein kinase alpha [Source:MGI Symbol;Acc:MGI:2441841]	chr1:179960471-180199602	WT t=4	KO t=4	OK	0.138922	1.02192	2.87894	0.106821	0.0027	0.0333116	yes
Stx5a	syntaxin 5A [Source:MGI Symbol;Acc:MGI:1928483]	chr19:8741412-8756069	WT t=4	KO t=4	OK	6.46031	47.7537	2.88594	1.84438	5e-05	0.00243934	yes
Aco2	aconitase 2, mitochondrial [Source:MGI Symbol;Acc:MGI:87880]	chr15:81872308-81926213	WT t=4	KO t=4	OK	13.1551	97.3941	2.88821	2.93014	5e-05	0.00243934	yes
Chmp5	charged multivesicular body protein 5 [Source:MGI Symbol;Acc:MGI:1924209]	chr4:40948406-40965303	WT t=4	KO t=4	OK	5.27694	39.417	2.90104	3.38146	0.00125	0.0205715	yes
Prom1	prominin 1 [Source:MGI Symbol;Acc:MGI:1100886]	chr5:43993619-44102515	WT t=4	KO t=4	OK	17.1179	128.026	2.90285	2.73251	0.00015	0.00533944	yes
Cyp2c55	cytochrome P450, family 2, subfamily c, polypeptide 55 [Source:MGI Symbol;Acc:MGI:1919332]	chr19:39007018-39042693	WT t=4	KO t=4	OK	276.718	2072.91	2.90517	2.72257	0.0003	0.00816799	yes
Slc6a6	solute carrier family 6 (neurotransmitter transporter, taurine), member 6 [Source:MGI Symbol;Acc:MGI:98488]	chr6:91684052-91759066	WT t=4	KO t=4	OK	2.4871	18.7196	2.91201	0.900003	0.00025	0.00730319	yes
Abhd2	abhydrolase domain containing 2 [Source:MGI Symbol;Acc:MGI:1914344]	chr7:79273198-79365508	WT t=4	KO t=4	OK	6.62811	49.8994	2.91235	3.17705	0.0001	0.00400458	yes
Chp1	calcineurin-like EF hand protein 1 [Source:MGI Symbol;Acc:MGI:1927185]	chr2:119547696-119587027	WT t=4	KO t=4	OK	15.8018	119.28	2.91619	2.93847	0.0001	0.00400458	yes
Tmem63a	transmembrane protein 63a [Source:MGI Symbol;Acc:MGI:2384789]	chr1:180942343-180975112	WT t=4	KO t=4	OK	4.09808	31.0697	2.92249	1.29077	0.00115	0.0194932	yes
Gtpbp2	GTP binding protein 2 [Source:MGI Symbol;Acc:MGI:1860138]	chr17:46161031-46169370	WT t=4	KO t=4	OK	1.26783	9.63855	2.92645	0.461933	0.0001	0.00400458	yes
Gsdmc4	gasdermin C4 [Source:MGI Symbol;Acc:MGI:1921798]	chr15:63891263-63912297	WT t=4	KO t=4	OK	282.577	2154.7	2.93077	2.69895	0.00025	0.00730319	yes
Usp4	ubiquitin specific peptidase 4 (proto-oncogene) [Source:MGI Symbol;Acc:MGI:98905]	chr9:108347852-108392545	WT t=4	KO t=4	OK	1.64238	12.5333	2.93191	1.07528	0.0019	0.0270132	yes
Hspd1-ps3	heat shock protein 1 (chaperonin), pseudogene 3 [Source:MGI Symbol;Acc:MGI:3651246]	chr11:41498736-41500458	WT t=4	KO t=4	OK	7.13344	54.6086	2.93646	3.37662	0.00045	0.0103965	yes
Metap1	methionyl aminopeptidase 1 [Source:MGI Symbol;Acc:MGI:1922874]	chr3:138458955-138489515	WT t=4	KO t=4	OK	0.834634	6.39183	2.93701	0.678372	0.0045	0.0475792	yes
Idh3a	isocitrate dehydrogenase 3 (NAD+) alpha [Source:MGI Symbol;Acc:MGI:1915084]	chr9:54586510-54604661	WT t=4	KO t=4	OK	7.59265	58.2452	2.93946	3.53848	0.00015	0.00533944	yes
Gpr107	G protein-coupled receptor 107 [Source:MGI Symbol;Acc:MGI:2139054]	chr2:31152315-31218775	WT t=4	KO t=4	OK	2.70612	20.8317	2.94448	0.908112	0.0037	0.0413496	yes
Actr3	ARP3 actin-related protein 3 [Source:MGI Symbol;Acc:MGI:1921367]	chr1:125392904-125435727	WT t=4	KO t=4	OK	5.53328	42.6158	2.94518	2.22232	5e-05	0.00243934	yes
Nars	asparaginyl-tRNA synthetase [Source:MGI Symbol;Acc:MGI:1917473]	chr18:64499664-64516557	WT t=4	KO t=4	OK	7.8508	60.473	2.94538	3.2885	0.00035	0.00889907	yes
Hexb	hexosaminidase B [Source:MGI Symbol;Acc:MGI:96074]	chr13:97137936-97198357	WT t=4	KO t=4	OK	3.58961	27.6713	2.94649	2.78764	0.00095	0.0170663	yes
Plekha7	pleckstrin homology domain containing, family A member 7 [Source:MGI Symbol;Acc:MGI:2445094]	chr7:116123484-116308376	WT t=4	KO t=4	OK	0.706073	5.4489	2.94808	0.280915	0.0021	0.0286285	yes
Rhoa	ras homolog family member A [Source:MGI Symbol;Acc:MGI:1096342]	chr9:108302957-108338273	WT t=4	KO t=4	OK	7.94586	61.8272	2.95997	2.57335	0.0002	0.00640733	yes
Hadh	hydroxyacyl-Coenzyme A dehydrogenase [Source:MGI Symbol;Acc:MGI:96009]	chr3:131233418-131272101	WT t=4	KO t=4	OK	58.1122	452.632	2.96142	2.96	0.00015	0.00533944	yes
Rbbp7	retinoblastoma binding protein 7 [Source:MGI Symbol;Acc:MGI:1194910]	chrX:162760401-162829454	WT t=4	KO t=4	OK	3.01848	23.5633	2.96465	2.1189	0.0008	0.0152253	yes
Ak3	adenylate kinase 3 [Source:MGI Symbol;Acc:MGI:1860835]	chr19:29020832-29048729	WT t=4	KO t=4	OK	10.7212	83.7671	2.96592	3.11357	5e-05	0.00243934	yes
Rmdn3	regulator of microtubule dynamics 3 [Source:MGI Symbol;Acc:MGI:1915059]	chr2:119112792-119157034	WT t=4	KO t=4	OK	2.39539	18.7381	2.96764	0.984775	0.00195	0.0274801	yes
Sult1d1	sulfotransferase family 1D, member 1 [Source:MGI Symbol;Acc:MGI:1926341]	chr5:87554644-87569027	WT t=4	KO t=4	OK	26.4692	207.176	2.96847	2.91163	0.00035	0.00889907	yes
Klf10	Kruppel-like factor 10 [Source:MGI Symbol;Acc:MGI:1101353]	chr15:38294412-38300707	WT t=4	KO t=4	OK	1.42159	11.1648	2.97338	2.87606	0.0032	0.0377828	yes
Gm15210	predicted gene 15210 [Source:MGI Symbol;Acc:MGI:3705743]	chr8:100030557-100032102	WT t=4	KO t=4	OK	2.69514	21.1824	2.97444	3.07284	0.00455	0.0479496	yes
Canx	calnexin [Source:MGI Symbol;Acc:MGI:88261]	chr11:50293960-50325673	WT t=4	KO t=4	OK	6.8039	53.5348	2.97604	2.31874	0.0001	0.00400458	yes
Cdhr2	cadherin-related family member 2 [Source:MGI Symbol;Acc:MGI:2687323]	chr13:54701460-54736662	WT t=4	KO t=4	OK	7.23123	57.3509	2.9875	3.31325	5e-05	0.00243934	yes
Tpd52	tumor protein D52 [Source:MGI Symbol;Acc:MGI:107749]	chr3:8925592-9004723	WT t=4	KO t=4	OK	14.2918	113.674	2.99164	2.23867	0.0001	0.00400458	yes
Ctnnd1	catenin (cadherin associated protein), delta 1 [Source:MGI Symbol;Acc:MGI:105100]/predicted gene 28635 [Source:MGI Symbol;Acc:MGI:5579341]	chr2:84600070-84715180	WT t=4	KO t=4	OK	2.96184	23.6427	2.99683	1.24745	0.00095	0.0170663	yes
Net1	neuroepithelial cell transforming gene 1 [Source:MGI Symbol;Acc:MGI:1927138]	chr13:3882564-3918220	WT t=4	KO t=4	OK	2.04981	16.4061	3.00067	2.86448	0.0005	0.0111497	yes
Tpm3-rs7	tropomyosin 3, related sequence 7 [Source:MGI Symbol;Acc:MGI:99705]	chr14:113314607-113316713	WT t=4	KO t=4	OK	10.2214	82.0807	3.00545	3.56168	0.0001	0.00400458	yes
Cd74	CD74 antigen (invariant polypeptide of major histocompatibility complex, class II antigen-associated) [Source:MGI Symbol;Acc:MGI:96534]	chr18:60803847-60812646	WT t=4	KO t=4	OK	20.4992	165.064	3.00938	3.2135	0.0001	0.00400458	yes
Gpr160	G protein-coupled receptor 160 [Source:MGI Symbol;Acc:MGI:1919112]	chr3:30855949-30897192	WT t=4	KO t=4	OK	1.2885	10.3895	3.01136	0.876523	0.00415	0.0452218	yes
Sh3bgrl2	SH3 domain binding glutamic acid-rich protein like 2 [Source:MGI Symbol;Acc:MGI:1915350]	chr9:83548326-83638801	WT t=4	KO t=4	OK	3.27573	26.5473	3.01867	1.63062	0.00465	0.0487895	yes
Suclg2	succinate-Coenzyme A ligase, GDP-forming, beta subunit [Source:MGI Symbol;Acc:MGI:1306824]	chr6:95473008-95718800	WT t=4	KO t=4	OK	2.69903	21.9208	3.02179	1.72135	0.0013	0.0210342	yes
Hnrnpk	heterogeneous nuclear ribonucleoprotein K [Source:MGI Symbol;Acc:MGI:99894]	chr13:58391141-58411149	WT t=4	KO t=4	OK	14.2271	115.738	3.02415	3.50055	0.0002	0.00640733	yes
Slc26a3	solute carrier family 26, member 3 [Source:MGI Symbol;Acc:MGI:107181]	chr12:31390870-31473917	WT t=4	KO t=4	OK	33.2592	270.597	3.02432	2.78661	0.0002	0.00640733	yes
Ppp2r1b	protein phosphatase 2, regulatory subunit A, beta [Source:MGI Symbol;Acc:MGI:1920949]	chr9:50845300-51009073	WT t=4	KO t=4	OK	0.270595	2.20948	3.0295	0.205462	0.00395	0.0434364	yes
Sypl	synaptophysin-like protein [Source:MGI Symbol;Acc:MGI:108081]	chr12:32953890-32979050	WT t=4	KO t=4	OK	11.9977	98.3271	3.03483	2.68084	5e-05	0.00243934	yes
Wls	wntless homolog (Drosophila) [Source:MGI Symbol;Acc:MGI:1915401]	chr3:159839671-159938664	WT t=4	KO t=4	OK	2.62992	21.6623	3.0421	2.52092	0.00025	0.00730319	yes
Ganc	glucosidase, alpha; neutral C [Source:MGI Symbol;Acc:MGI:1923301]	chr2:120355311-120504913	WT t=4	KO t=4	OK	0.138531	1.14825	3.05115	0.0800953	0.00455	0.0479496	yes
Ssr3	signal sequence receptor, gamma [Source:MGI Symbol;Acc:MGI:1914687]	chr3:65379654-65392623	WT t=4	KO t=4	OK	3.83707	31.9305	3.05686	2.64809	0.0003	0.00816799	yes
Ctnna1	catenin (cadherin associated protein), alpha 1 [Source:MGI Symbol;Acc:MGI:88274]	chr18:35118887-35254773	WT t=4	KO t=4	OK	7.41334	62.1257	3.06699	3.29413	5e-05	0.00243934	yes
Pfkl	phosphofructokinase, liver, B-type [Source:MGI Symbol;Acc:MGI:97547]	chr10:77986946-78010083	WT t=4	KO t=4	OK	9.5624	80.3067	3.07007	2.09548	0.0007	0.013843	yes
M6pr	mannose-6-phosphate receptor, cation dependent [Source:MGI Symbol;Acc:MGI:96904]	chr6:122308719-122317680	WT t=4	KO t=4	OK	3.25936	27.4384	3.07354	3.33411	0.0004	0.00968363	yes
Ift46	intraflagellar transport 46 [Source:MGI Symbol;Acc:MGI:1923818]	chr9:44767907-44792714	WT t=4	KO t=4	OK	3.28992	27.7195	3.07478	1.20139	0.00025	0.00730319	yes
Il13ra1	interleukin 13 receptor, alpha 1 [Source:MGI Symbol;Acc:MGI:105052]	chrX:36112109-36171259	WT t=4	KO t=4	OK	1.73735	14.6541	3.07634	3.23303	0.00055	0.011669	yes
Ghitm	growth hormone inducible transmembrane protein [Source:MGI Symbol;Acc:MGI:1913342]	chr14:37120443-37135322	WT t=4	KO t=4	OK	13.8269	116.874	3.0794	3.17534	0.0001	0.00400458	yes
Srsf3	serine/arginine-rich splicing factor 3 [Source:MGI Symbol;Acc:MGI:98285]	chr17:29032672-29043366	WT t=4	KO t=4	OK	3.94488	33.4145	3.08242	2.31028	0.00215	0.0291859	yes
Copg1	coatomer protein complex, subunit gamma 1 [Source:MGI Symbol;Acc:MGI:1858696]	chr6:87887813-87936629	WT t=4	KO t=4	OK	2.36117	20.075	3.08782	1.3276	0.00035	0.00889907	yes
Ifngr1	interferon gamma receptor 1 [Source:MGI Symbol;Acc:MGI:107655]	chr10:19591948-19610229	WT t=4	KO t=4	OK	11.708	100.71	3.10463	2.88305	0.0001	0.00400458	yes
Eif4a2	eukaryotic translation initiation factor 4A2 [Source:MGI Symbol;Acc:MGI:106906]	chr16:23107443-23127737	WT t=4	KO t=4	OK	4.32804	37.3905	3.11089	1.40073	5e-05	0.00243934	yes
Mapk6	mitogen-activated protein kinase 6 [Source:MGI Symbol;Acc:MGI:1354946]	chr9:75369061-75410005	WT t=4	KO t=4	OK	1.38337	11.9753	3.1138	0.725507	0.00435	0.0468698	yes
Atp6ap2	ATPase, H+ transporting, lysosomal accessory protein 2 [Source:MGI Symbol;Acc:MGI:1917745]	chrX:12587800-12617049	WT t=4	KO t=4	OK	4.05542	35.3259	3.12281	2.92026	0.0002	0.00640733	yes
Slc25a24	solute carrier family 25 (mitochondrial carrier, phosphate carrier), member 24 [Source:MGI Symbol;Acc:MGI:1917160]	chr3:109123148-109168457	WT t=4	KO t=4	OK	6.41696	55.932	3.12371	2.38283	0.00295	0.0356635	yes
Mgat4c	MGAT4 family, member C [Source:MGI Symbol;Acc:MGI:1914819]	chr10:101681486-102391469	WT t=4	KO t=4	OK	25.452	222.435	3.12753	2.48764	0.0001	0.00400458	yes
Tmem50b	transmembrane protein 50B [Source:MGI Symbol;Acc:MGI:1925225]	chr16:91574502-91597800	WT t=4	KO t=4	OK	3.55057	31.1487	3.13305	2.3839	0.00025	0.00730319	yes
Nptn	neuroplastin [Source:MGI Symbol;Acc:MGI:108077]	chr9:58582239-58743964	WT t=4	KO t=4	OK	4.09632	35.9478	3.1335	1.79068	0.0001	0.00400458	yes
Slc13a2	solute carrier family 13 (sodium-dependent dicarboxylate transporter), member 2 [Source:MGI Symbol;Acc:MGI:1276558]	chr11:78394484-78422217	WT t=4	KO t=4	OK	3.4127	30.1879	3.14499	3.19412	0.00015	0.00533944	yes
Galnt6	UDP-N-acetyl-alpha-D-galactosamine:polypeptide N-acetylgalactosaminyltransferase 6 [Source:MGI Symbol;Acc:MGI:1891640]	chr15:100691812-100729376	WT t=4	KO t=4	OK	1.12165	9.93364	3.1467	2.774	0.0016	0.0244089	yes
Kpna2	karyopherin (importin) alpha 2 [Source:MGI Symbol;Acc:MGI:103561]/predicted pseudogene 10184 [Source:MGI Symbol;Acc:MGI:3704480]	chr11:106988628-106999541	WT t=4	KO t=4	OK	1.76541	15.667	3.14965	1.2076	0.0027	0.0333116	yes
Zc3h7a	zinc finger CCCH type containing 7 A [Source:MGI Symbol;Acc:MGI:2445044]	chr16:11136591-11176393	WT t=4	KO t=4	OK	1.19641	10.7701	3.17024	0.492619	0.00015	0.00533944	yes
Asah1	N-acylsphingosine amidohydrolase 1 [Source:MGI Symbol;Acc:MGI:1277124]	chr8:41340196-41374773	WT t=4	KO t=4	OK	6.62408	59.7467	3.17307	2.08933	0.0008	0.0152253	yes
Krt20	keratin 20 [Source:MGI Symbol;Acc:MGI:1914059]	chr11:99428402-99438150	WT t=4	KO t=4	OK	101.382	931.418	3.19962	2.88247	0.00125	0.0205715	yes
Maoa	monoamine oxidase A [Source:MGI Symbol;Acc:MGI:96915]	chrX:16619697-16687818	WT t=4	KO t=4	OK	18.2381	167.746	3.20124	3.39269	5e-05	0.00243934	yes
Sgk1	serum/glucocorticoid regulated kinase 1 [Source:MGI Symbol;Acc:MGI:1340062]	chr10:21882183-21999903	WT t=4	KO t=4	OK	1.98559	18.3009	3.20427	0.797678	0.0006	0.0122955	yes
Slc40a1	solute carrier family 40 (iron-regulated transporter), member 1 [Source:MGI Symbol;Acc:MGI:1315204]	chr1:45908067-45926523	WT t=4	KO t=4	OK	1.3362	12.3649	3.21004	0.589934	0.0034	0.0390878	yes
Emp1	epithelial membrane protein 1 [Source:MGI Symbol;Acc:MGI:107941]	chr6:135362544-135383173	WT t=4	KO t=4	OK	25.5365	237.899	3.21972	2.80636	0.00105	0.0184152	yes
Actn4	actinin alpha 4 [Source:MGI Symbol;Acc:MGI:1890773]	chr7:28881421-28962340	WT t=4	KO t=4	OK	22.0856	208.796	3.24092	2.482	0.0003	0.00816799	yes
Ctsc	cathepsin C [Source:MGI Symbol;Acc:MGI:109553]	chr7:88278084-88310888	WT t=4	KO t=4	OK	2.11073	20.067	3.24901	1.91072	0.00145	0.0228458	yes
Frk	fyn-related kinase [Source:MGI Symbol;Acc:MGI:103265]	chr10:34483399-34611226	WT t=4	KO t=4	OK	0.696245	6.63704	3.25287	2.63141	0.00325	0.0382791	yes
Ist1	increased sodium tolerance 1 homolog (yeast) [Source:MGI Symbol;Acc:MGI:1919205]	chr8:109614516-109693294	WT t=4	KO t=4	OK	3.57357	34.4225	3.26792	3.38492	0.0001	0.00400458	yes
Arfgap3	ADP-ribosylation factor GTPase activating protein 3 [Source:MGI Symbol;Acc:MGI:1913501]	chr15:83299739-83350247	WT t=4	KO t=4	OK	2.06493	19.9511	3.2723	3.42654	0.0009	0.016476	yes
Pgm2	phosphoglucomutase 2 [Source:MGI Symbol;Acc:MGI:97565]/phosphoglucomutase 1 [Source:MGI Symbol;Acc:MGI:97564]	chr4:99765401-99987294	WT t=4	KO t=4	OK	1.91528	18.5889	3.27882	2.91678	0.00105	0.0184152	yes
Ccdc9	coiled-coil domain containing 9 [Source:MGI Symbol;Acc:MGI:1921443]	chr7:16274041-16286795	WT t=4	KO t=4	OK	0.477018	4.63438	3.28026	0.167622	0.00205	0.0282676	yes
Serp1	stress-associated endoplasmic reticulum protein 1 [Source:MGI Symbol;Acc:MGI:92638]	chr3:58519816-58557501	WT t=4	KO t=4	OK	6.31249	61.5097	3.28453	3.67768	5e-05	0.00243934	yes
Hao2	hydroxyacid oxidase 2 [Source:MGI Symbol;Acc:MGI:96012]	chr3:98874520-98893239	WT t=4	KO t=4	OK	19.606	193.901	3.30595	3.94395	5e-05	0.00243934	yes
Golph3l	golgi phosphoprotein 3-like [Source:MGI Symbol;Acc:MGI:1917129]	chr3:95588933-95619247	WT t=4	KO t=4	OK	7.84824	77.9312	3.31176	3.32035	5e-05	0.00243934	yes
Rars	arginyl-tRNA synthetase [Source:MGI Symbol;Acc:MGI:1914297]	chr11:35808380-35834506	WT t=4	KO t=4	OK	1.88433	18.7441	3.31431	1.49456	0.0012	0.0201277	yes
Prlr	prolactin receptor [Source:MGI Symbol;Acc:MGI:97763]	chr15:10177237-10410153	WT t=4	KO t=4	OK	0.329897	3.30537	3.32472	0.263771	0.0041	0.0447785	yes
Dnaja2	DnaJ heat shock protein family (Hsp40) member A2 [Source:MGI Symbol;Acc:MGI:1931882]	chr8:85537639-85555271	WT t=4	KO t=4	OK	5.06933	51.052	3.3321	3.97412	5e-05	0.00243934	yes
Wdr1	WD repeat domain 1 [Source:MGI Symbol;Acc:MGI:1337100]	chr5:38526812-38563221	WT t=4	KO t=4	OK	16.8189	170.244	3.33944	2.77402	5e-05	0.00243934	yes
Atp6v0a1	ATPase, H+ transporting, lysosomal V0 subunit A1 [Source:MGI Symbol;Acc:MGI:103286]	chr11:101009451-101063719	WT t=4	KO t=4	OK	0.415235	4.20374	3.33967	0.264414	0.0034	0.0390878	yes
Slc9a2	solute carrier family 9 (sodium/hydrogen exchanger), member 2 [Source:MGI Symbol;Acc:MGI:105075]	chr1:40680573-40769273	WT t=4	KO t=4	OK	2.02165	20.5301	3.34414	2.80633	0.0001	0.00400458	yes
Ugt2b34	UDP glucuronosyltransferase 2 family, polypeptide B34 [Source:MGI Symbol;Acc:MGI:2140962]	chr5:86889766-86906937	WT t=4	KO t=4	OK	15.7887	160.575	3.34628	3.23547	5e-05	0.00243934	yes
Mboat1	membrane bound O-acyltransferase domain containing 1 [Source:MGI Symbol;Acc:MGI:2387184]	chr13:30136497-30246717	WT t=4	KO t=4	OK	12.8098	130.985	3.35408	3.15366	5e-05	0.00243934	yes
Sc5d	sterol-C5-desaturase [Source:MGI Symbol;Acc:MGI:1353611]	chr9:42254176-42264300	WT t=4	KO t=4	OK	2.0755	21.6354	3.38186	2.81948	0.00205	0.0282676	yes
Mep1a	meprin 1 alpha [Source:MGI Symbol;Acc:MGI:96963]	chr17:43474323-43502812	WT t=4	KO t=4	OK	4.95053	52.153	3.39709	2.61418	5e-05	0.00243934	yes
Spcs3	adipocyte-related X-chromosome expressed sequence 1 [Source:MGI Symbol;Acc:MGI:1923469]/adipocyte-related X-chromosome expressed sequence 2 [Source:MGI Symbol;Acc:MGI:1924226]/signal peptidase complex subunit 3 homolog (S. cerevisiae) [Source:MGI Symbol;Acc:MGI:1923937]	chr8:54520432-54529998	WT t=4	KO t=4	OK	1.18333	12.5211	3.40343	3.21577	0.00415	0.0452218	yes
Ccpg1	cell cycle progression 1 [Source:MGI Symbol;Acc:MGI:1196419]	chr9:72958784-73042779	WT t=4	KO t=4	OK	0.392596	4.1591	3.40515	0.356323	0.0033	0.0385843	yes
Hspa9	heat shock protein 9 [Source:MGI Symbol;Acc:MGI:96245]	chr18:34937413-34954357	WT t=4	KO t=4	OK	2.35337	24.9442	3.4059	1.95784	0.00045	0.0103965	yes
Sdha	succinate dehydrogenase complex, subunit A, flavoprotein (Fp) [Source:MGI Symbol;Acc:MGI:1914195]	chr13:74322253-74350280	WT t=4	KO t=4	OK	15.7448	169.333	3.42691	2.63192	5e-05	0.00243934	yes
Slc35f5	solute carrier family 35, member F5 [Source:MGI Symbol;Acc:MGI:1921400]	chr1:125560594-125595820	WT t=4	KO t=4	OK	2.27145	24.661	3.44054	2.29918	0.0002	0.00640733	yes
Cyp2j6	cytochrome P450, family 2, subfamily j, polypeptide 6 [Source:MGI Symbol;Acc:MGI:1270148]	chr4:96516137-96553661	WT t=4	KO t=4	OK	1.15654	12.5782	3.44304	3.33858	0.0023	0.0301985	yes
Slc15a4	solute carrier family 15, member 4 [Source:MGI Symbol;Acc:MGI:2140796]	chr5:127595663-127709374	WT t=4	KO t=4	OK	0.479023	5.21204	3.44368	0.147243	0.0034	0.0390878	yes
Gm8822	predicted gene 8822 [Source:MGI Symbol;Acc:MGI:3648640]	chrX:81820383-81822730	WT t=4	KO t=4	OK	5.41821	59.5259	3.45763	3.97641	0.0001	0.00400458	yes
Pgm1	phosphoglucomutase 2 [Source:MGI Symbol;Acc:MGI:97565]/phosphoglucomutase 1 [Source:MGI Symbol;Acc:MGI:97564]	chr5:64092949-64128351	WT t=4	KO t=4	OK	2.21592	24.5842	3.47175	1.86346	0.00095	0.0170663	yes
Acad11	acyl-Coenzyme A dehydrogenase family, member 11 [Source:MGI Symbol;Acc:MGI:2143169]	chr9:104002543-104263617	WT t=4	KO t=4	OK	1.34076	15.0851	3.492	1.15448	0.00155	0.0239118	yes
Psen1	presenilin 1 [Source:MGI Symbol;Acc:MGI:1202717]	chr12:83688202-83735199	WT t=4	KO t=4	OK	2.17821	24.5897	3.49684	3.29133	0.00055	0.011669	yes
Azin1	antizyme inhibitor 1 [Source:MGI Symbol;Acc:MGI:1859169]	chr15:38487429-38519266	WT t=4	KO t=4	OK	1.92374	22.0742	3.52037	1.60915	5e-05	0.00243934	yes
Psmd2	proteasome (prosome, macropain) 26S subunit, non-ATPase, 2 [Source:MGI Symbol;Acc:MGI:1096584]	chr16:20651651-20663414	WT t=4	KO t=4	OK	1.46519	16.8894	3.52695	1.39088	0.00075	0.0146212	yes
Gm10698	transmembrane p24 trafficking protein 2 [Source:MGI Symbol;Acc:MGI:1929269]/predicted gene 10698 [Source:MGI Symbol;Acc:MGI:3704329]	chr9:33728246-33728850	WT t=4	KO t=4	OK	13.3405	155.903	3.54677	5.64706	0.00065	0.0130694	yes
Clrn3	clarin 3 [Source:MGI Symbol;Acc:MGI:2142022]	chr7:135511465-135528654	WT t=4	KO t=4	OK	1.30121	15.2559	3.55144	3.51165	0.0014	0.0222036	yes
Ces2c	carboxylesterase 2C [Source:MGI Symbol;Acc:MGI:2385905]	chr8:104847067-104854483	WT t=4	KO t=4	OK	6.03447	70.763	3.5517	3.94612	0.0004	0.00968363	yes
Fut2	fucosyltransferase 2 [Source:MGI Symbol;Acc:MGI:109374]	chr7:45648594-45666308	WT t=4	KO t=4	OK	3.77878	44.3808	3.55394	3.69694	5e-05	0.00243934	yes
Gsdmc2	gasdermin C2 [Source:MGI Symbol;Acc:MGI:2146102]	chr15:63824345-63845177	WT t=4	KO t=4	OK	106.473	1252.61	3.55638	3.44698	5e-05	0.00243934	yes
Fam107b	family with sequence similarity 107, member B [Source:MGI Symbol;Acc:MGI:1913790]	chr2:3613757-3782142	WT t=4	KO t=4	OK	1.30875	15.4195	3.5585	0.558161	0.00355	0.0402347	yes
Synj2	synaptojanin 2 [Source:MGI Symbol;Acc:MGI:1201671]	chr17:5941279-6079741	WT t=4	KO t=4	OK	0.158084	1.88547	3.57616	0.190002	0.0001	0.00400458	yes
Zdhhc13	zinc finger, DHHC domain containing 13 [Source:MGI Symbol;Acc:MGI:1919227]	chr7:48789002-48827440	WT t=4	KO t=4	OK	2.46187	29.4734	3.58158	2.39223	0.00035	0.00889907	yes
Gm13910	predicted gene 13910 [Source:MGI Symbol;Acc:MGI:3651143]	chr2:108948805-108950233	WT t=4	KO t=4	OK	7.314	88.3313	3.59419	4.37736	0.00015	0.00533944	yes
Cdh17	cadherin 17 [Source:MGI Symbol;Acc:MGI:1095414]	chr4:11758146-11817895	WT t=4	KO t=4	OK	23.0067	279.063	3.60046	3.54754	5e-05	0.00243934	yes
Gsdmc3	gasdermin C3 [Source:MGI Symbol;Acc:MGI:3580656]	chr15:63857723-63878558	WT t=4	KO t=4	OK	10.0379	123.959	3.62634	3.8242	5e-05	0.00243934	yes
Cd164	CD164 antigen [Source:MGI Symbol;Acc:MGI:1859568]	chr10:41519413-41531048	WT t=4	KO t=4	OK	4.2978	53.1815	3.62925	2.03069	0.00085	0.0157709	yes
Far1	fatty acyl CoA reductase 1 [Source:MGI Symbol;Acc:MGI:1914670]	chr7:113513833-113571511	WT t=4	KO t=4	OK	0.521459	6.49448	3.63859	0.347086	0.00235	0.0304802	yes
Sqle	squalene epoxidase [Source:MGI Symbol;Acc:MGI:109296]	chr15:59315076-59331192	WT t=4	KO t=4	OK	2.31644	30.0569	3.69772	3.25315	5e-05	0.00243934	yes
Ahcyl2	S-adenosylhomocysteine hydrolase-like 2 [Source:MGI Symbol;Acc:MGI:1921590]	chr6:29768010-29915633	WT t=4	KO t=4	OK	10.5661	138.027	3.70743	2.77912	5e-05	0.00243934	yes
Cmtm6	CKLF-like MARVEL transmembrane domain containing 6 [Source:MGI Symbol;Acc:MGI:2447165]	chr9:114731202-114749343	WT t=4	KO t=4	OK	1.46127	19.1052	3.70867	3.7937	0.0006	0.0122955	yes
Aldh3a2	aldehyde dehydrogenase family 3, subfamily A2 [Source:MGI Symbol;Acc:MGI:1353452]	chr11:61223416-61267464	WT t=4	KO t=4	OK	1.18063	15.4531	3.71027	1.0197	0.00085	0.0157709	yes
Vps35	VPS35 retromer complex component [Source:MGI Symbol;Acc:MGI:1890467]	chr8:85260396-85299513	WT t=4	KO t=4	OK	1.83559	24.1295	3.71648	3.78719	0.00065	0.0130694	yes
Tm9sf2	transmembrane 9 superfamily member 2 [Source:MGI Symbol;Acc:MGI:1915309]	chr14:122107037-122159604	WT t=4	KO t=4	OK	25.4202	344.6	3.76088	4.03072	5e-05	0.00243934	yes
Shc1	src homology 2 domain-containing transforming protein C1 [Source:MGI Symbol;Acc:MGI:98296]	chr3:89418442-89430027	WT t=4	KO t=4	OK	0.359574	4.88098	3.76281	0.352586	0.0021	0.0286285	yes
Ugp2	UDP-glucose pyrophosphorylase 2 [Source:MGI Symbol;Acc:MGI:2183447]	chr11:21321137-21374161	WT t=4	KO t=4	OK	2.67743	36.6009	3.77296	2.21351	0.00185	0.0266173	yes
Scin	scinderin [Source:MGI Symbol;Acc:MGI:1306794]	chr12:40059768-40134228	WT t=4	KO t=4	OK	1.53295	20.9612	3.77334	3.39395	0.00045	0.0103965	yes
Dera	deoxyribose-phosphate aldolase (putative) [Source:MGI Symbol;Acc:MGI:1913762]	chr6:137754545-137857340	WT t=4	KO t=4	OK	1.43282	20.513	3.83961	0.53081	5e-05	0.00243934	yes
Pdha1	pyruvate dehydrogenase E1 alpha 1 [Source:MGI Symbol;Acc:MGI:97532]	chrX:159988432-160138413	WT t=4	KO t=4	OK	3.08658	44.3274	3.84412	2.6265	5e-05	0.00243934	yes
Apol10a	apolipoprotein L 10A [Source:MGI Symbol;Acc:MGI:3036238]	chr15:77477046-77491069	WT t=4	KO t=4	OK	2.3261	33.5581	3.85068	3.66215	5e-05	0.00243934	yes
Adgrg7	adhesion G protein-coupled receptor G7 [Source:MGI Symbol;Acc:MGI:2441732]	chr16:56724608-56795855	WT t=4	KO t=4	OK	1.47314	21.4371	3.86314	3.5028	0.0013	0.0210342	yes
Myo1a	myosin IA [Source:MGI Symbol;Acc:MGI:107732]	chr10:127705169-127720887	WT t=4	KO t=4	OK	10.7606	158.39	3.87965	4.43685	5e-05	0.00243934	yes
Eif4a-ps4	eukaryotic translation initiation factor 4A, pseudogene 4 [Source:MGI Symbol;Acc:MGI:1195958]	chr1:60703931-60705149	WT t=4	KO t=4	OK	5.00682	74.2826	3.89106	4.61097	0.0004	0.00968363	yes
Eef2	eukaryotic translation elongation factor 2 [Source:MGI Symbol;Acc:MGI:95288]	chr10:81176630-81182507	WT t=4	KO t=4	OK	49.9191	740.684	3.8912	3.94202	5e-05	0.00243934	yes
Adck3	coenzyme Q8A [Source:MGI Symbol;Acc:MGI:1914676]	chr1:179960471-180199602	WT t=4	KO t=4	OK	0.564332	8.59598	3.92904	0.214419	5e-05	0.00243934	yes
Cast	calpastatin [Source:MGI Symbol;Acc:MGI:1098236]	chr13:74694285-74807921	WT t=4	KO t=4	OK	1.11763	17.2546	3.94847	3.65382	0.00235	0.0304802	yes
Txnip	thioredoxin interacting protein [Source:MGI Symbol;Acc:MGI:1889549]	chr3:96555764-96566801	WT t=4	KO t=4	OK	6.65492	103.979	3.96573	2.56268	5e-05	0.00243934	yes
Vcp	valosin containing protein [Source:MGI Symbol;Acc:MGI:99919]	chr4:42969603-43000507	WT t=4	KO t=4	OK	0.814294	12.7325	3.96683	0.88135	0.00215	0.0291859	yes
Hprt	hypoxanthine guanine phosphoribosyl transferase [Source:MGI Symbol;Acc:MGI:96217]	chrX:52988136-53021659	WT t=4	KO t=4	OK	8.62991	138.782	4.00733	4.88072	5e-05	0.00243934	yes
Gucy2c	guanylate cyclase 2c [Source:MGI Symbol;Acc:MGI:106903]	chr6:136697283-136781765	WT t=4	KO t=4	OK	1.94699	31.9215	4.03521	4.12063	0.00015	0.00533944	yes
Ipo4	importin 4 [Source:MGI Symbol;Acc:MGI:1923001]	chr14:55625399-55643806	WT t=4	KO t=4	OK	0.361204	5.95816	4.04398	0.203926	0.004	0.0438858	yes
Capza2	capping protein (actin filament) muscle Z-line, alpha 2 [Source:MGI Symbol;Acc:MGI:106222]	chr6:17636233-17666972	WT t=4	KO t=4	OK	4.93	81.8614	4.05352	2.76578	5e-05	0.00243934	yes
Gm13050	predicted gene 13050 [Source:MGI Symbol;Acc:MGI:3650664]	chr4:143242023-143243368	WT t=4	KO t=4	OK	8.28791	139.401	4.07208	5.11891	5e-05	0.00243934	yes
Hk1	hexokinase 1 [Source:MGI Symbol;Acc:MGI:96103]	chr10:62268854-62379908	WT t=4	KO t=4	OK	1.53306	26.2004	4.09511	0.619992	5e-05	0.00243934	yes
Gm5421	predicted gene 5421 [Source:MGI Symbol;Acc:MGI:3645718]	chr10:22158568-22374139	WT t=4	KO t=4	OK	3.85217	66.2185	4.10349	4.27062	0.0001	0.00400458	yes
Uap1	UDP-N-acetylglucosamine pyrophosphorylase 1 [Source:MGI Symbol;Acc:MGI:1334459]	chr1:170141937-170174957	WT t=4	KO t=4	OK	2.87772	49.4764	4.10374	1.70404	5e-05	0.00243934	yes
Dld	dihydrolipoamide dehydrogenase [Source:MGI Symbol;Acc:MGI:107450]	chr12:31331563-31351437	WT t=4	KO t=4	OK	2.3663	41.6314	4.13696	4.41248	0.00035	0.00889907	yes
Gfm2	G elongation factor, mitochondrial 2 [Source:MGI Symbol;Acc:MGI:2444783]	chr13:97137936-97198357	WT t=4	KO t=4	OK	0.221738	3.90301	4.13766	0.298616	0.0043	0.0465398	yes
Hmgcs1	3-hydroxy-3-methylglutaryl-Coenzyme A synthase 1 [Source:MGI Symbol;Acc:MGI:107592]	chr13:119690461-119708086	WT t=4	KO t=4	OK	4.74455	84.3316	4.15173	4.76181	5e-05	0.00243934	yes
Dhcr7	7-dehydrocholesterol reductase [Source:MGI Symbol;Acc:MGI:1298378]	chr7:143823144-143848410	WT t=4	KO t=4	OK	1.58875	28.4433	4.16212	0.874128	5e-05	0.00243934	yes
Tmed2	transmembrane p24 trafficking protein 2 [Source:MGI Symbol;Acc:MGI:1929269]	chr5:124540694-124550506	WT t=4	KO t=4	OK	1.3974	25.1966	4.17241	1.31572	0.00335	0.0387914	yes
Gsdmc	gasdermin C [Source:MGI Symbol;Acc:MGI:1933176]	chr15:63775967-63808759	WT t=4	KO t=4	OK	2.35662	42.7671	4.18171	3.36878	0.0002	0.00640733	yes
Eif4b	eukaryotic translation initiation factor 4B [Source:MGI Symbol;Acc:MGI:95304]	chr15:102073772-102097172	WT t=4	KO t=4	OK	1.13104	20.6148	4.18796	4.14592	0.00055	0.011669	yes
Gm7964	predicted gene 7964 [Source:MGI Symbol;Acc:MGI:3646150]	chr7:83755903-83757281	WT t=4	KO t=4	OK	7.47734	136.578	4.19105	5.31746	5e-05	0.00243934	yes
Tspan12	tetraspanin 12 [Source:MGI Symbol;Acc:MGI:1889818]	chr6:21771394-21858178	WT t=4	KO t=4	OK	0.985609	18.0604	4.19567	0.83161	0.00185	0.0266173	yes
Adk	adenosine kinase [Source:MGI Symbol;Acc:MGI:87930]	chr14:21052573-21448568	WT t=4	KO t=4	OK	5.46703	101.392	4.21304	4.40249	5e-05	0.00243934	yes
Asph	aspartate-beta-hydroxylase [Source:MGI Symbol;Acc:MGI:1914186]	chr4:9267322-9669350	WT t=4	KO t=4	OK	0.451807	8.43554	4.2227	0.316087	5e-05	0.00243934	yes
Pdia4	protein disulfide isomerase associated 4 [Source:MGI Symbol;Acc:MGI:104864]	chr6:47796140-47813430	WT t=4	KO t=4	OK	1.93512	37.1105	4.26133	2.00704	0.0003	0.00816799	yes
Slc6a14	solute carrier family 6 (neurotransmitter transporter), member 14 [Source:MGI Symbol;Acc:MGI:1890216]	chrX:21714895-21742355	WT t=4	KO t=4	OK	8.00163	155.176	4.27747	4.34491	5e-05	0.00243934	yes
Ugt1a7c	UDP glucuronosyltransferase 1 family, polypeptide A7C [Source:MGI Symbol;Acc:MGI:3032636]	chr1:88055387-88220002	WT t=4	KO t=4	OK	14.3649	280.868	4.28927	2.36782	0.00105	0.0184152	yes
Dsc2	desmocollin 2 [Source:MGI Symbol;Acc:MGI:103221]	chr18:20030632-20059554	WT t=4	KO t=4	OK	1.41886	27.8871	4.29679	3.81727	5e-05	0.00243934	yes
Gdi2	guanosine diphosphate (GDP) dissociation inhibitor 2 [Source:MGI Symbol;Acc:MGI:99845]	chr13:3538074-3611108	WT t=4	KO t=4	OK	4.18169	82.699	4.30571	4.42578	5e-05	0.00243934	yes
Acox1	acyl-Coenzyme A oxidase 1, palmitoyl [Source:MGI Symbol;Acc:MGI:1330812]	chr11:116171887-116215318	WT t=4	KO t=4	OK	2.24907	44.8872	4.3189	2.58195	0.00055	0.011669	yes
Tmprss2	transmembrane protease, serine 2 [Source:MGI Symbol;Acc:MGI:1354381]	chr16:97564683-97611195	WT t=4	KO t=4	OK	9.46367	188.945	4.31942	4.94289	5e-05	0.00243934	yes
Itsn1	intersectin 1 (SH3 domain protein 1A) [Source:MGI Symbol;Acc:MGI:1338069]	chr16:91647505-91962915	WT t=4	KO t=4	OK	0.157609	3.18729	4.33791	0.0641632	0.0026	0.0325797	yes
Papss1	3'-phosphoadenosine 5'-phosphosulfate synthase 1 [Source:MGI Symbol;Acc:MGI:1330587]	chr3:131564767-131643671	WT t=4	KO t=4	OK	1.72977	35.0322	4.34003	2.09847	5e-05	0.00243934	yes
Slc26a2	solute carrier family 26 (sulfate transporter), member 2 [Source:MGI Symbol;Acc:MGI:892977]	chr18:61192918-61211612	WT t=4	KO t=4	OK	13.0154	265.896	4.35257	3.63258	5e-05	0.00243934	yes
Spata5	spermatogenesis associated 5 [Source:MGI Symbol;Acc:MGI:1927170]	chr3:37307748-37579096	WT t=4	KO t=4	OK	0.210709	4.33754	4.36355	0.127636	0.00335	0.0387914	yes
Etfdh	electron transferring flavoprotein, dehydrogenase [Source:MGI Symbol;Acc:MGI:106100]	chr3:79603787-79632820	WT t=4	KO t=4	OK	0.791876	16.8815	4.41403	0.884636	0.00245	0.0312294	yes
Ptpn6	protein tyrosine phosphatase, non-receptor type 6 [Source:MGI Symbol;Acc:MGI:96055]	chr6:124720706-124738714	WT t=4	KO t=4	OK	7.3214	165.887	4.50194	1.90381	0.00015	0.00533944	yes
Gm15163	predicted gene 15163 [Source:MGI Symbol;Acc:MGI:3642430]	chrX:157016228-157017530	WT t=4	KO t=4	OK	2.69664	61.9973	4.52297	4.51735	0.0043	0.0465398	yes
Idh1	isocitrate dehydrogenase 1 (NADP+), soluble [Source:MGI Symbol;Acc:MGI:96413]	chr1:65158615-65186500	WT t=4	KO t=4	OK	4.54397	104.712	4.52632	2.52612	5e-05	0.00243934	yes
Rab18	RAB18, member RAS oncogene family [Source:MGI Symbol;Acc:MGI:102790]	chr18:6765204-6790231	WT t=4	KO t=4	OK	1.33601	31.1977	4.54544	4.1713	0.0044	0.0470918	yes
Ocln	occludin [Source:MGI Symbol;Acc:MGI:106183]	chr13:100496506-100552718	WT t=4	KO t=4	OK	0.564752	13.4265	4.57132	0.78684	0.0017	0.0253707	yes
Vcp-rs	valosin containing protein, related sequence [Source:MGI Symbol;Acc:MGI:894298]	chrX:104280656-104413856	WT t=4	KO t=4	OK	2.31107	59.3107	4.68166	4.43135	0.00065	0.0130694	yes
Rnf123	ring finger protein 123 [Source:MGI Symbol;Acc:MGI:2148796]	chr9:108049241-108085003	WT t=4	KO t=4	OK	0.157601	4.13118	4.7122	0.0723816	0.0002	0.00640733	yes
Entpd5	ectonucleoside triphosphate diphosphohydrolase 5 [Source:MGI Symbol;Acc:MGI:1321385]	chr12:84373856-84409029	WT t=4	KO t=4	OK	1.96898	51.63	4.71269	2.47319	5e-05	0.00243934	yes
Slc16a1	solute carrier family 16 (monocarboxylic acid transporters), member 1 [Source:MGI Symbol;Acc:MGI:106013]	chr3:104638667-104658462	WT t=4	KO t=4	OK	1.26708	33.609	4.72927	4.61202	0.00025	0.00730319	yes
Mical1	microtubule associated monooxygenase, calponin and LIM domain containing 1 [Source:MGI Symbol;Acc:MGI:2385847]	chr10:41476313-41490369	WT t=4	KO t=4	OK	0.151427	4.13877	4.77251	0.123239	0.00095	0.0170663	yes
Uqcc1	ubiquinol-cytochrome c reductase complex assembly factor 1 [Source:MGI Symbol;Acc:MGI:1929472]	chr2:155846893-155930310	WT t=4	KO t=4	OK	3.26526	89.3673	4.77448	1.59588	5e-05	0.00243934	yes
Clca4a	chloride channel accessory 4A [Source:MGI Symbol;Acc:MGI:2139744]	chr3:144947560-144982560	WT t=4	KO t=4	OK	2.11143	63.8623	4.91867	3.96918	5e-05	0.00243934	yes
Gm12183	predicted gene 12183 [Source:MGI Symbol;Acc:MGI:3652175]	chr11:48751866-48753714	WT t=4	KO t=4	OK	2.41692	73.3492	4.92354	5.18304	0.0006	0.0122955	yes
Trmt2a	TRM2 tRNA methyltransferase 2A [Source:MGI Symbol;Acc:MGI:96270]	chr16:18239783-18289249	WT t=4	KO t=4	OK	0.302885	10.0516	5.05252	0.294552	0.0024	0.0308374	yes
Atp6v0a2	ATPase, H+ transporting, lysosomal V0 subunit A2 [Source:MGI Symbol;Acc:MGI:104855]	chr5:124628575-124725079	WT t=4	KO t=4	OK	4.72179	166.307	5.13838	2.30884	5e-05	0.00243934	yes
Anapc5	anaphase-promoting complex subunit 5 [Source:MGI Symbol;Acc:MGI:1929722]	chr5:122787458-122821339	WT t=4	KO t=4	OK	4.01351	176.713	5.4604	2.12586	5e-05	0.00243934	yes
Gnai3	guanine nucleotide binding protein (G protein), alpha inhibiting 3 [Source:MGI Symbol;Acc:MGI:95773]	chr3:108107279-108146146	WT t=4	KO t=4	OK	1.0459	49.5321	5.56555	5.14354	0.002	0.0276974	yes
Erlin1	ER lipid raft associated 1 [Source:MGI Symbol;Acc:MGI:2387613]	chr19:44034943-44069785	WT t=4	KO t=4	OK	0.545433	27.9864	5.68118	0.280233	0.002	0.0276974	yes
Cers6	ceramide synthase 6 [Source:MGI Symbol;Acc:MGI:2442564]	chr2:68861440-69114282	WT t=4	KO t=4	OK	0.397587	20.6231	5.69685	0.551544	0.0002	0.00640733	yes
Sepp1	selenoprotein P [Source:MGI Symbol;Acc:MGI:894288]	chr15:3268546-3280508	WT t=4	KO t=4	OK	53.0426	4389.63	6.3708	0.19914	0.00045	0.0103965	yes
Rnf207	ring finger protein 207 [Source:MGI Symbol;Acc:MGI:2684989]	chr4:152297226-152318993	WT t=4	KO t=4	OK	0.00361971	1.36771	8.56167	0.00629144	5e-05	0.00243934	yes
Snf8	SNF8, ESCRT-II complex subunit, homolog (S. cerevisiae) [Source:MGI Symbol;Acc:MGI:1343161]	chr11:96034884-96047430	WT t=4	KO t=4	OK	9.18318	0	-inf	-nan	5e-05	0.00243934	yes
Vac14	Vac14 homolog (S. cerevisiae) [Source:MGI Symbol;Acc:MGI:2157980]	chr8:110618637-110720396	WT t=4	KO t=4	OK	0.96768	0	-inf	-nan	0.00235	0.0304802	yes
Camta1	calmodulin binding transcription activator 1 [Source:MGI Symbol;Acc:MGI:2140230]	chr4:150914561-151861876	WT t=4	KO t=4	OK	2.006	0	-inf	-nan	5e-05	0.00243934	yes
Tbp	TATA box binding protein [Source:MGI Symbol;Acc:MGI:101838]	chr17:15499887-15528379	WT t=4	KO t=4	OK	4.82378	0	-inf	-nan	0.0005	0.0111497	yes
Etv4	ets variant 4 [Source:MGI Symbol;Acc:MGI:99423]	chr11:101769741-101785371	WT t=4	KO t=4	OK	1.37737	0	-inf	-nan	0.0001	0.00400458	yes
Cuedc1	CUE domain containing 1 [Source:MGI Symbol;Acc:MGI:2144281]	chr11:88098057-88194140	WT t=4	KO t=4	OK	1.48079	0	-inf	-nan	0.0005	0.0111497	yes
Copz2	coatomer protein complex, subunit zeta 2 [Source:MGI Symbol;Acc:MGI:1929008]	chr11:96849869-96861203	WT t=4	KO t=4	OK	3.82601	0	-inf	-nan	0.0026	0.0325797	yes
Fancc	Fanconi anemia, complementation group C [Source:MGI Symbol;Acc:MGI:95480]	chr13:63014933-63497278	WT t=4	KO t=4	OK	4.59224	0	-inf	-nan	5e-05	0.00243934	yes
Habp4	hyaluronic acid binding protein 4 [Source:MGI Symbol;Acc:MGI:1891713]	chr13:64161865-64186536	WT t=4	KO t=4	OK	1.44078	0	-inf	-nan	0.0021	0.0286285	yes
Smn1	survival motor neuron 1 [Source:MGI Symbol;Acc:MGI:109257]	chr13:100124851-100137690	WT t=4	KO t=4	OK	19.4753	0	-inf	-nan	0.00035	0.00889907	yes
Tmem52	transmembrane protein 52 [Source:MGI Symbol;Acc:MGI:1916921]	chr4:155469113-155470858	WT t=4	KO t=4	OK	2.63492	0	-inf	-nan	0.003	0.0360412	yes
Tfeb	transcription factor EB [Source:MGI Symbol;Acc:MGI:103270]	chr17:47737029-47792419	WT t=4	KO t=4	OK	1.08144	0	-inf	-nan	5e-05	0.00243934	yes
Egfl7	EGF-like domain 7 [Source:MGI Symbol;Acc:MGI:2449923]	chr2:26580013-26636497	WT t=4	KO t=4	OK	3.84727	0	-inf	-nan	0.00025	0.00730319	yes
Pla2g12a	phospholipase A2, group XIIA [Source:MGI Symbol;Acc:MGI:1913600]	chr3:129878605-129895825	WT t=4	KO t=4	OK	2.87052	0	-inf	-nan	0.00025	0.00730319	yes
Cks1b	CDC28 protein kinase 1b [Source:MGI Symbol;Acc:MGI:1889208]	chr3:89415471-89418383	WT t=4	KO t=4	OK	5.37688	0	-inf	-nan	0.0003	0.00816799	yes
Tfpi2	tissue factor pathway inhibitor 2 [Source:MGI Symbol;Acc:MGI:108543]	chr6:3962594-3988919	WT t=4	KO t=4	OK	1.14742	0	-inf	-nan	0.00425	0.0461545	yes
Ppp1r35	protein phosphatase 1, regulatory subunit 35 [Source:MGI Symbol;Acc:MGI:1922853]	chr5:137778848-137780110	WT t=4	KO t=4	OK	14.437	0	-inf	-nan	0.00045	0.0103965	yes
Tyrobp	TYRO protein tyrosine kinase binding protein [Source:MGI Symbol;Acc:MGI:1277211]	chr7:30413759-30417585	WT t=4	KO t=4	OK	4.47221	0	-inf	-nan	0.0036	0.0405622	yes
Lat	linker for activation of T cells [Source:MGI Symbol;Acc:MGI:1342293]	chr7:126363823-126369570	WT t=4	KO t=4	OK	3.66916	0	-inf	-nan	0.00165	0.0248951	yes
Prkrir	protein-kinase, interferon-inducible double stranded RNA dependent inhibitor, repressor of (P58 repressor) [Source:MGI Symbol;Acc:MGI:1920231]	chr7:98703102-98718062	WT t=4	KO t=4	OK	1.53511	0	-inf	-nan	5e-05	0.00243934	yes
Ctdp1	CTD (carboxy-terminal domain, RNA polymerase II, polypeptide A) phosphatase, subunit 1 [Source:MGI Symbol;Acc:MGI:1926953]	chr18:80407958-80469695	WT t=4	KO t=4	OK	1.28329	0	-inf	-nan	0.00225	0.0297452	yes
Ccdc174	coiled-coil domain containing 174 [Source:MGI Symbol;Acc:MGI:2444652]	chr6:91878052-91899843	WT t=4	KO t=4	OK	1.72537	0	-inf	-nan	0.00125	0.0205715	yes
1600002K03Rik	RIKEN cDNA 1600002K03 gene [Source:MGI Symbol;Acc:MGI:1917020]	chr10:80172943-80175146	WT t=4	KO t=4	OK	9.61504	0	-inf	-nan	0.0003	0.00816799	yes
Sik2	salt inducible kinase 2 [Source:MGI Symbol;Acc:MGI:2445031]	chr9:50845300-51009073	WT t=4	KO t=4	OK	1.41366	0	-inf	-nan	0.00185	0.0266173	yes
Rgl3	ral guanine nucleotide dissociation stimulator-like 3 [Source:MGI Symbol;Acc:MGI:1918996]	chr9:21971526-21989453	WT t=4	KO t=4	OK	1.16718	0	-inf	-nan	0.00235	0.0304802	yes
Pitpnc1	phosphatidylinositol transfer protein, cytoplasmic 1 [Source:MGI Symbol;Acc:MGI:1919045]	chr11:107207891-107470699	WT t=4	KO t=4	OK	1.33632	0	-inf	-nan	0.0021	0.0286285	yes
Ppp1r13l	protein phosphatase 1, regulatory (inhibitor) subunit 13 like [Source:MGI Symbol;Acc:MGI:3525053]	chr7:19359748-19378533	WT t=4	KO t=4	OK	1.06003	0	-inf	-nan	0.00015	0.00533944	yes
Slc16a11	solute carrier family 16 (monocarboxylic acid transporters), member 11 [Source:MGI Symbol;Acc:MGI:2663709]	chr11:70212751-70216417	WT t=4	KO t=4	OK	3.00724	0	-inf	-nan	5e-05	0.00243934	yes
Gchfr	GTP cyclohydrolase I feedback regulator [Source:MGI Symbol;Acc:MGI:2443977]	chr2:119167772-119172390	WT t=4	KO t=4	OK	20.1785	0	-inf	-nan	5e-05	0.00243934	yes
Ankrd44	ankyrin repeat domain 44 [Source:MGI Symbol;Acc:MGI:3045243]	chr1:54645339-54926387	WT t=4	KO t=4	OK	1.77279	0	-inf	-nan	5e-05	0.00243934	yes
Cklf	chemokine-like factor [Source:MGI Symbol;Acc:MGI:1922708]	chr8:104250902-104264936	WT t=4	KO t=4	OK	6.26375	0	-inf	-nan	0.0018	0.0262118	yes
Gm6851	predicted pseudogene 6851 [Source:MGI Symbol;Acc:MGI:3643618]	chr7:40190936-40191331	WT t=4	KO t=4	OK	14.6641	0	-inf	-nan	0.0045	0.0475792	yes
Rpgrip1	retinitis pigmentosa GTPase regulator interacting protein 1 [Source:MGI Symbol;Acc:MGI:1932134]	chr14:52110703-52197239	WT t=4	KO t=4	OK	2.21346	0	-inf	-nan	5e-05	0.00243934	yes
Fam133b	family with sequence similarity 133, member B [Source:MGI Symbol;Acc:MGI:1915402]	chr5:3543832-3570238	WT t=4	KO t=4	OK	2.04927	0	-inf	-nan	5e-05	0.00243934	yes
Defa26	defensin, alpha, 26 [Source:MGI Symbol;Acc:MGI:3630390]	chr8:21618182-21618972	WT t=4	KO t=4	OK	79.2981	0	-inf	-nan	5e-05	0.00243934	yes
Rpl21-ps3	ribosomal protein L21, pseudogene 3 [Source:MGI Symbol;Acc:MGI:3646431]	chr12:59094054-59094537	WT t=4	KO t=4	OK	10.6935	0	-inf	-nan	0.00235	0.0304802	yes
Gm10104	N/A	chr8:21065037-21065996	WT t=4	KO t=4	OK	16.2408	0	-inf	-nan	0.0035	0.039856	yes
1190007I07Rik	RIKEN cDNA 1190007I07 gene [Source:MGI Symbol;Acc:MGI:3698433]	chr10:82619850-82623228	WT t=4	KO t=4	OK	10.4961	0	-inf	-nan	0.0009	0.016476	yes
Snord118	small nucleolar RNA, C/D box 118 [Source:MGI Symbol;Acc:MGI:3819519]	chr11:69073426-69073561	WT t=4	KO t=4	OK	945.253	0	-inf	-nan	0.0021	0.0286285	yes
Macrod2	MACRO domain containing 2 [Source:MGI Symbol;Acc:MGI:1920149]	chr2:140395308-142392966	WT t=4	KO t=4	OK	0.853772	0	-inf	-nan	5e-05	0.00243934	yes
Gm10029	predicted gene 10029 [Source:MGI Symbol;Acc:MGI:3641706]	chr13:6662561-6662894	WT t=4	KO t=4	OK	23.4281	0	-inf	-nan	0.00215	0.0291859	yes
Hist1h2ae	histone cluster 1, H2ae [Source:MGI Symbol;Acc:MGI:2448290]	chr13:23570661-23571121	WT t=4	KO t=4	OK	33.4923	0	-inf	-nan	5e-05	0.00243934	yes
Hist1h2an	histone cluster 1, H2an [Source:MGI Symbol;Acc:MGI:2448300]	chr13:21786825-21787218	WT t=4	KO t=4	OK	16.2281	0	-inf	-nan	0.00275	0.0336691	yes
Gm15284	N/A	chr8:21134641-21135598	WT t=4	KO t=4	OK	583.757	0	-inf	-nan	5e-05	0.00243934	yes
Defa21	defensin, alpha, 21 [Source:MGI Symbol;Acc:MGI:1913548]	chr8:21025544-21026516	WT t=4	KO t=4	OK	14.6381	0	-inf	-nan	0.0035	0.039856	yes
2310009B15Rik	RIKEN cDNA 2310009B15 gene [Source:MGI Symbol;Acc:MGI:1916799]	chr1:138851982-138856852	WT t=4	KO t=4	OK	10.9295	0	-inf	-nan	0.0001	0.00400458	yes
Gm8880	predicted gene 8880 [Source:MGI Symbol;Acc:MGI:3648900]	chrX:88959216-88959670	WT t=4	KO t=4	OK	16.6307	0	-inf	-nan	0.0002	0.00640733	yes
Rpl31-ps5	ribosomal protein L31, pseudogene 5 [Source:MGI Symbol;Acc:MGI:3648926]	chr5:20758662-20882124	WT t=4	KO t=4	OK	17.5246	0	-inf	-nan	0.00195	0.0274801	yes
Gm8692	predicted gene 8692 [Source:MGI Symbol;Acc:MGI:3646818]	chrX:75987177-75987615	WT t=4	KO t=4	OK	20.1336	0	-inf	-nan	0.00035	0.00889907	yes
Gm14706	predicted gene 14706 [Source:MGI Symbol;Acc:MGI:3646357]	chrX:76919855-76920110	WT t=4	KO t=4	OK	53.039	0	-inf	-nan	0.00235	0.0304802	yes
D330023K18Rik	RIKEN cDNA D330023K18 gene [Source:MGI Symbol;Acc:MGI:2445152]	chr2:31146456-31152291	WT t=4	KO t=4	OK	3.11708	0	-inf	-nan	0.0036	0.0405622	yes
Lime1	Lck interacting transmembrane adaptor 1 [Source:MGI Symbol;Acc:MGI:1919949]	chr2:181357689-181383628	WT t=4	KO t=4	OK	1.36056	0	-inf	-nan	0.00345	0.0395208	yes
Gm4613	predicted gene 4613 [Source:MGI Symbol;Acc:MGI:3782796]	chr7:25828601-25828877	WT t=4	KO t=4	OK	47.5483	0	-inf	-nan	0.0013	0.0210342	yes
Defa25	defensin, alpha, 25 [Source:MGI Symbol;Acc:MGI:3630385]	chr8:21084441-21085285	WT t=4	KO t=4	OK	64.7914	0	-inf	-nan	0.0002	0.00640733	yes
2310010J17Rik	RIKEN cDNA 2310010J17 gene [Source:MGI Symbol;Acc:MGI:1925579]	chr7:90124821-90129984	WT t=4	KO t=4	OK	25.6705	0	-inf	-nan	0.00395	0.0434364	yes
Bin2	bridging integrator 2 [Source:MGI Symbol;Acc:MGI:3611448]	chr15:100641076-100669553	WT t=4	KO t=4	OK	3.81753	0	-inf	-nan	0.0002	0.00640733	yes
Gm11983	predicted gene 11983 [Source:MGI Symbol;Acc:MGI:3650519]	chr11:6835625-6837654	WT t=4	KO t=4	OK	43.1803	0	-inf	-nan	0.0003	0.00816799	yes
Gm7436	predicted gene 7436 [Source:MGI Symbol;Acc:MGI:3646488]	chr9:105545436-105545827	WT t=4	KO t=4	OK	19.3183	0	-inf	-nan	0.0011	0.0190146	yes
Rpl21-ps1	ribosomal protein 21, pseudogene 1 [Source:MGI Symbol;Acc:MGI:3647596]	chr1:184610279-184629473	WT t=4	KO t=4	OK	10.4854	0	-inf	-nan	0.002	0.0276974	yes
Gm19777	predicted gene, 19777 [Source:MGI Symbol;Acc:MGI:5011962]	chr1:194819729-194820087	WT t=4	KO t=4	OK	23.6821	0	-inf	-nan	0.0011	0.0190146	yes
Gm5075	predicted gene 5075 [Source:MGI Symbol;Acc:MGI:3645483]	chr3:107868021-107868643	WT t=4	KO t=4	OK	8.13135	0	-inf	-nan	0.0011	0.0190146	yes
RP23-361O12.5	predicted gene 7424 [Source:MGI Symbol;Acc:MGI:3644728]	chr6:83600806-83601708	WT t=4	KO t=4	OK	4.03554	0	-inf	-nan	0.00235	0.0304802	yes
Sept1	septin 1 [Source:MGI Symbol;Acc:MGI:1858916]	chr7:127214446-127238179	WT t=4	KO t=4	OK	0	8.5765	inf	-nan	0.00095	0.0170663	yes
Txnrd3	thioredoxin reductase 3 [Source:MGI Symbol;Acc:MGI:2386711]	chr6:89643987-89675529	WT t=4	KO t=4	OK	0	396.74	inf	-nan	0.00065	0.0130694	yes
Gnb1l	guanine nucleotide binding protein (G protein), beta polypeptide 1-like [Source:MGI Symbol;Acc:MGI:1338057]	chr16:18498767-18566679	WT t=4	KO t=4	OK	0	1.03864	inf	-nan	0.0001	0.00400458	yes
Med6	mediator complex subunit 6 [Source:MGI Symbol;Acc:MGI:1917042]	chr12:81573556-81595008	WT t=4	KO t=4	OK	0	2.52695	inf	-nan	0.0009	0.016476	yes
Abcf3	ATP-binding cassette, sub-family F (GCN20), member 3 [Source:MGI Symbol;Acc:MGI:1351656]	chr16:20548576-20561379	WT t=4	KO t=4	OK	0	4.91398	inf	-nan	5e-05	0.00243934	yes
Etv3	ets variant 3 [Source:MGI Symbol;Acc:MGI:1350926]	chr3:87525406-87540156	WT t=4	KO t=4	OK	0	0.990569	inf	-nan	5e-05	0.00243934	yes
Zak	sterile alpha motif and leucine zipper containing kinase AZK [Source:MGI Symbol;Acc:MGI:2443258]	chr2:72285636-72442610	WT t=4	KO t=4	OK	0	1.33502	inf	-nan	0.00135	0.0214815	yes
Ikbkg	inhibitor of kappaB kinase gamma [Source:MGI Symbol;Acc:MGI:1338074]	chrX:74393289-74453854	WT t=4	KO t=4	OK	0	1.82661	inf	-nan	5e-05	0.00243934	yes
Slbp	stem-loop binding protein [Source:MGI Symbol;Acc:MGI:108402]	chr5:33634951-33678995	WT t=4	KO t=4	OK	0	4.81133	inf	-nan	0.0011	0.0190146	yes
Dtx2	deltex 2, E3 ubiquitin ligase [Source:MGI Symbol;Acc:MGI:1921448]	chr5:135994799-136032872	WT t=4	KO t=4	OK	0	1.56139	inf	-nan	5e-05	0.00243934	yes
Spc25	SPC25, NDC80 kinetochore complex component, homolog (S. cerevisiae) [Source:MGI Symbol;Acc:MGI:1913692]	chr2:69193894-69206194	WT t=4	KO t=4	OK	0	2.05165	inf	-nan	5e-05	0.00243934	yes
Asf1b	anti-silencing function 1B histone chaperone [Source:MGI Symbol;Acc:MGI:1914179]	chr8:83955506-83970197	WT t=4	KO t=4	OK	0	1.23127	inf	-nan	0.0038	0.0422706	yes
Zfp655	zinc finger protein 655 [Source:MGI Symbol;Acc:MGI:1919861]	chr5:145231714-145247302	WT t=4	KO t=4	OK	0	2.8313	inf	-nan	5e-05	0.00243934	yes
Abhd8	abhydrolase domain containing 8 [Source:MGI Symbol;Acc:MGI:1918946]	chr8:71456699-71463657	WT t=4	KO t=4	OK	0	1.58329	inf	-nan	0.0024	0.0308374	yes
Fnbp4	formin binding protein 4 [Source:MGI Symbol;Acc:MGI:1860513]	chr2:90745369-90781021	WT t=4	KO t=4	OK	0	1.56017	inf	-nan	5e-05	0.00243934	yes
Scrn3	secernin 3 [Source:MGI Symbol;Acc:MGI:1921866]	chr2:73271924-73337818	WT t=4	KO t=4	OK	0	1.66526	inf	-nan	0.0009	0.016476	yes
Sardh	sarcosine dehydrogenase [Source:MGI Symbol;Acc:MGI:2183102]	chr2:27188392-27248337	WT t=4	KO t=4	OK	0	1.05253	inf	-nan	5e-05	0.00243934	yes
Prdm15	PR domain containing 15 [Source:MGI Symbol;Acc:MGI:1930121]	chr16:97791466-97851850	WT t=4	KO t=4	OK	0	0.810208	inf	-nan	0.0001	0.00400458	yes
Rbsn	rabenosyn, RAB effector [Source:MGI Symbol;Acc:MGI:1925537]	chr6:92186711-92214925	WT t=4	KO t=4	OK	0	0.914607	inf	-nan	5e-05	0.00243934	yes
Prpf3	pre-mRNA processing factor 3 [Source:MGI Symbol;Acc:MGI:1918017]	chr3:95830123-95855885	WT t=4	KO t=4	OK	0	2.53202	inf	-nan	0.00035	0.00889907	yes
Med24	mediator complex subunit 24 [Source:MGI Symbol;Acc:MGI:1344385]	chr11:98704590-98729435	WT t=4	KO t=4	OK	0	1.40867	inf	-nan	5e-05	0.00243934	yes
Zswim1	zinc finger SWIM-type containing 1 [Source:MGI Symbol;Acc:MGI:1919221]	chr2:164822685-164828537	WT t=4	KO t=4	OK	0	0.971545	inf	-nan	0.0023	0.0301985	yes
Mtmr4	myotubularin related protein 4 [Source:MGI Symbol;Acc:MGI:2180699]	chr11:87592161-87616302	WT t=4	KO t=4	OK	0	1.88406	inf	-nan	5e-05	0.00243934	yes
Nol11	nucleolar protein 11 [Source:MGI Symbol;Acc:MGI:1916229]	chr11:107157407-107189381	WT t=4	KO t=4	OK	0	2.81634	inf	-nan	5e-05	0.00243934	yes
Tada2a	transcriptional adaptor 2A [Source:MGI Symbol;Acc:MGI:2144471]	chr11:84078919-84129600	WT t=4	KO t=4	OK	0	0.9425	inf	-nan	0.00155	0.0239118	yes
Serinc1	serine incorporator 1 [Source:MGI Symbol;Acc:MGI:1926228]	chr10:57515773-57532530	WT t=4	KO t=4	OK	0	9.09718	inf	-nan	5e-05	0.00243934	yes
Fgd6	FYVE, RhoGEF and PH domain containing 6 [Source:MGI Symbol;Acc:MGI:1261419]	chr10:94036000-94145339	WT t=4	KO t=4	OK	0	0.954596	inf	-nan	0.0007	0.013843	yes
Srgn	serglycin [Source:MGI Symbol;Acc:MGI:97756]	chr10:62493832-62527451	WT t=4	KO t=4	OK	0	1.64252	inf	-nan	0.00125	0.0205715	yes
Slc29a3	solute carrier family 29 (nucleoside transporters), member 3 [Source:MGI Symbol;Acc:MGI:1918529]	chr10:60712071-60752794	WT t=4	KO t=4	OK	0	1.54962	inf	-nan	5e-05	0.00243934	yes
D10Wsu102e	DNA segment, Chr 10, Wayne State University 102, expressed [Source:MGI Symbol;Acc:MGI:106381]	chr10:83360220-83368835	WT t=4	KO t=4	OK	0	0.991431	inf	-nan	0.0006	0.0122955	yes
Clk4	CDC like kinase 4 [Source:MGI Symbol;Acc:MGI:1098551]	chr11:51253650-51281766	WT t=4	KO t=4	OK	0	2.49009	inf	-nan	5e-05	0.00243934	yes
Pnpt1	polyribonucleotide nucleotidyltransferase 1 [Source:MGI Symbol;Acc:MGI:1918951]	chr11:29130743-29161828	WT t=4	KO t=4	OK	0	4.56874	inf	-nan	5e-05	0.00243934	yes
Pctp	phosphatidylcholine transfer protein [Source:MGI Symbol;Acc:MGI:107375]	chr11:89982664-90002894	WT t=4	KO t=4	OK	0	1.03549	inf	-nan	0.0022	0.0293262	yes
Map2k6	mitogen-activated protein kinase kinase 6 [Source:MGI Symbol;Acc:MGI:1346870]	chr11:110399121-110525522	WT t=4	KO t=4	OK	0	1.2174	inf	-nan	0.00015	0.00533944	yes
Eral1	Era (G-protein)-like 1 (E. coli) [Source:MGI Symbol;Acc:MGI:1889295]	chr11:78073375-78080383	WT t=4	KO t=4	OK	0	1.83602	inf	-nan	0.0002	0.00640733	yes
1110008L16Rik	RIKEN cDNA 1110008L16 gene [Source:MGI Symbol;Acc:MGI:1913382]	chr12:55280813-55382533	WT t=4	KO t=4	OK	0	0.927156	inf	-nan	0.00195	0.0274801	yes
Wdr37	WD repeat domain 37 [Source:MGI Symbol;Acc:MGI:1920393]	chr13:8802967-8871909	WT t=4	KO t=4	OK	0	2.47687	inf	-nan	5e-05	0.00243934	yes
Xrcc3	X-ray repair complementing defective repair in Chinese hamster cells 3 [Source:MGI Symbol;Acc:MGI:1921585]	chr12:111758848-111813873	WT t=4	KO t=4	OK	0	2.40599	inf	-nan	0.00195	0.0274801	yes
Sema4d	sema domain, immunoglobulin domain (Ig), transmembrane domain (TM) and short cytoplasmic domain, (semaphorin) 4D [Source:MGI Symbol;Acc:MGI:109244]	chr13:51701245-51793747	WT t=4	KO t=4	OK	0	0.893655	inf	-nan	5e-05	0.00243934	yes
Gtf2h2	general transcription factor II H, polypeptide 2 [Source:MGI Symbol;Acc:MGI:1345669]	chr13:100460217-100492579	WT t=4	KO t=4	OK	0	3.75753	inf	-nan	0.0002	0.00640733	yes
Ercc8	excision repaiross-complementing rodent repair deficiency, complementation group 8 [Source:MGI Symbol;Acc:MGI:1919241]	chr13:108158730-108195364	WT t=4	KO t=4	OK	0	1.82806	inf	-nan	0.0001	0.00400458	yes
Pde4d	phosphodiesterase 4D, cAMP specific [Source:MGI Symbol;Acc:MGI:99555]	chr13:108449947-109953461	WT t=4	KO t=4	OK	0	1.48186	inf	-nan	5e-05	0.00243934	yes
Txndc16	thioredoxin domain containing 16 [Source:MGI Symbol;Acc:MGI:1917811]	chr14:45134447-45281230	WT t=4	KO t=4	OK	0	1.38064	inf	-nan	0.00035	0.00889907	yes
Anxa8	annexin A8 [Source:MGI Symbol;Acc:MGI:1201374]	chr14:34051131-34102754	WT t=4	KO t=4	OK	0	2.06031	inf	-nan	0.0006	0.0122955	yes
Tdrd3	tudor domain containing 3 [Source:MGI Symbol;Acc:MGI:2444023]	chr14:87416638-87545373	WT t=4	KO t=4	OK	0	1.60179	inf	-nan	0.00025	0.00730319	yes
Rad1	RAD1 checkpoint DNA exonuclease [Source:MGI Symbol;Acc:MGI:1316678]	chr15:10486017-10499063	WT t=4	KO t=4	OK	0	1.35323	inf	-nan	0.0028	0.0341942	yes
Shcbp1	Shc SH2-domain binding protein 1 [Source:MGI Symbol;Acc:MGI:1338802]	chr8:4735975-4779567	WT t=4	KO t=4	OK	0	1.22464	inf	-nan	0.00165	0.0248951	yes
Fam118a	family with sequence similarity 118, member A [Source:MGI Symbol;Acc:MGI:1920475]	chr15:85037061-85062828	WT t=4	KO t=4	OK	0	1.0491	inf	-nan	0.00435	0.0468698	yes
Dgcr8	DiGeorge syndrome critical region gene 8 [Source:MGI Symbol;Acc:MGI:2151114]	chr16:18239783-18289249	WT t=4	KO t=4	OK	0	1.00435	inf	-nan	0.00295	0.0356635	yes
Wdr53	WD repeat domain 53 [Source:MGI Symbol;Acc:MGI:1916230]	chr16:32247226-32257083	WT t=4	KO t=4	OK	0	1.9069	inf	-nan	0.0018	0.0262118	yes
Zfp54	zinc finger protein 54 [Source:MGI Symbol;Acc:MGI:99201]	chr17:21423226-21435640	WT t=4	KO t=4	OK	0	0.833495	inf	-nan	0.0022	0.0293262	yes
Aars2	alanyl-tRNA synthetase 2, mitochondrial [Source:MGI Symbol;Acc:MGI:2681839]	chr17:45506840-45520842	WT t=4	KO t=4	OK	0	1.01782	inf	-nan	0.00075	0.0146212	yes
Enpp5	ectonucleotide pyrophosphatase/phosphodiesterase 5 [Source:MGI Symbol;Acc:MGI:1933830]	chr17:44078812-44086567	WT t=4	KO t=4	OK	0	4.60949	inf	-nan	5e-05	0.00243934	yes
Fam21	family with sequence similarity 21 [Source:MGI Symbol;Acc:MGI:106463]	chr6:116208037-116264095	WT t=4	KO t=4	OK	0	2.57319	inf	-nan	5e-05	0.00243934	yes
Elp2	elongator acetyltransferase complex subunit 2 [Source:MGI Symbol;Acc:MGI:1889642]	chr18:24603960-24638830	WT t=4	KO t=4	OK	0	1.00846	inf	-nan	0.0022	0.0293262	yes
Atat1	alpha tubulin acetyltransferase 1 [Source:MGI Symbol;Acc:MGI:1913869]	chr17:35892676-35916389	WT t=4	KO t=4	OK	0	0.824902	inf	-nan	5e-05	0.00243934	yes
Atp9b	ATPase, class II, type 9B [Source:MGI Symbol;Acc:MGI:1354757]	chr18:80734142-80934058	WT t=4	KO t=4	OK	0	0.99283	inf	-nan	0.0001	0.00400458	yes
Lipo1	lipase, member O3 [Source:MGI Symbol;Acc:MGI:2147592]/lipase, member O1 [Source:MGI Symbol;Acc:MGI:3647308]	chr19:33498036-33769142	WT t=4	KO t=4	OK	0	1.04782	inf	-nan	0.00015	0.00533944	yes
Ercc5	excision repair cross-complementing rodent repair deficiency, complementation group 5 [Source:MGI Symbol;Acc:MGI:103582]	chr1:44147743-44181260	WT t=4	KO t=4	OK	0	1.20649	inf	-nan	0.00065	0.0130694	yes
Tex30	testis expressed 30 [Source:MGI Symbol;Acc:MGI:1922873]	chr1:44086612-44118808	WT t=4	KO t=4	OK	0	2.51106	inf	-nan	5e-05	0.00243934	yes
Epha4	Eph receptor A4 [Source:MGI Symbol;Acc:MGI:98277]	chr1:77367184-77515088	WT t=4	KO t=4	OK	0	1.67287	inf	-nan	0.00055	0.011669	yes
Gpr39	G protein-coupled receptor 39 [Source:MGI Symbol;Acc:MGI:1918361]	chr1:125676994-125913101	WT t=4	KO t=4	OK	0	1.11858	inf	-nan	0.00135	0.0214815	yes
Rgs1	regulator of G-protein signaling 1 [Source:MGI Symbol;Acc:MGI:1354694]	chr1:144242295-144249242	WT t=4	KO t=4	OK	0	4.03488	inf	-nan	0.0001	0.00400458	yes
Pfkfb2	6-phosphofructo-2-kinase/fructose-2,6-biphosphatase 2 [Source:MGI Symbol;Acc:MGI:107815]/predicted gene 29427 [Source:MGI Symbol;Acc:MGI:5580133]	chr1:130670208-130729253	WT t=4	KO t=4	OK	0	0.797318	inf	-nan	5e-05	0.00243934	yes
Rnf2	ring finger protein 2 [Source:MGI Symbol;Acc:MGI:1101759]	chr1:151428541-151500955	WT t=4	KO t=4	OK	0	2.7076	inf	-nan	0.002	0.0276974	yes
Cr2	complement receptor 2 [Source:MGI Symbol;Acc:MGI:88489]	chr1:195136810-195176716	WT t=4	KO t=4	OK	0	1.18286	inf	-nan	5e-05	0.00243934	yes
Dars2	aspartyl-tRNA synthetase 2 (mitochondrial) [Source:MGI Symbol;Acc:MGI:2442510]	chr1:161040600-161070658	WT t=4	KO t=4	OK	0	1.65599	inf	-nan	5e-05	0.00243934	yes
Fam188a	family with sequence similarity 188, member A [Source:MGI Symbol;Acc:MGI:1914210]	chr2:12347262-12419470	WT t=4	KO t=4	OK	0	6.25958	inf	-nan	5e-05	0.00243934	yes
Yme1l1	YME1-like 1 (S. cerevisiae) [Source:MGI Symbol;Acc:MGI:1351651]	chr2:23156368-23199260	WT t=4	KO t=4	OK	0	6.55342	inf	-nan	5e-05	0.00243934	yes
Acbd5	acyl-Coenzyme A binding domain containing 5 [Source:MGI Symbol;Acc:MGI:1921409]	chr2:23068167-23114510	WT t=4	KO t=4	OK	0	0.972185	inf	-nan	0.0004	0.00968363	yes
Gca	grancalcin [Source:MGI Symbol;Acc:MGI:1918521]	chr2:62664284-63184287	WT t=4	KO t=4	OK	0	0.972929	inf	-nan	0.00175	0.025836	yes
Cstf3	cleavage stimulation factor, 3' pre-RNA, subunit 3 [Source:MGI Symbol;Acc:MGI:1351825]	chr2:104590522-104712169	WT t=4	KO t=4	OK	0	2.3943	inf	-nan	0.001	0.0177653	yes
Lrrc57	leucine rich repeat containing 57 [Source:MGI Symbol;Acc:MGI:1913856]	chr2:120604237-120621560	WT t=4	KO t=4	OK	0	3.70921	inf	-nan	0.0004	0.00968363	yes
4930402H24Rik	RIKEN cDNA 4930402H24 gene [Source:MGI Symbol;Acc:MGI:1923029]	chr2:130706199-130906406	WT t=4	KO t=4	OK	0	4.38984	inf	-nan	5e-05	0.00243934	yes
Cdc25b	cell division cycle 25B [Source:MGI Symbol;Acc:MGI:99701]	chr2:131146323-131198497	WT t=4	KO t=4	OK	0	1.06721	inf	-nan	0.0036	0.0405623	yes
Polr3f	polymerase (RNA) III (DNA directed) polypeptide F [Source:MGI Symbol;Acc:MGI:1924086]	chr2:144527717-144541995	WT t=4	KO t=4	OK	0	0.83225	inf	-nan	0.0033	0.0385843	yes
Pcmtd2	protein-L-isoaspartate (D-aspartate) O-methyltransferase domain containing 2 [Source:MGI Symbol;Acc:MGI:1923927]	chr2:181837853-181857461	WT t=4	KO t=4	OK	0	3.49627	inf	-nan	5e-05	0.00243934	yes
Gm8325	predicted pseudogene 8325 [Source:MGI Symbol;Acc:MGI:3644852]	chr3:60877013-60877587	WT t=4	KO t=4	OK	0	9.95801	inf	-nan	0.0047	0.0492066	yes
Ect2	ect2 oncogene [Source:MGI Symbol;Acc:MGI:95281]	chr3:27097221-27153878	WT t=4	KO t=4	OK	0	1.80059	inf	-nan	5e-05	0.00243934	yes
Ift80	intraflagellar transport 80 [Source:MGI Symbol;Acc:MGI:1915509]	chr3:68892498-69004570	WT t=4	KO t=4	OK	0	0.983444	inf	-nan	5e-05	0.00243934	yes
Slc33a1	solute carrier family 33 (acetyl-CoA transporter), member 1 [Source:MGI Symbol;Acc:MGI:1332247]	chr3:63933506-63968659	WT t=4	KO t=4	OK	0	3.28162	inf	-nan	5e-05	0.00243934	yes
Pdcd10	programmed cell death 10 [Source:MGI Symbol;Acc:MGI:1928396]	chr3:75516489-75556856	WT t=4	KO t=4	OK	0	2.0245	inf	-nan	5e-05	0.00243934	yes
Ptpn22	protein tyrosine phosphatase, non-receptor type 22 (lymphoid) [Source:MGI Symbol;Acc:MGI:107170]	chr3:103859794-103912247	WT t=4	KO t=4	OK	0	1.35865	inf	-nan	0.0002	0.00640733	yes
Rab13	RAB13, member RAS oncogene family [Source:MGI Symbol;Acc:MGI:1927232]	chr3:90213694-90226385	WT t=4	KO t=4	OK	0	2.09689	inf	-nan	0.00275	0.0336691	yes
Rnpc3	RNA-binding region (RNP1, RRM) containing 3 [Source:MGI Symbol;Acc:MGI:1914475]	chr3:113555709-113630149	WT t=4	KO t=4	OK	0	1.60904	inf	-nan	0.0002	0.00640733	yes
Tlr2	toll-like receptor 2 [Source:MGI Symbol;Acc:MGI:1346060]	chr3:83836271-83841767	WT t=4	KO t=4	OK	0	1.58027	inf	-nan	0.0001	0.00400458	yes
Pear1	platelet endothelial aggregation receptor 1 [Source:MGI Symbol;Acc:MGI:1920432]	chr3:87617558-87824306	WT t=4	KO t=4	OK	0	0.971182	inf	-nan	5e-05	0.00243934	yes
Dapp1	dual adaptor for phosphotyrosine and 3-phosphoinositides 1 [Source:MGI Symbol;Acc:MGI:1347063]	chr3:137931006-137981545	WT t=4	KO t=4	OK	0	1.90162	inf	-nan	0.00135	0.0214815	yes
Trp53inp1	transformation related protein 53 inducible nuclear protein 1 [Source:MGI Symbol;Acc:MGI:1926609]	chr4:11156430-11174379	WT t=4	KO t=4	OK	0	0.919968	inf	-nan	0.0002	0.00640733	yes
Tmem68	transmembrane protein 68 [Source:MGI Symbol;Acc:MGI:1919348]	chr4:3549040-3574853	WT t=4	KO t=4	OK	0	0.891017	inf	-nan	0.00055	0.011669	yes
Mycl	v-myc avian myelocytomatosis viral oncogene lung carcinoma derived [Source:MGI Symbol;Acc:MGI:96799]	chr4:122995651-123002485	WT t=4	KO t=4	OK	0	2.70783	inf	-nan	5e-05	0.00243934	yes
Mfsd2a	major facilitator superfamily domain containing 2A [Source:MGI Symbol;Acc:MGI:1923824]	chr4:122946849-122961188	WT t=4	KO t=4	OK	0	1.16511	inf	-nan	0.00085	0.0157709	yes
Nub1	negative regulator of ubiquitin-like proteins 1 [Source:MGI Symbol;Acc:MGI:1889001]	chr5:24685531-24710378	WT t=4	KO t=4	OK	0	2.53493	inf	-nan	5e-05	0.00243934	yes
Afm	afamin [Source:MGI Symbol;Acc:MGI:2429409]	chr5:90518931-90597871	WT t=4	KO t=4	OK	0	3.37645	inf	-nan	0.0001	0.00400458	yes
Acad10	acyl-Coenzyme A dehydrogenase family, member 10 [Source:MGI Symbol;Acc:MGI:1919235]/acyl-Coenzyme A dehydrogenase family, member 12 [Source:MGI Symbol;Acc:MGI:2443320]	chr5:121621025-121660514	WT t=4	KO t=4	OK	0	2.64013	inf	-nan	0.00055	0.011669	yes
Mrpl1	mitochondrial ribosomal protein L1 [Source:MGI Symbol;Acc:MGI:2137202]	chr5:96209492-96266727	WT t=4	KO t=4	OK	0	2.31319	inf	-nan	5e-05	0.00243934	yes
Ankle2	ankyrin repeat and LEM domain containing 2 [Source:MGI Symbol;Acc:MGI:1261856]	chr5:110230607-110256651	WT t=4	KO t=4	OK	0	1.07204	inf	-nan	0.00025	0.00730319	yes
Ung	uracil DNA glycosylase [Source:MGI Symbol;Acc:MGI:109352]	chr5:114130385-114139323	WT t=4	KO t=4	OK	0	2.67255	inf	-nan	0.0001	0.00400458	yes
Rbm19	RNA binding motif protein 19 [Source:MGI Symbol;Acc:MGI:1921361]	chr5:120116464-120198981	WT t=4	KO t=4	OK	0	4.07929	inf	-nan	0.0003	0.00816799	yes
Slc46a3	solute carrier family 46, member 3 [Source:MGI Symbol;Acc:MGI:1918956]	chr5:147878436-147894815	WT t=4	KO t=4	OK	0	1.64178	inf	-nan	0.00315	0.0374223	yes
Tmem209	transmembrane protein 209 [Source:MGI Symbol;Acc:MGI:1919899]	chr6:30479052-30509783	WT t=4	KO t=4	OK	0	3.23735	inf	-nan	5e-05	0.00243934	yes
Itpr1	inositol 1,4,5-trisphosphate receptor 1 [Source:MGI Symbol;Acc:MGI:96623]	chr6:108213095-108551109	WT t=4	KO t=4	OK	0	1.3772	inf	-nan	5e-05	0.00243934	yes
Bms1	BMS1, ribosome biogenesis factor [Source:MGI Symbol;Acc:MGI:2446132]	chr6:118383380-118419474	WT t=4	KO t=4	OK	0	1.45489	inf	-nan	0.00015	0.00533944	yes
Gabarapl1	gamma-aminobutyric acid (GABA) A receptor-associated protein-like 1 [Source:MGI Symbol;Acc:MGI:1914980]	chr6:129531949-129542346	WT t=4	KO t=4	OK	0	2.53888	inf	-nan	0.00125	0.0205715	yes
Rad52	RAD52 homolog, DNA repair protein [Source:MGI Symbol;Acc:MGI:101949]	chr6:119902697-119922828	WT t=4	KO t=4	OK	0	3.13347	inf	-nan	5e-05	0.00243934	yes
Kif22	kinesin family member 22 [Source:MGI Symbol;Acc:MGI:109233]	chr7:127027728-127042471	WT t=4	KO t=4	OK	0	1.0558	inf	-nan	0.00015	0.00533944	yes
Vbp1	von Hippel-Lindau binding protein 1 [Source:MGI Symbol;Acc:MGI:1333804]	chrX:75514298-75534942	WT t=4	KO t=4	OK	0	3.74339	inf	-nan	5e-05	0.00243934	yes
Il2rg	interleukin 2 receptor, gamma chain [Source:MGI Symbol;Acc:MGI:96551]	chrX:101261375-101269023	WT t=4	KO t=4	OK	0	1.79073	inf	-nan	0.00335	0.0387914	yes
Pir	pirin [Source:MGI Symbol;Acc:MGI:1916906]	chrX:164269370-164373011	WT t=4	KO t=4	OK	0	0.896355	inf	-nan	0.00245	0.0312294	yes
Dhodh	dihydroorotate dehydrogenase [Source:MGI Symbol;Acc:MGI:1928378]	chr8:109591342-109608673	WT t=4	KO t=4	OK	0	3.55013	inf	-nan	5e-05	0.00243934	yes
Bckdhb	branched chain ketoacid dehydrogenase E1, beta polypeptide [Source:MGI Symbol;Acc:MGI:88137]	chr9:83925144-84124240	WT t=4	KO t=4	OK	0	2.88868	inf	-nan	0.00225	0.0297452	yes
Trip4	thyroid hormone receptor interactor 4 [Source:MGI Symbol;Acc:MGI:1928469]	chr9:65828929-65908794	WT t=4	KO t=4	OK	0	1.1704	inf	-nan	0.00035	0.00889907	yes
Snx14	sorting nexin 14 [Source:MGI Symbol;Acc:MGI:2155664]	chr9:88376749-88482574	WT t=4	KO t=4	OK	0	4.45763	inf	-nan	0.0015	0.0233277	yes
Dbr1	debranching RNA lariats 1 [Source:MGI Symbol;Acc:MGI:1931520]	chr9:99575798-99584501	WT t=4	KO t=4	OK	0	4.86268	inf	-nan	0.0005	0.0111497	yes
Mlh1	mutL homolog 1 [Source:MGI Symbol;Acc:MGI:101938]	chr9:111228227-111271791	WT t=4	KO t=4	OK	0	1.73556	inf	-nan	5e-05	0.00243934	yes
Cish	cytokine inducible SH2-containing protein [Source:MGI Symbol;Acc:MGI:103159]	chr9:107292434-107302784	WT t=4	KO t=4	OK	0	2.7845	inf	-nan	0.00085	0.0157709	yes
Mctp2	multiple C2 domains, transmembrane 2 [Source:MGI Symbol;Acc:MGI:2685335]	chr7:72077829-72306608	WT t=4	KO t=4	OK	0	1.60781	inf	-nan	0.00035	0.00889907	yes
Hspa13	heat shock protein 70 family, member 13 [Source:MGI Symbol;Acc:MGI:1309463]	chr16:75755189-75766821	WT t=4	KO t=4	OK	0	1.27359	inf	-nan	0.0003	0.00816799	yes
Smyd5	SET and MYND domain containing 5 [Source:MGI Symbol;Acc:MGI:108048]	chr6:85431988-85446435	WT t=4	KO t=4	OK	0	3.03552	inf	-nan	0.0002	0.00640733	yes
Tubgcp5	tubulin, gamma complex associated protein 5 [Source:MGI Symbol;Acc:MGI:2178836]	chr7:55794153-55831677	WT t=4	KO t=4	OK	0	1.44821	inf	-nan	0.00035	0.00889907	yes
Mapkbp1	mitogen-activated protein kinase binding protein 1 [Source:MGI Symbol;Acc:MGI:1347004]	chr2:119972698-120027453	WT t=4	KO t=4	OK	0	0.845239	inf	-nan	0.0045	0.0475792	yes
Poglut1	protein O-glucosyltransferase 1 [Source:MGI Symbol;Acc:MGI:2444232]	chr16:38525136-38550258	WT t=4	KO t=4	OK	0	1.14433	inf	-nan	0.0004	0.00968363	yes
Rsrc1	arginine/serine-rich coiled-coil 1 [Source:MGI Symbol;Acc:MGI:1914130]	chr3:66971726-67358396	WT t=4	KO t=4	OK	0	1.65586	inf	-nan	5e-05	0.00243934	yes
Mtmr9	myotubularin related protein 9 [Source:MGI Symbol;Acc:MGI:2442842]	chr14:63523615-63543953	WT t=4	KO t=4	OK	0	1.07048	inf	-nan	0.0037	0.0413496	yes
Nup37	nucleoporin 37 [Source:MGI Symbol;Acc:MGI:1919964]	chr10:88146991-88178388	WT t=4	KO t=4	OK	0	4.97092	inf	-nan	5e-05	0.00243934	yes
Ric8b	RIC8 guanine nucleotide exchange factor B [Source:MGI Symbol;Acc:MGI:2682307]	chr10:84917615-85016446	WT t=4	KO t=4	OK	0	1.02193	inf	-nan	0.0015	0.0233277	yes
Bbs9	Bardet-Biedl syndrome 9 (human) [Source:MGI Symbol;Acc:MGI:2442833]	chr9:22475714-22888280	WT t=4	KO t=4	OK	0	1.53247	inf	-nan	0.0002	0.00640733	yes
Tmem55b	transmembrane protein 55b [Source:MGI Symbol;Acc:MGI:2448501]	chr14:50924967-50930856	WT t=4	KO t=4	OK	0	2.39436	inf	-nan	0.00015	0.00533944	yes
Vezt	vezatin, adherens junctions transmembrane protein [Source:MGI Symbol;Acc:MGI:2143698]	chr10:93939164-94035817	WT t=4	KO t=4	OK	0	1.59983	inf	-nan	5e-05	0.00243934	yes
Gmip	Gem-interacting protein [Source:MGI Symbol;Acc:MGI:1926066]	chr8:69808678-69821870	WT t=4	KO t=4	OK	0	1.11735	inf	-nan	0.0001	0.00400458	yes
Gtdc1	glycosyltransferase-like domain containing 1 [Source:MGI Symbol;Acc:MGI:2444269]	chr2:44564411-44927657	WT t=4	KO t=4	OK	0	2.5298	inf	-nan	5e-05	0.00243934	yes
C1qb	complement component 1, q subcomponent, beta polypeptide [Source:MGI Symbol;Acc:MGI:88224]	chr4:136880128-136886187	WT t=4	KO t=4	OK	0	3.26297	inf	-nan	0.0016	0.0244089	yes
Rbmxl1	RNA binding motif protein, X-linked like-1 [Source:MGI Symbol;Acc:MGI:1343045]	chr8:78505270-78508928	WT t=4	KO t=4	OK	0	1.69106	inf	-nan	0.003	0.0360413	yes
Ints7	integrator complex subunit 7 [Source:MGI Symbol;Acc:MGI:1924315]	chr1:191575635-191623688	WT t=4	KO t=4	OK	0	1.77042	inf	-nan	5e-05	0.00243934	yes
Osbpl5	oxysterol binding protein-like 5 [Source:MGI Symbol;Acc:MGI:1930265]	chr7:143688761-143756985	WT t=4	KO t=4	OK	0	5.69225	inf	-nan	5e-05	0.00243934	yes
Aim2	absent in melanoma 2 [Source:MGI Symbol;Acc:MGI:2686159]	chr1:173331885-173466040	WT t=4	KO t=4	OK	0	4.20322	inf	-nan	0.0008	0.0152253	yes
Egr2	early growth response 2 [Source:MGI Symbol;Acc:MGI:95296]	chr10:67535474-67542188	WT t=4	KO t=4	OK	0	3.39358	inf	-nan	0.00275	0.0336691	yes
Wdr20	WD repeat domain 20 [Source:MGI Symbol;Acc:MGI:1916891]/WD repeat domain 20, retrogene [Source:MGI Symbol;Acc:MGI:1918198]	chr12:110737943-110804238	WT t=4	KO t=4	OK	0	3.14852	inf	-nan	0.0001	0.00400458	yes
Cdkn2aip	CDKN2A interacting protein [Source:MGI Symbol;Acc:MGI:1918175]	chr8:47709343-47715021	WT t=4	KO t=4	OK	0	1.131	inf	-nan	0.00015	0.00533944	yes
Galnt11	UDP-N-acetyl-alpha-D-galactosamine:polypeptide N-acetylgalactosaminyltransferase 11 [Source:MGI Symbol;Acc:MGI:2444392]	chr5:25221903-25265918	WT t=4	KO t=4	OK	0	1.57748	inf	-nan	0.0001	0.00400458	yes
Cdon	cell adhesion molecule-related/down-regulated by oncogenes [Source:MGI Symbol;Acc:MGI:1926387]	chr9:35421127-35507652	WT t=4	KO t=4	OK	0	2.01893	inf	-nan	0.00435	0.0468698	yes
Abhd17c	abhydrolase domain containing 17C [Source:MGI Symbol;Acc:MGI:1917428]	chr7:84109355-84151893	WT t=4	KO t=4	OK	0	1.75844	inf	-nan	0.0001	0.00400458	yes
Fam103a1	family with sequence similarity 103, member A1 [Source:MGI Symbol;Acc:MGI:1914398]	chr7:81762924-81769491	WT t=4	KO t=4	OK	0	5.69326	inf	-nan	5e-05	0.00243934	yes
Gmeb2	glucocorticoid modulatory element binding protein 2 [Source:MGI Symbol;Acc:MGI:2652836]	chr2:181251448-181288035	WT t=4	KO t=4	OK	0	2.40509	inf	-nan	5e-05	0.00243934	yes
BC017643	cDNA sequence BC017643 [Source:MGI Symbol;Acc:MGI:2384959]	chr11:121177590-121229322	WT t=4	KO t=4	OK	0	3.88375	inf	-nan	0.00095	0.0170663	yes
Smarcal1	SWI/SNF related matrix associated, actin dependent regulator of chromatin, subfamily a-like 1 [Source:MGI Symbol;Acc:MGI:1859183]	chr1:72583250-72633134	WT t=4	KO t=4	OK	0	3.024	inf	-nan	0.0002	0.00640733	yes
Nt5dc1	5'-nucleotidase domain containing 1 [Source:MGI Symbol;Acc:MGI:2442446]	chr10:34288287-34418552	WT t=4	KO t=4	OK	0	1.53758	inf	-nan	5e-05	0.00243934	yes
Usp53	ubiquitin specific peptidase 53 [Source:MGI Symbol;Acc:MGI:2139607]	chr3:122931492-122984510	WT t=4	KO t=4	OK	0	4.63634	inf	-nan	5e-05	0.00243934	yes
Zfand1	zinc finger, AN1-type domain 1 [Source:MGI Symbol;Acc:MGI:1913611]	chr3:10339952-10351317	WT t=4	KO t=4	OK	0	1.64192	inf	-nan	0.0004	0.00968363	yes
Timeless	timeless circadian clock 1 [Source:MGI Symbol;Acc:MGI:1321393]	chr10:128225837-128252941	WT t=4	KO t=4	OK	0	1.08148	inf	-nan	5e-05	0.00243934	yes
Bmf	BCL2 modifying factor [Source:MGI Symbol;Acc:MGI:2176433]	chr2:118528756-118549687	WT t=4	KO t=4	OK	0	3.01649	inf	-nan	0.0004	0.00968363	yes
Gorab	golgin, RAB6-interacting [Source:MGI Symbol;Acc:MGI:2138271]	chr1:163384907-163403669	WT t=4	KO t=4	OK	0	0.893477	inf	-nan	0.001	0.0177653	yes
Maob	monoamine oxidase B [Source:MGI Symbol;Acc:MGI:96916]	chrX:16709281-16817366	WT t=4	KO t=4	OK	0	1.57798	inf	-nan	0.0006	0.0122955	yes
Asun	asunder, spermatogenesis regulator [Source:MGI Symbol;Acc:MGI:1918427]	chr6:146549631-146599198	WT t=4	KO t=4	OK	0	3.1079	inf	-nan	0.00045	0.0103965	yes
Lat2	linker for activation of T cells family, member 2 [Source:MGI Symbol;Acc:MGI:1926479]	chr5:134581365-134615025	WT t=4	KO t=4	OK	0	3.98431	inf	-nan	0.00025	0.00730319	yes
Elmo1	engulfment and cell motility 1 [Source:MGI Symbol;Acc:MGI:2153044]	chr13:20090595-20606528	WT t=4	KO t=4	OK	0	1.95177	inf	-nan	5e-05	0.00243934	yes
Msantd4	Myb/SANT-like DNA-binding domain containing 4 with coiled-coils [Source:MGI Symbol;Acc:MGI:1925350]	chr9:4383534-4386861	WT t=4	KO t=4	OK	0	1.30348	inf	-nan	0.0006	0.0122955	yes
Slc35f2	solute carrier family 35, member F2 [Source:MGI Symbol;Acc:MGI:1919272]	chr9:53771534-53818161	WT t=4	KO t=4	OK	0	1.62919	inf	-nan	0.0004	0.00968363	yes
Zfp410	zinc finger protein 410 [Source:MGI Symbol;Acc:MGI:1289280]	chr12:84316858-84343830	WT t=4	KO t=4	OK	0	1.62869	inf	-nan	5e-05	0.00243934	yes
Zfyve1	zinc finger, FYVE domain containing 1 [Source:MGI Symbol;Acc:MGI:3026685]	chr12:83546940-83597147	WT t=4	KO t=4	OK	0	1.14978	inf	-nan	5e-05	0.00243934	yes
Zmpste24	zinc metallopeptidase, STE24 [Source:MGI Symbol;Acc:MGI:1890508]	chr4:121059236-121098241	WT t=4	KO t=4	OK	0	2.08946	inf	-nan	5e-05	0.00243934	yes
Gprasp1	G protein-coupled receptor associated sorting protein 1 [Source:MGI Symbol;Acc:MGI:1917418]	chrX:135742732-135891081	WT t=4	KO t=4	OK	0	2.99783	inf	-nan	0.0002	0.00640733	yes
Zfp758	zinc finger protein 758 [Source:MGI Symbol;Acc:MGI:2385044]	chr17:22361452-22377281	WT t=4	KO t=4	OK	0	1.20166	inf	-nan	0.00095	0.0170663	yes
Hnrnph2	heterogeneous nuclear ribonucleoprotein H2 [Source:MGI Symbol;Acc:MGI:1201779]	chrX:134601178-134607060	WT t=4	KO t=4	OK	0	5.4168	inf	-nan	5e-05	0.00243934	yes
E2f8	E2F transcription factor 8 [Source:MGI Symbol;Acc:MGI:1922038]	chr7:48866428-48886608	WT t=4	KO t=4	OK	0	1.18584	inf	-nan	0.0038	0.0422706	yes
Plaur	plasminogen activator, urokinase receptor [Source:MGI Symbol;Acc:MGI:97612]	chr7:24462483-24475968	WT t=4	KO t=4	OK	0	1.23716	inf	-nan	0.0007	0.013843	yes
AI464131	expressed sequence AI464131 [Source:MGI Symbol;Acc:MGI:2140300]	chr4:41495603-41503076	WT t=4	KO t=4	OK	0	0.954715	inf	-nan	0.00015	0.00533944	yes
Tmem41b	transmembrane protein 41B [Source:MGI Symbol;Acc:MGI:1289225]	chr7:109972186-109986929	WT t=4	KO t=4	OK	0	2.06966	inf	-nan	0.00085	0.0157709	yes
Taf13	TATA-box binding protein associated factor 13 [Source:MGI Symbol;Acc:MGI:1913500]	chr3:108571697-108583222	WT t=4	KO t=4	OK	0	1.03421	inf	-nan	0.0022	0.0293262	yes
Ccdc137	coiled-coil domain containing 137 [Source:MGI Symbol;Acc:MGI:1914541]	chr11:120458114-120464358	WT t=4	KO t=4	OK	0	0.951822	inf	-nan	0.00015	0.00533944	yes
Nsun3	NOL1/NOP2/Sun domain family member 3 [Source:MGI Symbol;Acc:MGI:2146565]	chr16:62732443-62786818	WT t=4	KO t=4	OK	0	3.88479	inf	-nan	0.00055	0.011669	yes
Gm7327	predicted gene 7327 [Source:MGI Symbol;Acc:MGI:3646274]	chrX:61785380-61786032	WT t=4	KO t=4	OK	0	6.99865	inf	-nan	0.0024	0.0308374	yes
Tmem123	transmembrane protein 123 [Source:MGI Symbol;Acc:MGI:1919179]	chr9:7764040-7794333	WT t=4	KO t=4	OK	0	0.936469	inf	-nan	0.00195	0.0274801	yes
Trim32	tripartite motif-containing 32 [Source:MGI Symbol;Acc:MGI:1917057]	chr4:65380802-66404611	WT t=4	KO t=4	OK	0	1.43553	inf	-nan	0.00125	0.0205715	yes
Rft1	RFT1 homolog [Source:MGI Symbol;Acc:MGI:3607791]	chr14:30654359-30691317	WT t=4	KO t=4	OK	0	2.03399	inf	-nan	0.0002	0.00640733	yes
Ankrd24	ankyrin repeat domain 24 [Source:MGI Symbol;Acc:MGI:1890394]	chr10:81628539-81647610	WT t=4	KO t=4	OK	0	5.51487	inf	-nan	5e-05	0.00243934	yes
Kctd18	potassium channel tetramerisation domain containing 18 [Source:MGI Symbol;Acc:MGI:3603813]	chr1:57955100-58025899	WT t=4	KO t=4	OK	0	1.71412	inf	-nan	5e-05	0.00243934	yes
Smyd3	SET and MYND domain containing 3 [Source:MGI Symbol;Acc:MGI:1916976]	chr1:178951959-179518041	WT t=4	KO t=4	OK	0	1.38521	inf	-nan	0.0008	0.0152253	yes
Elmod3	ELMO/CED-12 domain containing 3 [Source:MGI Symbol;Acc:MGI:2445168]	chr6:72565921-72598413	WT t=4	KO t=4	OK	0	4.47793	inf	-nan	0.0002	0.00640733	yes
Zfp53	zinc finger protein 53 [Source:MGI Symbol;Acc:MGI:99200]	chr17:21491255-21509764	WT t=4	KO t=4	OK	0	1.60487	inf	-nan	0.0015	0.0233277	yes
Tnip2	TNFAIP3 interacting protein 2 [Source:MGI Symbol;Acc:MGI:2386643]	chr5:34496086-34513991	WT t=4	KO t=4	OK	0	0.838989	inf	-nan	0.0007	0.013843	yes
Zfp868	zinc finger protein 868 [Source:MGI Symbol;Acc:MGI:2142546]	chr8:69610856-69625548	WT t=4	KO t=4	OK	0	1.60734	inf	-nan	0.0024	0.0308374	yes
Slc9a6	solute carrier family 9 (sodium/hydrogen exchanger), member 6 [Source:MGI Symbol;Acc:MGI:2443511]	chrX:56609756-56664230	WT t=4	KO t=4	OK	0	2.30938	inf	-nan	0.00075	0.0146212	yes
Tmem263	transmembrane protein 263 [Source:MGI Symbol;Acc:MGI:2143652]	chr10:85102626-85117747	WT t=4	KO t=4	OK	0	1.06834	inf	-nan	0.0004	0.00968363	yes
Hnrnpr	heterogeneous nuclear ribonucleoprotein R [Source:MGI Symbol;Acc:MGI:1891692]	chr4:136310941-136359447	WT t=4	KO t=4	OK	0	12.6412	inf	-nan	5e-05	0.00243934	yes
Gm10179	predicted gene 10179 [Source:MGI Symbol;Acc:MGI:3708748]	chr7:12085921-12086612	WT t=4	KO t=4	OK	0	6.69319	inf	-nan	0.0015	0.0233277	yes
Urm1	ubiquitin related modifier 1 [Source:MGI Symbol;Acc:MGI:1915455]	chr2:29820074-29845002	WT t=4	KO t=4	OK	0	1.7363	inf	-nan	0.0013	0.0210342	yes
Scyl2	SCY1-like 2 (S. cerevisiae) [Source:MGI Symbol;Acc:MGI:1289172]	chr10:89638720-89686285	WT t=4	KO t=4	OK	0	1.3323	inf	-nan	5e-05	0.00243934	yes
Sft2d1	predicted gene 12166 [Source:MGI Symbol;Acc:MGI:3650635]/SFT2 domain containing 1 [Source:MGI Symbol;Acc:MGI:1918689]	chr17:8311101-8422728	WT t=4	KO t=4	OK	0	4.02455	inf	-nan	0.0003	0.00816799	yes
Alg6	asparagine-linked glycosylation 6 (alpha-1,3,-glucosyltransferase) [Source:MGI Symbol;Acc:MGI:2444031]	chr4:99715663-99763460	WT t=4	KO t=4	OK	0	3.53132	inf	-nan	5e-05	0.00243934	yes
Clca4c-ps	chloride channel accessory 4C, pseudogene [Source:MGI Symbol;Acc:MGI:3643218]	chr3:144861825-144896011	WT t=4	KO t=4	OK	0	1.43312	inf	-nan	0.00045	0.0103965	yes
Cpne1	copine I [Source:MGI Symbol;Acc:MGI:2386621]	chr2:156071841-156145797	WT t=4	KO t=4	OK	0	4.42586	inf	-nan	5e-05	0.00243934	yes
Arrdc3	arrestin domain containing 3 [Source:MGI Symbol;Acc:MGI:2145242]	chr13:80883383-80896035	WT t=4	KO t=4	OK	0	2.11196	inf	-nan	5e-05	0.00243934	yes
AK157302	cDNA sequence AK157302 [Source:MGI Symbol;Acc:MGI:3574096]	chr13:21495222-21497146	WT t=4	KO t=4	OK	0	2.18288	inf	-nan	0.00045	0.0103965	yes
Sprr2a1	small proline-rich protein 2A1 [Source:MGI Symbol;Acc:MGI:1330350]	chr3:92215798-92256724	WT t=4	KO t=4	OK	0	1.19408	inf	-nan	0.0017	0.0253707	yes
Alpi	alkaline phosphatase, intestinal [Source:MGI Symbol;Acc:MGI:1924018]	chr1:87098001-87101606	WT t=4	KO t=4	OK	0	1.66263	inf	-nan	0.00055	0.011669	yes
Gm14857	predicted gene 14857 [Source:MGI Symbol;Acc:MGI:3716318]	chrX:106281911-106285096	WT t=4	KO t=4	OK	0	0.871901	inf	-nan	0.0022	0.0293262	yes
Gm14603	predicted gene 14603 [Source:MGI Symbol;Acc:MGI:3705623]	chrX:44313269-44313717	WT t=4	KO t=4	OK	0	33.6549	inf	-nan	5e-05	0.00243934	yes
Gm13991	predicted gene 13991 [Source:MGI Symbol;Acc:MGI:3651689]	chr2:116527842-116528490	WT t=4	KO t=4	OK	0	7.56075	inf	-nan	0.002	0.0276974	yes
Gm5898	predicted gene 5898 [Source:MGI Symbol;Acc:MGI:3644921]	chr7:63444750-63759028	WT t=4	KO t=4	OK	0	1.82097	inf	-nan	0.0004	0.00968363	yes
Gm11241	predicted gene 11241 [Source:MGI Symbol;Acc:MGI:3652121]	chr4:75902259-75903155	WT t=4	KO t=4	OK	0	3.60585	inf	-nan	0.0037	0.0413496	yes
Gm1826	predicted gene 1826 [Source:MGI Symbol;Acc:MGI:3037684]	chr2:87393482-87394644	WT t=4	KO t=4	OK	0	3.31812	inf	-nan	0.0015	0.0233277	yes
Gm4784	predicted gene 4784 [Source:MGI Symbol;Acc:MGI:3648818]	chrX:109388743-109392165	WT t=4	KO t=4	OK	0	3.75628	inf	-nan	5e-05	0.00243934	yes
Gm14032	predicted gene 14032 [Source:MGI Symbol;Acc:MGI:3650861]	chr2:55292064-55293090	WT t=4	KO t=4	OK	0	6.66285	inf	-nan	5e-05	0.00243934	yes
Gm15066	predicted gene 15066 [Source:MGI Symbol;Acc:MGI:3706256]	chrX:144285725-144288333	WT t=4	KO t=4	OK	0	1.15242	inf	-nan	0.0016	0.0244089	yes
Gm11652	predicted gene 11652 [Source:MGI Symbol;Acc:MGI:3651204]	chr11:105589985-105929304	WT t=4	KO t=4	OK	0	6.8008	inf	-nan	5e-05	0.00243934	yes
Gm15975	predicted gene 15975 [Source:MGI Symbol;Acc:MGI:3801944]	chr5:55624189-55625591	WT t=4	KO t=4	OK	0	3.78992	inf	-nan	0.00015	0.00533944	yes
Cct3-ps1	chaperonin containing Tcp1, subunit 3 (gamma) pseudogene 1 [Source:MGI Symbol;Acc:MGI:109293]	chr4:52900598-52902683	WT t=4	KO t=4	OK	0	2.13567	inf	-nan	0.0013	0.0210342	yes
Gm4989	predicted pseudogene 4989 [Source:MGI Symbol;Acc:MGI:3643860]	chrX:74566957-74567706	WT t=4	KO t=4	OK	0	7.64008	inf	-nan	0.00035	0.00889907	yes
Rps6kc1	ribosomal protein S6 kinase polypeptide 1 [Source:MGI Symbol;Acc:MGI:2443419]	chr1:190700201-190911770	WT t=4	KO t=4	OK	0	2.44744	inf	-nan	0.00025	0.00730319	yes
Gm4462	predicted gene 4462 [Source:MGI Symbol;Acc:MGI:3782646]	chr16:20664115-20664607	WT t=4	KO t=4	OK	0	10.0525	inf	-nan	0.00355	0.0402347	yes
Gm8355	predicted pseudogene 8355 [Source:MGI Symbol;Acc:MGI:3645191]	chr10:14705590-14770850	WT t=4	KO t=4	OK	0	16.8668	inf	-nan	5e-05	0.00243934	yes
Gm19587	predicted gene, 19587 [Source:MGI Symbol;Acc:MGI:5011772]	chr1:43888050-43888595	WT t=4	KO t=4	OK	0	12.8228	inf	-nan	0.00035	0.00889907	yes
Gm8326	predicted gene 8326 [Source:MGI Symbol;Acc:MGI:3644839]	chr1:46414501-46416932	WT t=4	KO t=4	OK	0	1.65882	inf	-nan	0.0019	0.0270132	yes
Gm20056	predicted gene, 20056 [Source:MGI Symbol;Acc:MGI:5012241]	chr16:32408535-32409054	WT t=4	KO t=4	OK	0	45.7784	inf	-nan	5e-05	0.00243934	yes
Gm5576	predicted pseudogene 5576 [Source:MGI Symbol;Acc:MGI:3644832]	chr6:78215877-78217113	WT t=4	KO t=4	OK	0	2.53663	inf	-nan	0.003	0.0360412	yes
RP24-178G20.2	glutamate dehydrogenase, pseudogene [Source:MGI Symbol;Acc:MGI:95754]	chr7:125075350-125076007	WT t=4	KO t=4	OK	0	8.75389	inf	-nan	0.00035	0.00889907	yes

## Sheet: d=11 (Recovery)
gene	description	locus	sample_1	sample_2	status	value_1	value_2	log2(fold_change)	test_stat	p_value	q_value	significant
Myo1h	myosin 1H [Source:MGI Symbol;Acc:MGI:1914674]	chr5:114289165-114380508	WT t=11	KO t=11	OK	1.18747	0.00230167	-9.01099	-0.00650151	0.00155	0.0287784	yes
Nbr1	neighbor of Brca1 gene 1 [Source:MGI Symbol;Acc:MGI:108498]	chr11:101552148-101581951	WT t=11	KO t=11	OK	2743.52	8.97773	-8.25546	-2.91135	5e-05	0.00305701	yes
Fam134a	family with sequence similarity 134, member A [Source:MGI Symbol;Acc:MGI:2388278]	chr1:75142777-75147913	WT t=11	KO t=11	OK	265.866	1.51936	-7.45109	-1.04515	0.0005	0.0153339	yes
Arhgef40	Rho guanine nucleotide exchange factor (GEF) 40 [Source:MGI Symbol;Acc:MGI:2685515]	chr14:51984718-52020733	WT t=11	KO t=11	OK	1.91224	0.0722695	-4.72573	-0.0398104	5e-05	0.00305701	yes
Vps36	vacuolar protein sorting 36 [Source:MGI Symbol;Acc:MGI:1917410]	chr8:22192808-22220843	WT t=11	KO t=11	OK	48.3854	1.98453	-4.6077	-1.73164	0.0008	0.0195898	yes
Agbl5	ATP/GTP binding protein-like 5 [Source:MGI Symbol;Acc:MGI:2441745]	chr5:30888693-30907788	WT t=11	KO t=11	OK	2.57573	0.12596	-4.35394	-0.109319	0.0001	0.00527418	yes
Tle1	transducin-like enhancer of split 1 [Source:MGI Symbol;Acc:MGI:104636]	chr4:72117141-72200919	WT t=11	KO t=11	OK	5.98556	0.297499	-4.33053	-0.374517	0.0028	0.0405388	yes
Rasa1	RAS p21 protein activator 1 [Source:MGI Symbol;Acc:MGI:97860]	chr13:85189407-85289029	WT t=11	KO t=11	OK	2.18462	0.111061	-4.29796	-0.0945534	0.00225	0.0355811	yes
Bola2	bolA-like 2 (E. coli) [Source:MGI Symbol;Acc:MGI:1913412]	chr7:126687458-126707787	WT t=11	KO t=11	OK	141.025	8.15799	-4.11159	-5.04623	0.0028	0.0405388	yes
Chd4	chromodomain helicase DNA binding protein 4 [Source:MGI Symbol;Acc:MGI:1344380]	chr6:125095980-125130591	WT t=11	KO t=11	OK	22.177	1.3338	-4.05545	-1.18797	0.0016	0.0293099	yes
Dpm3	dolichyl-phosphate mannosyltransferase polypeptide 3 [Source:MGI Symbol;Acc:MGI:1915813]	chr3:89259357-89267079	WT t=11	KO t=11	OK	168.996	10.4651	-4.01333	-2.56289	0.00085	0.020146	yes
Ndufab1	NADH dehydrogenase (ubiquinone) 1, alpha/beta subcomplex, 1 [Source:MGI Symbol;Acc:MGI:1917566]	chr7:122085402-122101886	WT t=11	KO t=11	OK	25.2354	1.58821	-3.98997	-0.813797	0.00205	0.0338109	yes
Rpl36	ribosomal protein L36 [Source:MGI Symbol;Acc:MGI:1860603]	chr17:56613394-56614243	WT t=11	KO t=11	OK	3948.92	254.747	-3.95432	-10.1027	0.00015	0.00685643	yes
Zfp444	zinc finger protein 444 [Source:MGI Symbol;Acc:MGI:1923365]	chr7:6172225-6193811	WT t=11	KO t=11	OK	10.1345	0.657668	-3.94578	-0.321045	0.0008	0.0195898	yes
Gm10443	predicted pseudogene 10443 [Source:MGI Symbol;Acc:MGI:3704272]	chr6:86334030-86334240	WT t=11	KO t=11	OK	7098.38	463.865	-3.93571	-34.8379	0.0002	0.00834696	yes
Rps29	ribosomal protein S29 [Source:MGI Symbol;Acc:MGI:107681]	chr12:69157721-69159186	WT t=11	KO t=11	OK	2017.05	132.35	-3.92982	-3.83375	5e-05	0.00305701	yes
Phf21a	PHD finger protein 21A [Source:MGI Symbol;Acc:MGI:2384756]	chr2:92043372-92364666	WT t=11	KO t=11	OK	14.5579	0.973827	-3.902	-0.463454	0.0006	0.0168897	yes
Atp5k	ATP synthase, H+ transporting, mitochondrial F1F0 complex, subunit E [Source:MGI Symbol;Acc:MGI:106636]	chr5:108433243-108434448	WT t=11	KO t=11	OK	2035.16	136.372	-3.89953	-3.81978	5e-05	0.00305701	yes
Cic	capicua transcriptional repressor [Source:MGI Symbol;Acc:MGI:1918972]	chr7:25267703-25294159	WT t=11	KO t=11	OK	4.36922	0.297543	-3.87621	-0.110597	0.0008	0.0195898	yes
Spink1	serine peptidase inhibitor, Kazal type 1 [Source:MGI Symbol;Acc:MGI:106202]	chr18:43728068-43737237	WT t=11	KO t=11	OK	416.406	28.3637	-3.87587	-8.03035	0.0003	0.010908	yes
Polr2f	polymerase (RNA) II (DNA directed) polypeptide F [Source:MGI Symbol;Acc:MGI:1349393]	chr15:79141350-79151774	WT t=11	KO t=11	OK	219.935	15.0581	-3.86847	-7.96685	0.0005	0.0153339	yes
Tff3	trefoil factor 3, intestinal [Source:MGI Symbol;Acc:MGI:104638]	chr17:31125305-31129646	WT t=11	KO t=11	OK	29107.7	2155.62	-3.75522	-6.88259	5e-05	0.00305701	yes
Sct	secretin [Source:MGI Symbol;Acc:MGI:99466]	chr7:141278330-141279133	WT t=11	KO t=11	OK	414.451	30.7049	-3.75466	-3.08089	0.0014	0.0274818	yes
U2af1l4	U2 small nuclear RNA auxiliary factor 1-like 4 [Source:MGI Symbol;Acc:MGI:2678374]	chr7:30561862-30567962	WT t=11	KO t=11	OK	58.3917	4.32791	-3.75402	-0.200304	0.0024	0.0369192	yes
Uqcr11	ubiquinol-cytochrome c reductase, complex III subunit XI [Source:MGI Symbol;Acc:MGI:1913844]	chr10:80402996-80406830	WT t=11	KO t=11	OK	926.02	70.1282	-3.72298	-3.87533	5e-05	0.00305701	yes
Atf7	activating transcription factor 7 [Source:MGI Symbol;Acc:MGI:2443472]	chr15:102523838-102625464	WT t=11	KO t=11	OK	3.17941	0.240925	-3.72211	-0.155179	0.00035	0.0119988	yes
Gm4604	predicted gene 4604 [Source:MGI Symbol;Acc:MGI:3782787]	chr6:108107027-108185582	WT t=11	KO t=11	OK	268.724	21.0678	-3.67301	-3.0429	0.0016	0.0293099	yes
Gm8186	predicted gene 8186 [Source:MGI Symbol;Acc:MGI:3643110]	chr17:26098871-26099257	WT t=11	KO t=11	OK	380.111	29.9345	-3.66654	-8.40798	0.00055	0.0161451	yes
Rpl37	ribosomal protein L37 [Source:MGI Symbol;Acc:MGI:1914531]	chr15:5116612-5119140	WT t=11	KO t=11	OK	286.367	22.9975	-3.63831	-3.67856	5e-05	0.00305701	yes
H2afj	H2A histone family, member J [Source:MGI Symbol;Acc:MGI:3606192]	chr6:136808243-136810074	WT t=11	KO t=11	OK	876.721	71.905	-3.60795	-3.01218	0.0004	0.0131493	yes
Spink4	serine peptidase inhibitor, Kazal type 4 [Source:MGI Symbol;Acc:MGI:1341848]	chr4:40920051-40931395	WT t=11	KO t=11	OK	76533.2	6627.61	-3.52953	-3.09112	0.00085	0.020146	yes
Pyy	peptide YY [Source:MGI Symbol;Acc:MGI:99924]	chr11:102106675-102107832	WT t=11	KO t=11	OK	240.857	20.8947	-3.52697	-3.05137	5e-05	0.00305701	yes
Ndufa1	NADH dehydrogenase (ubiquinone) 1 alpha subcomplex, 1 [Source:MGI Symbol;Acc:MGI:1929511]	chrX:37187587-37191163	WT t=11	KO t=11	OK	1128.59	98.2464	-3.52198	-8.24938	5e-05	0.00305701	yes
Fam221b	family with sequence similarity 221, member B [Source:MGI Symbol;Acc:MGI:2441678]	chr4:43659621-43692668	WT t=11	KO t=11	OK	69.6028	6.11771	-3.50808	-3.55697	0.0002	0.00834696	yes
Ube3a	ubiquitin protein ligase E3A [Source:MGI Symbol;Acc:MGI:105098]	chr7:59223846-59324149	WT t=11	KO t=11	OK	6.36885	0.571547	-3.47809	-0.294814	0.0001	0.00527418	yes
Rpl37a	ribosomal protein L37a [Source:MGI Symbol;Acc:MGI:98068]	chr1:72711259-72713809	WT t=11	KO t=11	OK	652.614	58.6252	-3.47664	-7.24019	0.0001	0.00527418	yes
Rps28	ribosomal protein S28 [Source:MGI Symbol;Acc:MGI:1859516]	chr17:33810519-33824562	WT t=11	KO t=11	OK	634.871	57.2759	-3.47046	-12.0237	0.00045	0.0143031	yes
Pla2g2a	phospholipase A2, group IIA (platelets, synovial fluid) [Source:MGI Symbol;Acc:MGI:104642]	chr4:138799243-138863482	WT t=11	KO t=11	OK	130.181	11.8812	-3.45377	-2.81461	0.00055	0.0161451	yes
Mrpl52	mitochondrial ribosomal protein L52 [Source:MGI Symbol;Acc:MGI:1916086]	chr14:54426908-54429756	WT t=11	KO t=11	OK	759.388	72.5309	-3.38817	-2.81174	0.0002	0.00834696	yes
Ndufa3	NADH dehydrogenase (ubiquinone) 1 alpha subcomplex, 3 [Source:MGI Symbol;Acc:MGI:1913341]	chr7:3617372-3629929	WT t=11	KO t=11	OK	1862.67	178.084	-3.38674	-3.8706	5e-05	0.00305701	yes
Sycn	syncollin [Source:MGI Symbol;Acc:MGI:1915666]	chr7:28399521-28598185	WT t=11	KO t=11	OK	17179.9	1668	-3.36454	-3.39646	0.00015	0.00685643	yes
Ost4	oligosaccharyltransferase complex subunit 4 (non-catalytic) [Source:MGI Symbol;Acc:MGI:1914945]	chr5:30888693-30907788	WT t=11	KO t=11	OK	146.828	14.3652	-3.35348	-3.56606	0.0001	0.00527418	yes
Rps19-ps6	ribosomal protein S19, pseudogene 6 [Source:MGI Symbol;Acc:MGI:5011818]	chr12:110889263-110972394	WT t=11	KO t=11	OK	512.022	50.2022	-3.35038	-3.32191	0.00025	0.00967641	yes
Mif	macrophage migration inhibitory factor [Source:MGI Symbol;Acc:MGI:96982]	chr10:75859352-75860250	WT t=11	KO t=11	OK	245.742	24.2728	-3.33973	-6.14773	0.00035	0.0119988	yes
Rpl30	ribosomal protein L30 [Source:MGI Symbol;Acc:MGI:98037]	chr15:34440504-34443640	WT t=11	KO t=11	OK	533.425	53.4134	-3.32001	-2.70405	0.0002	0.00834696	yes
Tomm7	translocase of outer mitochondrial membrane 7 homolog (yeast) [Source:MGI Symbol;Acc:MGI:1913419]	chr5:23838943-23844161	WT t=11	KO t=11	OK	136.45	13.8831	-3.29697	-3.5143	0.0001	0.00527418	yes
Rps17	ribosomal protein S17 [Source:MGI Symbol;Acc:MGI:1309526]	chr7:81342731-81345254	WT t=11	KO t=11	OK	1152.68	118.091	-3.28701	-5.79728	0.0002	0.00834696	yes
Uqcrq	ubiquinol-cytochrome c reductase, complex III subunit VII [Source:MGI Symbol;Acc:MGI:107807]	chr11:53427921-53430831	WT t=11	KO t=11	OK	7180.26	738.005	-3.28233	-3.18744	0.0009	0.0208171	yes
Ubl5	ubiquitin-like 5 [Source:MGI Symbol;Acc:MGI:1913427]	chr9:20618117-20647140	WT t=11	KO t=11	OK	506.14	52.0312	-3.28209	-3.04066	0.00015	0.00685643	yes
Smim22	small integral membrane protein 22 [Source:MGI Symbol;Acc:MGI:3643379]	chr16:5007287-5008309	WT t=11	KO t=11	OK	912.312	94.2374	-3.27516	-2.9795	0.00015	0.00685643	yes
Slirp	SRA stem-loop interacting RNA binding protein [Source:MGI Symbol;Acc:MGI:1916394]	chr12:87425839-87472299	WT t=11	KO t=11	OK	401.948	41.7615	-3.26676	-7.81589	0.00205	0.0338109	yes
Rps27rt	ribosomal protein S27, retrogene [Source:MGI Symbol;Acc:MGI:3704345]	chr9:114978568-115232225	WT t=11	KO t=11	OK	1452.36	151.256	-3.26333	-3.17218	0.00045	0.0143031	yes
Tmem256	transmembrane protein 256 [Source:MGI Symbol;Acc:MGI:1916436]	chr11:69838513-69839618	WT t=11	KO t=11	OK	185.305	19.439	-3.25287	-2.82338	5e-05	0.00305701	yes
Ndufa11	NADH dehydrogenase (ubiquinone) 1 alpha subcomplex 11 [Source:MGI Symbol;Acc:MGI:1917125]	chr17:56717761-56724248	WT t=11	KO t=11	OK	113.255	11.9832	-3.24049	-4.02946	5e-05	0.00305701	yes
Rps8	ribosomal protein S8 [Source:MGI Symbol;Acc:MGI:98166]	chr4:117153826-117156243	WT t=11	KO t=11	OK	2947.82	315.288	-3.2249	-2.86543	0.0004	0.0131493	yes
Gm4943	NADH dehydrogenase (ubiquinone) 1 alpha subcomplex 11 [Source:MGI Symbol;Acc:MGI:1917125]/predicted pseudogene 4943 [Source:MGI Symbol;Acc:MGI:3645174]	chr16:22053509-22053933	WT t=11	KO t=11	OK	191.687	20.6674	-3.21333	-7.31896	0.00145	0.0277262	yes
Mrpl23-ps1	mitichondrial ribosomal protein L23, pseudogene 1 [Source:MGI Symbol;Acc:MGI:3650679]	chr2:74591329-74591909	WT t=11	KO t=11	OK	81.7342	8.89976	-3.1991	-4.66545	0.0031	0.0431885	yes
Lars2	leucyl-tRNA synthetase, mitochondrial [Source:MGI Symbol;Acc:MGI:2142973]	chr9:123366939-123462664	WT t=11	KO t=11	OK	3205.71	353.128	-3.18238	-3.0014	0.00095	0.0216091	yes
Rpl37rt	ribosomal protein L37 [Source:MGI Symbol;Acc:MGI:1914531]/ribosomal protein L37, retrotransposed [Source:MGI Symbol;Acc:MGI:3651519]	chr5:115102922-115110268	WT t=11	KO t=11	OK	2798.28	315.283	-3.14982	-2.18356	0.00185	0.0318818	yes
Gm4987	predicted gene 4987 [Source:MGI Symbol;Acc:MGI:3647751]	chrX:46455886-46456294	WT t=11	KO t=11	OK	344.664	39.0028	-3.14354	-7.57952	0.00125	0.0255837	yes
Ndufa4	NADH dehydrogenase (ubiquinone) 1 alpha subcomplex, 4 [Source:MGI Symbol;Acc:MGI:107686]	chr6:11900291-11907497	WT t=11	KO t=11	OK	1085.82	123.678	-3.13412	-2.96568	0.001	0.0223753	yes
Wdr89	WD repeat domain 89 [Source:MGI Symbol;Acc:MGI:1919588]	chr12:75630289-75669537	WT t=11	KO t=11	OK	500.327	57.006	-3.13369	-3.09283	0.0013	0.0261061	yes
Gm15877	predicted gene 15877 [Source:MGI Symbol;Acc:MGI:3801978]	chr7:12512516-12556323	WT t=11	KO t=11	OK	40.2454	4.5886	-3.1327	-2.71533	0.00145	0.0277262	yes
Atox1	antioxidant 1 copper chaperone [Source:MGI Symbol;Acc:MGI:1333855]	chr11:55446640-55461239	WT t=11	KO t=11	OK	302.064	34.5852	-3.12663	-3.11597	0.00015	0.00685643	yes
Rpl18a	ribosomal protein L18A [Source:MGI Symbol;Acc:MGI:1924058]	chr8:70894721-70897443	WT t=11	KO t=11	OK	3810.68	436.591	-3.12569	-2.92941	0.0012	0.0252605	yes
Rrbp1	ribosome binding protein 1 [Source:MGI Symbol;Acc:MGI:1932395]	chr2:143947394-144011263	WT t=11	KO t=11	OK	178.488	20.667	-3.11043	-2.85276	0.0008	0.0195898	yes
Retnlb	resistin like beta [Source:MGI Symbol;Acc:MGI:1888505]	chr16:48816855-48818891	WT t=11	KO t=11	OK	3790.87	439.073	-3.11	-4.43401	0.0017	0.0305015	yes
Atp5j2	ATP synthase, H+ transporting, mitochondrial F0 complex, subunit F2 [Source:MGI Symbol;Acc:MGI:1927558]	chr5:145183697-145192062	WT t=11	KO t=11	OK	1306.57	152.485	-3.09905	-3.40678	0.0003	0.010908	yes
Rpl41	predicted gene 10076 [Source:MGI Symbol;Acc:MGI:3704451]/ribosomal protein L41 [Source:MGI Symbol;Acc:MGI:1915195]	chr10:128548113-128549305	WT t=11	KO t=11	OK	1855.01	216.738	-3.09741	-3.20202	0.00125	0.0255837	yes
Atp5e	ATP synthase, H+ transporting, mitochondrial F1 complex, epsilon subunit [Source:MGI Symbol;Acc:MGI:1855697]	chr2:174461071-174464105	WT t=11	KO t=11	OK	2907.59	342.59	-3.08527	-3.29154	0.00035	0.0119988	yes
Gm8805	predicted gene 8805 [Source:MGI Symbol;Acc:MGI:3643512]	chr1:65552681-65552994	WT t=11	KO t=11	OK	522.478	61.566	-3.08516	-11.1112	0.00135	0.0268295	yes
Rnf38	ring finger protein 38 [Source:MGI Symbol;Acc:MGI:1920719]	chr4:44126209-44233789	WT t=11	KO t=11	OK	11.0678	1.30896	-3.07988	-0.437163	0.00105	0.0229589	yes
Anapc13	anaphase promoting complex subunit 13 [Source:MGI Symbol;Acc:MGI:1916260]	chr9:102584597-102634425	WT t=11	KO t=11	OK	298.292	35.3506	-3.07692	-2.80931	0.0005	0.0153339	yes
Nol7	nucleolar protein 7 [Source:MGI Symbol;Acc:MGI:1917328]	chr13:43398375-43480973	WT t=11	KO t=11	OK	25.0982	3.01993	-3.055	-3.08083	0.00155	0.0287784	yes
Rps19	ribosomal protein S19 [Source:MGI Symbol;Acc:MGI:1333780]	chr7:24884370-24889806	WT t=11	KO t=11	OK	1380.71	167.01	-3.0474	-2.88548	0.00055	0.0161451	yes
Rps27	ribosomal protein S27, retrogene [Source:MGI Symbol;Acc:MGI:3704345]/ribosomal protein S27 [Source:MGI Symbol;Acc:MGI:1888676]	chr3:90212521-90213651	WT t=11	KO t=11	OK	9209.31	1121.04	-3.03826	-8.13419	0.00115	0.0245308	yes
Tcf3	transcription factor 3 [Source:MGI Symbol;Acc:MGI:98510]	chr10:80409513-80433647	WT t=11	KO t=11	OK	5.289	0.645521	-3.03446	-0.500568	0.001	0.0223753	yes
Rpl34	ribosomal protein L34 [Source:MGI Symbol;Acc:MGI:1915686]	chr3:130726830-130730398	WT t=11	KO t=11	OK	763.496	93.1929	-3.03433	-2.80046	0.001	0.0223753	yes
Uqcr10	ubiquinol-cytochrome c reductase, complex III subunit X [Source:MGI Symbol;Acc:MGI:1913402]	chr11:4701972-4704342	WT t=11	KO t=11	OK	4541.45	555.277	-3.03187	-3.11845	0.0007	0.0183087	yes
Pabpc1	poly(A) binding protein, cytoplasmic 1 [Source:MGI Symbol;Acc:MGI:1349722]	chr15:36595660-36608973	WT t=11	KO t=11	OK	1329.96	163.039	-3.02809	-5.18078	0.0007	0.0183087	yes
Rpl32-ps	ribosomal protein L32, pseudogene [Source:MGI Symbol;Acc:MGI:98039]	chr3:69716939-69717445	WT t=11	KO t=11	OK	191.573	23.571	-3.02281	-6.3838	0.0008	0.0195898	yes
Rbm39	RNA binding motif protein 39 [Source:MGI Symbol;Acc:MGI:2157953]	chr2:156147238-156180238	WT t=11	KO t=11	OK	131.722	16.5909	-2.98903	-2.34032	0.0001	0.00527418	yes
Arpp19	cAMP-regulated phosphoprotein 19 [Source:MGI Symbol;Acc:MGI:1891691]	chr9:75037613-75060313	WT t=11	KO t=11	OK	402.875	51.0058	-2.9816	-1.96267	0.0007	0.0183087	yes
Gm10320	predicted pseudogene 10320 [Source:MGI Symbol;Acc:MGI:3642323]	chr13:98489347-98492001	WT t=11	KO t=11	OK	463.441	58.8681	-2.97683	-6.51387	0.0003	0.010908	yes
Cox20	COX20 Cox2 chaperone [Source:MGI Symbol;Acc:MGI:1913609]	chr1:178319129-178337797	WT t=11	KO t=11	OK	185.139	23.6311	-2.96985	-4.46817	0.00245	0.0374483	yes
Gm4149	predicted pseudogene 4149 [Source:MGI Symbol;Acc:MGI:3782325]	chr13:75644863-75645226	WT t=11	KO t=11	OK	3284.47	419.343	-2.96946	-3.29353	0.00065	0.0176752	yes
Dhx30	DEAH (Asp-Glu-Ala-His) box polypeptide 30 [Source:MGI Symbol;Acc:MGI:1920081]	chr9:110084319-110240178	WT t=11	KO t=11	OK	19.4281	2.48704	-2.96564	-0.666014	5e-05	0.00305701	yes
Smarca2	SWI/SNF related, matrix associated, actin dependent regulator of chromatin, subfamily a, member 2 [Source:MGI Symbol;Acc:MGI:99603]	chr19:26605049-26823907	WT t=11	KO t=11	OK	6.60526	0.846464	-2.96409	-0.258674	5e-05	0.00305701	yes
Atp5g1	ATP synthase, H+ transporting, mitochondrial F0 complex, subunit C1 (subunit 9) [Source:MGI Symbol;Acc:MGI:107653]	chr11:96068851-96075670	WT t=11	KO t=11	OK	2096.03	269.303	-2.96036	-3.20072	0.00045	0.0143031	yes
Cox7c	cytochrome c oxidase subunit VIIc [Source:MGI Symbol;Acc:MGI:103226]	chr13:86044815-86046904	WT t=11	KO t=11	OK	91.9299	11.9039	-2.9491	-4.7187	0.0036	0.047862	yes
Ndufv3	NADH dehydrogenase (ubiquinone) flavoprotein 3 [Source:MGI Symbol;Acc:MGI:1890894]	chr17:31520114-31531326	WT t=11	KO t=11	OK	824.108	107.322	-2.94089	-3.14348	0.00035	0.0119988	yes
Rpl31	ribosomal protein L31 [Source:MGI Symbol;Acc:MGI:2149632]	chr1:39367841-39478755	WT t=11	KO t=11	OK	122.443	16.0217	-2.93401	-4.61094	0.0012	0.0252605	yes
Rps18	ribosomal protein S18 [Source:MGI Symbol;Acc:MGI:98146]	chr17:33951998-33966984	WT t=11	KO t=11	OK	2838.78	371.878	-2.93237	-5.58752	0.00065	0.0176752	yes
Atp5g3	ATP synthase, H+ transporting, mitochondrial F0 complex, subunit C3 (subunit 9) [Source:MGI Symbol;Acc:MGI:2442035]	chr2:73908446-73911326	WT t=11	KO t=11	OK	10960.9	1438.46	-2.92976	-3.07042	0.00055	0.0161451	yes
Gm14648	predicted gene 14648 [Source:MGI Symbol;Acc:MGI:3705508]	chrX:47900344-47900827	WT t=11	KO t=11	OK	166.267	22.0534	-2.91443	-5.90665	0.0007	0.0183087	yes
Shfm1	split hand/foot malformation (ectrodactyly) type 1 [Source:MGI Symbol;Acc:MGI:109238]	chr6:6557293-6578663	WT t=11	KO t=11	OK	215.329	28.6239	-2.91125	-3.47089	0.0003	0.010908	yes
Gm10039	predicted pseudogene 10039 [Source:MGI Symbol;Acc:MGI:3704382]	chr11:100361715-100362126	WT t=11	KO t=11	OK	3444.75	459.195	-2.90722	-6.85361	0.00075	0.0189454	yes
Guca2b	guanylate cyclase activator 2b (retina) [Source:MGI Symbol;Acc:MGI:1270851]	chr4:119656606-119658954	WT t=11	KO t=11	OK	66.1374	8.88523	-2.89599	-2.46072	0.0031	0.0431885	yes
Sval1	seminal vesicle antigen-like 1 [Source:MGI Symbol;Acc:MGI:1918828]	chr6:41951629-41956098	WT t=11	KO t=11	OK	1005.67	136.069	-2.88575	-4.48042	0.00205	0.0338109	yes
Rplp2	ribosomal protein, large P2 [Source:MGI Symbol;Acc:MGI:1914436]	chr7:141447369-141451585	WT t=11	KO t=11	OK	1411.76	192.537	-2.87429	-2.65024	0.0018	0.0313579	yes
Gm11942	predicted gene 11942 [Source:MGI Symbol;Acc:MGI:3650608]	chr4:32964887-32965232	WT t=11	KO t=11	OK	398.38	54.4433	-2.87132	-8.96046	0.0007	0.0183087	yes
Gm6265	predicted pseudogene 6265 [Source:MGI Symbol;Acc:MGI:3649160]	chr12:56373592-56373823	WT t=11	KO t=11	OK	2520.89	352.688	-2.83747	-21.3339	0.0004	0.0131493	yes
Sec61b	Sec61 beta subunit [Source:MGI Symbol;Acc:MGI:1913462]	chr4:47474657-47483242	WT t=11	KO t=11	OK	340.645	48.2752	-2.81892	-5.83217	0.0003	0.010908	yes
Gm6467	predicted gene 6467 [Source:MGI Symbol;Acc:MGI:3645284]	chr16:21891968-21931877	WT t=11	KO t=11	OK	112.589	15.9676	-2.81784	-2.58607	0.0015	0.0281221	yes
Timm13	translocase of inner mitochondrial membrane 13 [Source:MGI Symbol;Acc:MGI:1353432]	chr10:80899449-80900969	WT t=11	KO t=11	OK	177.271	25.1546	-2.81706	-4.45021	0.00045	0.0143031	yes
Rplp1	ribosomal protein, large, P1 [Source:MGI Symbol;Acc:MGI:1927099]	chr9:61913283-61914538	WT t=11	KO t=11	OK	5905.8	838.659	-2.81598	-6.03166	0.00155	0.0287784	yes
Crip1	cysteine-rich protein 1 (intestinal) [Source:MGI Symbol;Acc:MGI:88501]	chr12:113146315-113153879	WT t=11	KO t=11	OK	9006.06	1286.13	-2.80786	-2.89907	0.00085	0.020146	yes
Rps15	ribosomal protein S15 [Source:MGI Symbol;Acc:MGI:98117]	chr10:80292452-80294114	WT t=11	KO t=11	OK	3182.71	455.727	-2.80402	-2.85294	0.00125	0.0255837	yes
Gm15564	predicted gene 15564 [Source:MGI Symbol;Acc:MGI:3783013]	chr16:35926510-36037131	WT t=11	KO t=11	OK	1169.14	168.922	-2.79101	-5.57169	0.003	0.0422863	yes
Gm5457	predicted pseudogene 5457 [Source:MGI Symbol;Acc:MGI:3646665]	chr14:12867552-12867888	WT t=11	KO t=11	OK	285.548	41.4347	-2.78482	-8.37013	0.00225	0.0355811	yes
Rpl38	ribosomal protein L38 [Source:MGI Symbol;Acc:MGI:1914921]	chr11:114668523-114672331	WT t=11	KO t=11	OK	685.84	99.6025	-2.78362	-2.78965	0.0008	0.0195898	yes
Atpif1	ATPase inhibitory factor 1 [Source:MGI Symbol;Acc:MGI:1196457]	chr4:132530554-132533659	WT t=11	KO t=11	OK	5631.09	824.248	-2.77227	-2.83275	0.0008	0.0195898	yes
2010107E04Rik	RIKEN cDNA 2010107E04 gene [Source:MGI Symbol;Acc:MGI:1917507]	chr12:111961375-111966977	WT t=11	KO t=11	OK	3279.6	481.969	-2.76651	-7.22599	0.00085	0.020146	yes
Malat1	predicted gene, 27694 [Source:MGI Symbol;Acc:MGI:5531076]/predicted gene, 27465 [Source:MGI Symbol;Acc:MGI:5530847]/metastasis associated lung adenocarcinoma transcript 1 (non-coding RNA) [Source:MGI Symbol;Acc:MGI:1919539]	chr19:5795689-5802672	WT t=11	KO t=11	OK	3471.14	510.391	-2.76574	-2.73742	0.0018	0.0313579	yes
Chchd10	coiled-coil-helix-coiled-coil-helix domain containing 10 [Source:MGI Symbol;Acc:MGI:2143558]	chr10:75935572-75940672	WT t=11	KO t=11	OK	2223.86	327.237	-2.76466	-2.61853	0.0008	0.0195898	yes
Minos1	mitochondrial inner membrane organizing system 1 [Source:MGI Symbol;Acc:MGI:1913628]	chr4:139101813-139131113	WT t=11	KO t=11	OK	1506.92	222.21	-2.76161	-2.85665	0.00165	0.0298274	yes
Krtcap2	keratinocyte associated protein 2 [Source:MGI Symbol;Acc:MGI:1913309]	chr3:89234176-89249906	WT t=11	KO t=11	OK	326.899	48.2356	-2.76067	-2.43039	0.0013	0.0261061	yes
Ndufb2	NADH dehydrogenase (ubiquinone) 1 beta subcomplex, 2 [Source:MGI Symbol;Acc:MGI:1915448]	chr6:39573872-39725463	WT t=11	KO t=11	OK	436.765	64.4969	-2.75955	-5.77613	0.0009	0.0208171	yes
1700001O22Rik	RIKEN cDNA 1700001O22 gene [Source:MGI Symbol;Acc:MGI:1923631]	chr2:30794768-30803661	WT t=11	KO t=11	OK	3.32421	0.491399	-2.75804	-0.251066	0.0035	0.0470539	yes
Rps14	ribosomal protein S14 [Source:MGI Symbol;Acc:MGI:98107]	chr18:60774509-60778546	WT t=11	KO t=11	OK	5361.89	795.163	-2.75342	-2.54884	0.00175	0.0309931	yes
Rpl21	ribosomal protein L21 [Source:MGI Symbol;Acc:MGI:1278340]	chr5:146832889-146837032	WT t=11	KO t=11	OK	878.987	130.512	-2.75165	-2.64744	0.0019	0.0322798	yes
Rps10	ribosomal protein S10 [Source:MGI Symbol;Acc:MGI:1914347]	chr17:27630421-27636862	WT t=11	KO t=11	OK	896.103	133.621	-2.74551	-6.02779	0.0007	0.0183087	yes
Gm2000	predicted gene 2000 [Source:MGI Symbol;Acc:MGI:3780170]	chr1:156310726-156421159	WT t=11	KO t=11	OK	2019.19	304.383	-2.72981	-2.80735	0.00175	0.0309931	yes
Gm16580	predicted gene 16580 [Source:MGI Symbol;Acc:MGI:4415000]	chr17:26252909-26285504	WT t=11	KO t=11	OK	800.922	120.808	-2.72895	-2.76646	0.00175	0.0309931	yes
Ndufa12	NADH dehydrogenase (ubiquinone) 1 alpha subcomplex, 12 [Source:MGI Symbol;Acc:MGI:1913664]	chr10:94198954-94221443	WT t=11	KO t=11	OK	111.897	16.9518	-2.72266	-3.86376	0.00105	0.0229589	yes
Klf5	Kruppel-like factor 5 [Source:MGI Symbol;Acc:MGI:1338056]	chr14:99298690-99313405	WT t=11	KO t=11	OK	157.963	23.9598	-2.7209	-3.54719	0.00255	0.0383659	yes
Iscu	iron-sulfur cluster assembly enzyme [Source:MGI Symbol;Acc:MGI:1913633]	chr5:113772747-113778288	WT t=11	KO t=11	OK	19.8188	3.00985	-2.71911	-1.19026	0.00295	0.0418273	yes
S100a6	S100 calcium binding protein A6 (calcyclin) [Source:MGI Symbol;Acc:MGI:1339467]	chr3:90612881-90624181	WT t=11	KO t=11	OK	26589.1	4041.79	-2.71777	-2.52787	0.0016	0.0293099	yes
Cox17	predicted gene 21987 [Source:MGI Symbol;Acc:MGI:5439456]/cytochrome c oxidase assembly protein 17 [Source:MGI Symbol;Acc:MGI:1333806]	chr16:38346990-38378216	WT t=11	KO t=11	OK	459.549	70.2172	-2.71032	-2.15325	0.0005	0.0153339	yes
Rnf44	ring finger protein 44 [Source:MGI Symbol;Acc:MGI:2145310]	chr13:54679398-54693907	WT t=11	KO t=11	OK	26.3521	4.03933	-2.70573	-0.506424	0.00085	0.020146	yes
Gm2962	predicted pseudogene 2962 [Source:MGI Symbol;Acc:MGI:3781140]	chr1:170917575-170927583	WT t=11	KO t=11	OK	547.701	84.1125	-2.703	-2.97409	0.0005	0.0153339	yes
Ndufs6	NADH dehydrogenase (ubiquinone) Fe-S protein 6 [Source:MGI Symbol;Acc:MGI:107932]	chr13:73319873-73328542	WT t=11	KO t=11	OK	300.609	46.2201	-2.7013	-2.95872	0.00095	0.0216091	yes
Rpl22	ribosomal protein L22 [Source:MGI Symbol;Acc:MGI:99262]	chr4:152325741-152334071	WT t=11	KO t=11	OK	651.205	100.33	-2.69836	-4.02945	0.0015	0.0281221	yes
2410015M20Rik	RIKEN cDNA 2410015M20 gene [Source:MGI Symbol;Acc:MGI:2442174]	chr17:56607451-56609771	WT t=11	KO t=11	OK	344.076	53.1883	-2.69355	-4.69127	0.00085	0.020146	yes
Cox8a	cytochrome c oxidase subunit VIIIa [Source:MGI Symbol;Acc:MGI:105959]	chr19:7215157-7217616	WT t=11	KO t=11	OK	13776.9	2131.7	-2.69218	-5.81567	0.00165	0.0298274	yes
Rpl22l1	ribosomal protein L22 like 1 [Source:MGI Symbol;Acc:MGI:1915278]	chr3:28805435-28813985	WT t=11	KO t=11	OK	423.489	65.8664	-2.68471	-5.99119	0.00065	0.0176752	yes
Ndufa13	NADH dehydrogenase (ubiquinone) 1 alpha subcomplex, 13 [Source:MGI Symbol;Acc:MGI:1914434]/YjeF N-terminal domain containing 3 [Source:MGI Symbol;Acc:MGI:2681845]	chr8:69887787-69903518	WT t=11	KO t=11	OK	438.977	68.8591	-2.67242	-4.26848	0.0011	0.0236747	yes
Tstd1	thiosulfate sulfurtransferase (rhodanese)-like domain containing 1 [Source:MGI Symbol;Acc:MGI:3648482]	chr1:171411312-171420352	WT t=11	KO t=11	OK	1473.62	231.626	-2.66949	-2.8331	0.00105	0.0229589	yes
Ndufb7	NADH dehydrogenase (ubiquinone) 1 beta subcomplex, 7 [Source:MGI Symbol;Acc:MGI:1914166]	chr8:83566670-83571626	WT t=11	KO t=11	OK	1077.72	169.969	-2.66463	-2.74386	0.0006	0.0168897	yes
Abhd11os	abhydrolase domain containing 11, opposite strand [Source:MGI Symbol;Acc:MGI:1917062]	chr5:135007092-135013253	WT t=11	KO t=11	OK	384.526	60.8968	-2.65864	-2.34292	0.0028	0.0405388	yes
Rps13	ribosomal protein S13 [Source:MGI Symbol;Acc:MGI:1915302]	chr7:116331504-116334195	WT t=11	KO t=11	OK	791.675	126.006	-2.65142	-4.7997	0.00225	0.0355811	yes
Cox5b	cytochrome c oxidase subunit Vb [Source:MGI Symbol;Acc:MGI:88475]/predicted gene 11273 [Source:MGI Symbol;Acc:MGI:3649411]	chr1:36691483-36693681	WT t=11	KO t=11	OK	2830.51	451.742	-2.64749	-2.94608	0.00235	0.0366196	yes
Nop10	NOP10 ribonucleoprotein [Source:MGI Symbol;Acc:MGI:1913431]	chr2:112261925-112263269	WT t=11	KO t=11	OK	54.579	8.76994	-2.63771	-3.17133	0.0015	0.0281221	yes
Pglyrp1	peptidoglycan recognition protein 1 [Source:MGI Symbol;Acc:MGI:1345092]	chr7:18871330-18890459	WT t=11	KO t=11	OK	2803.47	450.981	-2.63608	-2.38461	0.00275	0.0401785	yes
Rnasek	predicted gene 21988 [Source:MGI Symbol;Acc:MGI:5439457]/ribonuclease, RNase K [Source:MGI Symbol;Acc:MGI:106369]	chr11:70235205-70239842	WT t=11	KO t=11	OK	333.704	53.6931	-2.63576	-2.43243	0.0024	0.0369192	yes
Pgls	6-phosphogluconolactonase [Source:MGI Symbol;Acc:MGI:1913421]	chr8:71592175-71607936	WT t=11	KO t=11	OK	267.242	43.0177	-2.63514	-2.44992	0.00145	0.0277262	yes
Rps12	ribosomal protein S12 [Source:MGI Symbol;Acc:MGI:98105]/ribosomal protein S12, pseudogene 3 [Source:MGI Symbol;Acc:MGI:3704503]	chr10:23785210-23787195	WT t=11	KO t=11	OK	728.773	117.472	-2.63315	-2.76439	0.00175	0.0309931	yes
Gm12857	predicted gene 12857 [Source:MGI Symbol;Acc:MGI:3652230]	chr4:118522017-118522609	WT t=11	KO t=11	OK	79.0177	12.7371	-2.63314	-4.10948	0.00205	0.0338109	yes
RP24-74L7.3	predicted gene 7434 [Source:MGI Symbol;Acc:MGI:3644530]	chr8:4368595-4402845	WT t=11	KO t=11	OK	231.433	37.7395	-2.61645	-2.46137	0.00335	0.0455477	yes
Uqcc2	ubiquinol-cytochrome c reductase complex assembly factor 2 [Source:MGI Symbol;Acc:MGI:1914517]	chr17:27122662-27133916	WT t=11	KO t=11	OK	82.2472	13.491	-2.60797	-2.29872	0.00295	0.0418273	yes
Nupr1	nuclear protein transcription regulator 1 [Source:MGI Symbol;Acc:MGI:1891834]	chr7:126623248-126630861	WT t=11	KO t=11	OK	314.507	51.6079	-2.60743	-2.79952	0.00075	0.0189454	yes
Atp5j	ATP synthase, H+ transporting, mitochondrial F0 complex, subunit F [Source:MGI Symbol;Acc:MGI:107777]	chr16:84827865-84863779	WT t=11	KO t=11	OK	2784.09	458.614	-2.60185	-5.1828	0.0019	0.0322798	yes
Tceb1	transcription elongation factor B (SIII), polypeptide 1 [Source:MGI Symbol;Acc:MGI:1915173]	chr1:16641724-16657042	WT t=11	KO t=11	OK	37.7974	6.229	-2.60122	-1.49255	0.0033	0.0451235	yes
Prr14	proline rich 14 [Source:MGI Symbol;Acc:MGI:2384565]	chr7:127442135-127476759	WT t=11	KO t=11	OK	16.0286	2.64315	-2.60032	-1.08692	0.0016	0.0293099	yes
Gm10073	predicted pseudogene 10073 [Source:MGI Symbol;Acc:MGI:3641908]	chr8:106572965-106573461	WT t=11	KO t=11	OK	2560.68	423.098	-2.59746	-5.6264	0.00225	0.0355811	yes
S100a11	S100 calcium binding protein A11 [Source:MGI Symbol;Acc:MGI:1338798]	chr3:93520487-93526287	WT t=11	KO t=11	OK	573.581	94.7926	-2.59715	-5.03493	0.00275	0.0401785	yes
Ramp1	receptor (calcitonin) activity modifying protein 1 [Source:MGI Symbol;Acc:MGI:1858418]	chr1:91179821-91225196	WT t=11	KO t=11	OK	33.648	5.58193	-2.59169	-2.5585	0.0004	0.0131493	yes
Rps10-ps1	ribosomal protein S10, pseudogene 1 [Source:MGI Symbol;Acc:MGI:3644167]	chr3:95622277-95622772	WT t=11	KO t=11	OK	1087.9	181.279	-2.58527	-5.85586	0.00205	0.0338109	yes
Naa38	N(alpha)-acetyltransferase 38, NatC auxiliary subunit [Source:MGI Symbol;Acc:MGI:1925554]	chr11:69391924-69398234	WT t=11	KO t=11	OK	187.133	31.2311	-2.58301	-2.4731	0.0023	0.0360747	yes
Ndufb6	NADH dehydrogenase (ubiquinone) 1 beta subcomplex, 6 [Source:MGI Symbol;Acc:MGI:2684983]	chr4:40259600-40279421	WT t=11	KO t=11	OK	534.903	89.4172	-2.58065	-2.73554	0.00135	0.0268295	yes
Trappc6a	trafficking protein particle complex 6A [Source:MGI Symbol;Acc:MGI:1914341]	chr7:19508394-19516145	WT t=11	KO t=11	OK	144.558	24.1722	-2.58023	-2.4925	0.0017	0.0305015	yes
Ybx3	Y box protein 3 [Source:MGI Symbol;Acc:MGI:2137670]	chr6:131364854-131388476	WT t=11	KO t=11	OK	30.9804	5.20995	-2.57201	-2.20383	0.0016	0.0293099	yes
Mt1	metallothionein 1 [Source:MGI Symbol;Acc:MGI:97171]	chr8:94179088-94180325	WT t=11	KO t=11	OK	824.34	138.911	-2.56908	-6.01697	0.0015	0.0281221	yes
0610012G03Rik	RIKEN cDNA 0610012G03 gene [Source:MGI Symbol;Acc:MGI:1913301]	chr16:31947049-31948494	WT t=11	KO t=11	OK	84.9882	14.3402	-2.56719	-3.25011	0.00095	0.0216091	yes
Mrpl54	mitochondrial ribosomal protein L54 [Source:MGI Symbol;Acc:MGI:1913297]	chr10:81264712-81266934	WT t=11	KO t=11	OK	174.191	29.5284	-2.5605	-2.628	0.0008	0.0195898	yes
Cox6c	cytochrome c oxidase subunit VIc [Source:MGI Symbol;Acc:MGI:104614]	chr15:35371545-35938246	WT t=11	KO t=11	OK	2979.09	508.956	-2.54926	-2.65257	0.00325	0.0445032	yes
Rps27l	ribosomal protein S27-like [Source:MGI Symbol;Acc:MGI:1915191]	chr9:66946085-66949516	WT t=11	KO t=11	OK	415.003	71.1601	-2.54398	-2.66265	0.0009	0.0208171	yes
Mrps24	mitochondrial ribosomal protein S24 [Source:MGI Symbol;Acc:MGI:1928142]	chr11:5703982-5784710	WT t=11	KO t=11	OK	318.606	54.8155	-2.53912	-4.05555	0.00145	0.0277262	yes
Gm15920	predicted gene 15920 [Source:MGI Symbol;Acc:MGI:3801934]	chr5:130171797-130214342	WT t=11	KO t=11	OK	639.799	110.133	-2.53837	-6.27417	0.00195	0.0327812	yes
Mrpl57	mitochondrial ribosomal protein L57 [Source:MGI Symbol;Acc:MGI:1915090]	chr14:57826238-57828745	WT t=11	KO t=11	OK	21.1756	3.6477	-2.53734	-2.36677	0.00165	0.0298274	yes
Ndufa7	NADH dehydrogenase (ubiquinone) 1 alpha subcomplex, 7 (B14.5a) [Source:MGI Symbol;Acc:MGI:1913666]	chr17:33824590-33838316	WT t=11	KO t=11	OK	808.391	139.449	-2.53531	-2.74776	0.00105	0.0229589	yes
Wbscr22	Williams Beuren syndrome chromosome region 22 [Source:MGI Symbol;Acc:MGI:1913388]	chr5:135052956-135065862	WT t=11	KO t=11	OK	61.7283	10.6616	-2.53351	-2.01388	0.00295	0.0418273	yes
Smdt1	single-pass membrane protein with aspartate rich tail 1 [Source:MGI Symbol;Acc:MGI:1916279]	chr15:82338941-82349091	WT t=11	KO t=11	OK	1396.06	241.784	-2.52957	-2.60654	0.00195	0.0327812	yes
Rpl31-ps8	ribosomal protein L31, pseudogene 8 [Source:MGI Symbol;Acc:MGI:3647726]	chr15:90764278-90764656	WT t=11	KO t=11	OK	819.003	142.029	-2.52768	-7.27025	0.00275	0.0401785	yes
Rpl32	ribosomal protein L32 [Source:MGI Symbol;Acc:MGI:98038]	chr6:115774537-115808747	WT t=11	KO t=11	OK	1862.98	323.765	-2.5246	-2.47552	0.00345	0.046643	yes
Rpl35a	ribosomal protein L35A [Source:MGI Symbol;Acc:MGI:1928894]	chr16:32914099-33127695	WT t=11	KO t=11	OK	183.403	31.8845	-2.5241	-2.40568	0.0011	0.0236747	yes
Gm5963	predicted pseudogene 5963 [Source:MGI Symbol;Acc:MGI:3648418]	chr16:35541144-35664732	WT t=11	KO t=11	OK	2536.87	442.115	-2.52056	-2.58171	0.0035	0.0470539	yes
Cox6a1	cytochrome c oxidase subunit VIa polypeptide 1 [Source:MGI Symbol;Acc:MGI:103099]	chr5:115345641-115348981	WT t=11	KO t=11	OK	6464.92	1131.13	-2.51486	-2.62075	0.00255	0.0383659	yes
Edf1	endothelial differentiation-related factor 1 [Source:MGI Symbol;Acc:MGI:1891227]	chr2:25557846-25562082	WT t=11	KO t=11	OK	416.995	73.1876	-2.51036	-2.45896	0.00175	0.0309931	yes
Gnai2	guanine nucleotide binding protein (G protein), alpha inhibiting 2 [Source:MGI Symbol;Acc:MGI:95772]	chr9:107614124-107635367	WT t=11	KO t=11	OK	46.8313	8.3171	-2.49332	-1.92932	0.0005	0.0153339	yes
Rps10-ps2	ribosomal protein S10, pseudogene 2 [Source:MGI Symbol;Acc:MGI:3645627]	chr16:20822144-20822640	WT t=11	KO t=11	OK	522.074	93.3754	-2.48314	-5.70178	0.0022	0.0352551	yes
S100a1	S100 calcium binding protein A1 [Source:MGI Symbol;Acc:MGI:1338917]	chr3:90511033-90514392	WT t=11	KO t=11	OK	365.891	66.0692	-2.46936	-2.75603	0.00185	0.0318818	yes
Pdzk1ip1	PDZK1 interacting protein 1 [Source:MGI Symbol;Acc:MGI:1914432]	chr4:115088707-115093899	WT t=11	KO t=11	OK	52.8042	9.59665	-2.46005	-1.68479	0.00245	0.0374483	yes
Gm11361	predicted pseudogene 11361 [Source:MGI Symbol;Acc:MGI:3649931]	chr13:28257635-28258094	WT t=11	KO t=11	OK	371.026	67.4585	-2.45945	-5.60847	0.00325	0.0445032	yes
Gm14586	predicted gene 14586 [Source:MGI Symbol;Acc:MGI:3705507]	chrX:52772341-52772749	WT t=11	KO t=11	OK	1630.11	298.066	-2.45127	-6.12756	0.00375	0.0491752	yes
Gm11964	predicted gene 11964 [Source:MGI Symbol;Acc:MGI:3652241]	chr11:5569683-5689337	WT t=11	KO t=11	OK	320.272	58.6147	-2.44996	-2.94774	0.00205	0.0338109	yes
Mrpl34	mitochondrial ribosomal protein L34 [Source:MGI Symbol;Acc:MGI:2137227]	chr8:71464925-71465752	WT t=11	KO t=11	OK	177.711	32.5527	-2.44869	-5.05103	0.0018	0.0313579	yes
Hint2	histidine triad nucleotide binding protein 2 [Source:MGI Symbol;Acc:MGI:1916167]	chr4:43654226-43656466	WT t=11	KO t=11	OK	97.9493	18.0131	-2.44299	-2.09931	0.0015	0.0281221	yes
Ndufa5	NADH dehydrogenase (ubiquinone) 1 alpha subcomplex, 5 [Source:MGI Symbol;Acc:MGI:1915452]	chr6:24518665-24528013	WT t=11	KO t=11	OK	1238.56	228.975	-2.4354	-2.60328	0.00325	0.0445032	yes
Ndufb8	NADH dehydrogenase (ubiquinone) 1 beta subcomplex 8 [Source:MGI Symbol;Acc:MGI:1914514]	chr19:44516956-44555440	WT t=11	KO t=11	OK	1121.16	208.202	-2.42894	-2.81778	0.0024	0.0369192	yes
Ndufs7	NADH dehydrogenase (ubiquinone) Fe-S protein 7 [Source:MGI Symbol;Acc:MGI:1922656]	chr10:80249120-80256794	WT t=11	KO t=11	OK	807.998	150.602	-2.42361	-2.5711	0.0024	0.0369192	yes
Gm11273	predicted gene 11273 [Source:MGI Symbol;Acc:MGI:3649411]	chr13:21501028-21501418	WT t=11	KO t=11	OK	4409.74	843.708	-2.38588	-6.36059	0.00285	0.0411386	yes
Ndufa6	NADH dehydrogenase (ubiquinone) 1 alpha subcomplex, 6 (B14) [Source:MGI Symbol;Acc:MGI:1914380]	chr15:82350138-82354291	WT t=11	KO t=11	OK	2189.79	419.211	-2.38504	-5.09657	0.0029	0.041486	yes
Grcc10	gene rich cluster, C10 gene [Source:MGI Symbol;Acc:MGI:1315201]	chr6:124739182-124756524	WT t=11	KO t=11	OK	287.584	55.3545	-2.37721	-4.55048	0.0038	0.0494257	yes
Ndufb10	NADH dehydrogenase (ubiquinone) 1 beta subcomplex, 10 [Source:MGI Symbol;Acc:MGI:1915592]	chr17:24722059-24724478	WT t=11	KO t=11	OK	743.749	143.329	-2.37548	-2.57578	0.0025	0.0380309	yes
Rpl27a	ribosomal protein L27A [Source:MGI Symbol;Acc:MGI:1347076]	chr7:109519146-109522367	WT t=11	KO t=11	OK	199.177	38.3885	-2.3753	-4.51322	0.00255	0.0383659	yes
Myeov2	myeloma overexpressed 2 [Source:MGI Symbol;Acc:MGI:1914165]	chr1:92637144-92641985	WT t=11	KO t=11	OK	357.819	69.4816	-2.36453	-2.85204	0.00265	0.0391344	yes
Ndufb11	NADH dehydrogenase (ubiquinone) 1 beta subcomplex, 11 [Source:MGI Symbol;Acc:MGI:1349919]	chrX:20615325-20650901	WT t=11	KO t=11	OK	190.369	37.0053	-2.36299	-4.1578	0.0026	0.0387537	yes
Rpl18	ribosomal protein L18 [Source:MGI Symbol;Acc:MGI:98003]	chr7:45718070-45720835	WT t=11	KO t=11	OK	1247.28	242.953	-2.36003	-4.33616	0.00375	0.0491752	yes
Rpl18-ps2	ribosomal protein L18, pseudogene 2 [Source:MGI Symbol;Acc:MGI:3646997]	chr6:128313356-128313923	WT t=11	KO t=11	OK	245.012	47.7345	-2.35975	-4.72018	0.0023	0.0360747	yes
2810428I15Rik	RIKEN cDNA 2810428I15 gene [Source:MGI Symbol;Acc:MGI:1913712]	chr8:70504291-70506752	WT t=11	KO t=11	OK	167.16	32.6466	-2.35623	-2.36553	0.00265	0.0391344	yes
Gm7536	predicted gene 7536 [Source:MGI Symbol;Acc:MGI:3645137]	chr3:23798101-25144261	WT t=11	KO t=11	OK	602.023	119.068	-2.33804	-4.33513	0.0028	0.0405388	yes
Zbtb7a	zinc finger and BTB domain containing 7a [Source:MGI Symbol;Acc:MGI:1335091]	chr10:81135219-81152995	WT t=11	KO t=11	OK	66.4093	13.1677	-2.33438	-1.96116	0.00375	0.0491752	yes
Mrpl30	mitochondrial ribosomal protein L30 [Source:MGI Symbol;Acc:MGI:1333820]	chr1:37890476-37898535	WT t=11	KO t=11	OK	95.3109	18.9299	-2.33198	-2.4721	0.00195	0.0327812	yes
Rpl18-ps1	ribosomal protein L18, pseudogene 1 [Source:MGI Symbol;Acc:MGI:98018]	chr1:60886999-60915832	WT t=11	KO t=11	OK	284.461	56.8901	-2.32198	-2.39673	0.0024	0.0369192	yes
Blvrb	biliverdin reductase B (flavin reductase (NADPH)) [Source:MGI Symbol;Acc:MGI:2385271]	chr7:27447977-27466144	WT t=11	KO t=11	OK	54.1641	11.2209	-2.27114	-1.89685	0.00335	0.0455477	yes
Gm10080	predicted gene 10080 [Source:MGI Symbol;Acc:MGI:3710529]	chr9:44374594-44375209	WT t=11	KO t=11	OK	116.78	24.2636	-2.26692	-3.80725	0.00215	0.0347439	yes
Sf3b5	splicing factor 3b, subunit 5 [Source:MGI Symbol;Acc:MGI:1913375]	chr10:13005342-13009183	WT t=11	KO t=11	OK	10.2803	2.14452	-2.26115	-2.43239	0.00335	0.0455477	yes
Atp5h	ATP synthase, H+ transporting, mitochondrial F0 complex, subunit D [Source:MGI Symbol;Acc:MGI:1918929]	chr11:115415688-115419962	WT t=11	KO t=11	OK	215.218	45.7048	-2.23538	-3.81595	0.00205	0.0338109	yes
Pan3	PAN3 poly(A) specific ribonuclease subunit [Source:MGI Symbol;Acc:MGI:1919837]	chr5:147430160-147548502	WT t=11	KO t=11	OK	6.53961	1.3907	-2.2334	-0.355909	0.0024	0.0369192	yes
Tm2d3	TM2 domain containing 3 [Source:MGI Symbol;Acc:MGI:1915884]	chr7:65644897-65701913	WT t=11	KO t=11	OK	30.6406	6.53316	-2.22959	-1.36555	0.00265	0.0391344	yes
D8Ertd738e	DNA segment, Chr 8, ERATO Doi 738, expressed [Source:MGI Symbol;Acc:MGI:1289231]	chr8:84246236-84249761	WT t=11	KO t=11	OK	243.999	52.5468	-2.2152	-4.38023	0.00305	0.0428652	yes
Stra13	stimulated by retinoic acid 13 [Source:MGI Symbol;Acc:MGI:894324]	chr11:120710941-120713738	WT t=11	KO t=11	OK	55.7315	12.009	-2.21438	-1.98233	0.0031	0.0431885	yes
Mrps12	mitochondrial ribosomal protein S12 [Source:MGI Symbol;Acc:MGI:1346333]	chr7:28739640-28741820	WT t=11	KO t=11	OK	58.3119	13.019	-2.16318	-2.02177	0.0038	0.0494257	yes
Pafah1b3	platelet-activating factor acetylhydrolase, isoform 1b, subunit 3 [Source:MGI Symbol;Acc:MGI:108414]	chr7:25295048-25297986	WT t=11	KO t=11	OK	110.725	25.6039	-2.11254	-2.34181	0.0038	0.0494257	yes
Josd2	Josephin domain containing 2 [Source:MGI Symbol;Acc:MGI:1913374]	chr7:44467979-44471662	WT t=11	KO t=11	OK	16.8743	3.9367	-2.09977	-0.726569	0.0019	0.0322798	yes
Tcf4	transcription factor 4 [Source:MGI Symbol;Acc:MGI:98506]	chr18:69343355-69689079	WT t=11	KO t=11	OK	3.07769	0.731986	-2.07196	-0.130097	5e-05	0.00305701	yes
Cspp1	centrosome and spindle pole associated protein 1 [Source:MGI Symbol;Acc:MGI:2681832]	chr1:10024600-10136768	WT t=11	KO t=11	OK	5.51762	1.40564	-1.97282	-0.23906	0.00135	0.0268295	yes
Dctn1	dynactin 1 [Source:MGI Symbol;Acc:MGI:107745]	chr6:83165919-83200117	WT t=11	KO t=11	OK	2.6943	10.0571	1.90023	0.892416	0.0037	0.0487861	yes
Irf1	interferon regulatory factor 1 [Source:MGI Symbol;Acc:MGI:96590]	chr11:53770013-53778374	WT t=11	KO t=11	OK	12.49	48.7709	1.96524	1.81827	0.00365	0.048326	yes
Slc35a1	solute carrier family 35 (CMP-sialic acid transporter), member 1 [Source:MGI Symbol;Acc:MGI:1345622]	chr4:34663256-34687438	WT t=11	KO t=11	OK	11.6229	45.4948	1.96873	2.02474	0.00365	0.048326	yes
Ubap2l	ubiquitin-associated protein 2-like [Source:MGI Symbol;Acc:MGI:1921633]	chr3:89995445-90068347	WT t=11	KO t=11	OK	1.86398	7.84604	2.07358	0.458079	0.00345	0.046643	yes
Slc35c1	solute carrier family 35, member C1 [Source:MGI Symbol;Acc:MGI:2443301]	chr2:92452763-92460538	WT t=11	KO t=11	OK	10.5088	45.7358	2.12172	2.16387	0.0036	0.047862	yes
Clcn3	chloride channel, voltage-sensitive 3 [Source:MGI Symbol;Acc:MGI:103555]	chr8:60910388-60983300	WT t=11	KO t=11	OK	0.724692	3.16402	2.12632	1.24784	0.0037	0.0487861	yes
Fryl	FRY like transcription coactivator [Source:MGI Symbol;Acc:MGI:1919563]	chr5:73019986-73256619	WT t=11	KO t=11	OK	1.0597	4.6577	2.13596	0.286584	0.00275	0.0401785	yes
Aoc1	amine oxidase, copper-containing 1 [Source:MGI Symbol;Acc:MGI:1923757]	chr6:48872895-48909188	WT t=11	KO t=11	OK	5.62702	25.9849	2.20723	2.08023	0.0031	0.0431885	yes
Mark2	MAP/microtubule affinity regulating kinase 2 [Source:MGI Symbol;Acc:MGI:99638]	chr19:7275395-7341860	WT t=11	KO t=11	OK	2.84713	13.3274	2.22682	0.75972	0.0003	0.010908	yes
Prkcd	protein kinase C, delta [Source:MGI Symbol;Acc:MGI:97598]	chr14:30595355-30626210	WT t=11	KO t=11	OK	5.20979	24.65	2.24229	1.89389	0.0009	0.0208171	yes
Pdia6	protein disulfide isomerase associated 6 [Source:MGI Symbol;Acc:MGI:1919103]	chr12:17266544-17329359	WT t=11	KO t=11	OK	8.03795	38.2196	2.24941	2.12548	0.00125	0.0255837	yes
Sema4a	sema domain, immunoglobulin domain (Ig), transmembrane domain (TM) and short cytoplasmic domain, (semaphorin) 4A [Source:MGI Symbol;Acc:MGI:107560]	chr3:88435958-88461182	WT t=11	KO t=11	OK	7.51366	35.8018	2.25244	1.46733	0.00065	0.0176752	yes
Eps8l2	EPS8-like 2 [Source:MGI Symbol;Acc:MGI:2138828]	chr7:141338879-141365110	WT t=11	KO t=11	OK	4.48874	21.4848	2.25893	1.18963	0.00235	0.0366196	yes
B3galt5	UDP-Gal:betaGlcNAc beta 1,3-galactosyltransferase, polypeptide 5 [Source:MGI Symbol;Acc:MGI:2136878]	chr16:96235800-96319859	WT t=11	KO t=11	OK	6.17217	29.652	2.26428	2.1507	0.0021	0.0342239	yes
Sun1	Sad1 and UNC84 domain containing 1 [Source:MGI Symbol;Acc:MGI:1924303]	chr5:139200636-139249840	WT t=11	KO t=11	OK	2.00708	9.66898	2.26826	0.47451	0.0014	0.0274818	yes
B4galnt2	beta-1,4-N-acetyl-galactosaminyl transferase 2 [Source:MGI Symbol;Acc:MGI:1342058]	chr11:95865942-95914891	WT t=11	KO t=11	OK	32.1829	156.479	2.2816	2.47106	0.00255	0.0383659	yes
Slc5a1	solute carrier family 5 (sodium/glucose cotransporter), member 1 [Source:MGI Symbol;Acc:MGI:107678]	chr5:33104218-33162870	WT t=11	KO t=11	OK	2.57746	13.1023	2.34579	2.67194	0.0035	0.0470539	yes
Eif4g2	eukaryotic translation initiation factor 4, gamma 2 [Source:MGI Symbol;Acc:MGI:109207]	chr7:111070567-111083030	WT t=11	KO t=11	OK	7.46236	38.1801	2.35512	1.43937	0.0032	0.0441968	yes
Cap1	CAP, adenylate cyclase-associated protein 1 (yeast) [Source:MGI Symbol;Acc:MGI:88262]	chr4:122836241-122886056	WT t=11	KO t=11	OK	2.92751	15.0971	2.36652	1.19778	0.0034	0.0460969	yes
Rcbtb2	regulator of chromosome condensation (RCC1) and BTB (POZ) domain containing protein 2 [Source:MGI Symbol;Acc:MGI:1917200]	chr14:73123036-73325822	WT t=11	KO t=11	OK	1.00137	5.17711	2.37017	0.19862	0.00185	0.0318818	yes
Ywhae	tyrosine 3-monooxygenase/tryptophan 5-monooxygenase activation protein, epsilon polypeptide [Source:MGI Symbol;Acc:MGI:894689]	chr11:75732868-75765845	WT t=11	KO t=11	OK	19.3674	100.131	2.37019	2.02064	0.00325	0.0445032	yes
Rtn3	reticulon 3 [Source:MGI Symbol;Acc:MGI:1339970]	chr19:7417624-7483289	WT t=11	KO t=11	OK	13.1808	68.8299	2.3846	2.66578	0.00255	0.0383659	yes
Copb1	coatomer protein complex, subunit beta 1 [Source:MGI Symbol;Acc:MGI:1917599]	chr7:114215558-114254680	WT t=11	KO t=11	OK	3.12743	16.3758	2.38851	2.688	0.003	0.0422863	yes
Eif4h	eukaryotic translation initiation factor 4H [Source:MGI Symbol;Acc:MGI:1341822]	chr5:134619720-134639490	WT t=11	KO t=11	OK	14.0469	74.019	2.39764	2.64516	0.001	0.0223753	yes
Tm9sf1	transmembrane 9 superfamily member 1 [Source:MGI Symbol;Acc:MGI:1921390]	chr14:55625399-55643806	WT t=11	KO t=11	OK	5.65032	29.8006	2.39894	1.43176	0.0017	0.0305015	yes
Cnbp	cellular nucleic acid binding protein [Source:MGI Symbol;Acc:MGI:88431]	chr6:87842614-87851106	WT t=11	KO t=11	OK	29.0219	153.819	2.40602	2.748	0.00085	0.020146	yes
Psap	prosaposin [Source:MGI Symbol;Acc:MGI:97783]	chr10:60277626-60302597	WT t=11	KO t=11	OK	18.433	97.9615	2.40992	2.62939	0.00105	0.0229589	yes
Cyb561	cytochrome b-561 [Source:MGI Symbol;Acc:MGI:103253]	chr11:105933701-105953336	WT t=11	KO t=11	OK	6.08465	32.8701	2.43353	1.86633	0.00195	0.0327812	yes
Perp	PERP, TP53 apoptosis effector [Source:MGI Symbol;Acc:MGI:1929938]	chr10:18845070-18857073	WT t=11	KO t=11	OK	36.9256	199.575	2.43424	2.74391	0.0038	0.0494257	yes
Tia1	cytotoxic granule-associated RNA binding protein 1 [Source:MGI Symbol;Acc:MGI:107914]	chr6:86404218-86480830	WT t=11	KO t=11	OK	0.429629	2.34131	2.44615	0.150007	0.00015	0.00685643	yes
Pdcd6ip	programmed cell death 6 interacting protein [Source:MGI Symbol;Acc:MGI:1333753]	chr9:113651743-113708259	WT t=11	KO t=11	OK	7.17106	39.1072	2.44717	2.24375	0.0006	0.0168897	yes
Gm1840	predicted gene 1840 [Source:MGI Symbol;Acc:MGI:3037698]	chr8:5639579-5641011	WT t=11	KO t=11	OK	28.748	157.806	2.45662	3.15103	0.0036	0.047862	yes
Pisd	phosphatidylserine decarboxylase [Source:MGI Symbol;Acc:MGI:2445114]	chr5:32736300-32854256	WT t=11	KO t=11	OK	4.12312	22.668	2.45885	1.8815	0.00035	0.0119988	yes
Vdac1	voltage-dependent anion channel 1 [Source:MGI Symbol;Acc:MGI:106919]	chr11:52360859-52389397	WT t=11	KO t=11	OK	18.0796	99.4838	2.4601	2.74889	0.0013	0.0261061	yes
Tsc22d1	TSC22 domain family, member 1 [Source:MGI Symbol;Acc:MGI:109127]	chr14:76414960-76507765	WT t=11	KO t=11	OK	39.569	219.001	2.46849	2.4564	0.00075	0.0189454	yes
Gne	glucosamine (UDP-N-acetyl)-2-epimerase/N-acetylmannosamine kinase [Source:MGI Symbol;Acc:MGI:1354951]	chr4:44034074-44084177	WT t=11	KO t=11	OK	42.6337	245.634	2.52644	1.96378	0.0028	0.0405388	yes
Mal2	mal, T cell differentiation protein 2 [Source:MGI Symbol;Acc:MGI:2146021]	chr15:54571365-54602846	WT t=11	KO t=11	OK	3.37348	19.4913	2.53052	2.73757	0.0029	0.041486	yes
Apobec3	apolipoprotein B mRNA editing enzyme, catalytic polypeptide 3 [Source:MGI Symbol;Acc:MGI:1933111]	chr15:79891658-79971119	WT t=11	KO t=11	OK	1.40518	8.14266	2.53474	0.606177	0.0006	0.0168897	yes
Lima1	LIM domain and actin binding 1 [Source:MGI Symbol;Acc:MGI:1920992]	chr15:99734880-99875428	WT t=11	KO t=11	OK	6.31793	36.6517	2.53636	2.53245	0.0021	0.0342239	yes
Arf4	ADP-ribosylation factor 4 [Source:MGI Symbol;Acc:MGI:99433]	chr14:26579560-26669883	WT t=11	KO t=11	OK	34.9423	202.789	2.53693	2.75355	0.00135	0.0268295	yes
Cd177	CD177 antigen [Source:MGI Symbol;Acc:MGI:1916141]	chr7:24743982-24760311	WT t=11	KO t=11	OK	7.26634	42.4564	2.54668	2.58855	0.00145	0.0277262	yes
Ildr1	immunoglobulin-like domain containing receptor 1 [Source:MGI Symbol;Acc:MGI:2146574]	chr16:36693977-36726804	WT t=11	KO t=11	OK	12.964	76.0659	2.55274	2.64423	0.00085	0.020146	yes
Kcnk1	potassium channel, subfamily K, member 1 [Source:MGI Symbol;Acc:MGI:109322]	chr8:125995101-126030683	WT t=11	KO t=11	OK	7.18557	42.1898	2.55372	3.24755	0.00085	0.020146	yes
Abi1	abl-interactor 1 [Source:MGI Symbol;Acc:MGI:104913]	chr2:22895320-23040241	WT t=11	KO t=11	OK	1.31981	7.75426	2.55466	0.756545	0.00225	0.0355811	yes
Chmp2b	charged multivesicular body protein 2B [Source:MGI Symbol;Acc:MGI:1916192]	chr16:65539132-65562697	WT t=11	KO t=11	OK	8.18005	48.36	2.56363	3.1218	0.0015	0.0281221	yes
Cdc42	cell division cycle 42 [Source:MGI Symbol;Acc:MGI:106211]	chr4:137319695-137357720	WT t=11	KO t=11	OK	28.4509	169.16	2.57184	2.88794	0.00095	0.0216091	yes
Map2k1	mitogen-activated protein kinase kinase 1 [Source:MGI Symbol;Acc:MGI:1346866]	chr9:64185769-64253631	WT t=11	KO t=11	OK	14.8961	88.9531	2.57811	2.75983	0.00295	0.0418273	yes
Gtf2f2	general transcription factor IIF, polypeptide 2 [Source:MGI Symbol;Acc:MGI:1915955]	chr14:75896936-76010865	WT t=11	KO t=11	OK	6.40633	38.3584	2.58197	2.79953	0.003	0.0422863	yes
Rpn2	ribophorin II [Source:MGI Symbol;Acc:MGI:98085]	chr2:157208549-157326319	WT t=11	KO t=11	OK	22.6062	136.236	2.59132	2.48414	0.0003	0.010908	yes
Rnf4	ring finger protein 4 [Source:MGI Symbol;Acc:MGI:1201691]	chr5:34336288-34355629	WT t=11	KO t=11	OK	1.4488	8.74071	2.5929	0.581276	0.00355	0.0475264	yes
Mrfap1	Morf4 family associated protein 1 [Source:MGI Symbol;Acc:MGI:1914818]	chr5:36794866-36796772	WT t=11	KO t=11	OK	9.07555	54.774	2.59343	3.46141	0.0025	0.0380309	yes
Gcnt3	glucosaminyl (N-acetyl) transferase 3, mucin type [Source:MGI Symbol;Acc:MGI:1919327]	chr9:70031495-70038088	WT t=11	KO t=11	OK	5.96783	36.0291	2.59388	2.90949	0.00085	0.020146	yes
Acads	acyl-Coenzyme A dehydrogenase, short chain [Source:MGI Symbol;Acc:MGI:87868]	chr5:115110298-115119346	WT t=11	KO t=11	OK	18.6726	112.804	2.59482	2.23309	0.0021	0.0342239	yes
Ctsa	cathepsin A [Source:MGI Symbol;Acc:MGI:97748]	chr2:164830731-164857711	WT t=11	KO t=11	OK	11.1056	67.307	2.59946	1.56987	5e-05	0.00305701	yes
Tmigd1	transmembrane and immunoglobulin domain containing 1 [Source:MGI Symbol;Acc:MGI:1913851]	chr11:76902158-76916587	WT t=11	KO t=11	OK	3.77059	22.9523	2.60578	1.97766	0.00385	0.0499407	yes
Insig2	insulin induced gene 2 [Source:MGI Symbol;Acc:MGI:1920249]	chr1:121304352-121332589	WT t=11	KO t=11	OK	0.722814	4.40258	2.60665	0.180423	0.0015	0.0281221	yes
Hnrnpk	heterogeneous nuclear ribonucleoprotein K [Source:MGI Symbol;Acc:MGI:99894]	chr13:58391141-58411149	WT t=11	KO t=11	OK	13.7873	84.9028	2.62248	2.99974	5e-05	0.00305701	yes
Slc5a8	solute carrier family 5 (iodide transporter), member 8 [Source:MGI Symbol;Acc:MGI:2384916]	chr10:88885991-88929505	WT t=11	KO t=11	OK	4.40769	27.2368	2.62747	2.71458	0.00125	0.0255837	yes
Lmo7	LIM domain only 7 [Source:MGI Symbol;Acc:MGI:1353586]	chr14:101729956-101934710	WT t=11	KO t=11	OK	1.92212	11.8986	2.63003	0.75032	0.00125	0.0255837	yes
Lasp1	LIM and SH3 protein 1 [Source:MGI Symbol;Acc:MGI:109656]	chr11:97798999-97838764	WT t=11	KO t=11	OK	7.19191	44.6315	2.63362	1.16933	0.0001	0.00527418	yes
Sqstm1	sequestosome 1 [Source:MGI Symbol;Acc:MGI:107931]	chr11:50174443-50210827	WT t=11	KO t=11	OK	16.1669	100.845	2.64103	2.41286	0.00035	0.0119988	yes
Pmm2	phosphomannomutase 2 [Source:MGI Symbol;Acc:MGI:1859214]	chr16:8633883-8657531	WT t=11	KO t=11	OK	10.974	68.7297	2.64685	2.25535	0.0022	0.0352551	yes
Cs	citrate synthase [Source:MGI Symbol;Acc:MGI:88529]	chr10:128337831-128362479	WT t=11	KO t=11	OK	16.9419	106.441	2.65138	2.91946	0.00095	0.0216091	yes
Atp9a	ATPase, class II, type 9A [Source:MGI Symbol;Acc:MGI:1330826]	chr2:168634437-168742409	WT t=11	KO t=11	OK	4.01928	25.4229	2.66112	1.75114	0.00015	0.00685643	yes
Tmem30b	transmembrane protein 30B [Source:MGI Symbol;Acc:MGI:2442082]	chr12:73543113-73546395	WT t=11	KO t=11	OK	5.82784	37.126	2.67139	3.43452	0.0006	0.0168897	yes
Sdcbp	syndecan binding protein [Source:MGI Symbol;Acc:MGI:1337026]	chr4:6365649-6454271	WT t=11	KO t=11	OK	14.032	89.4784	2.67282	2.58161	0.00165	0.0298274	yes
Cd38	CD38 antigen [Source:MGI Symbol;Acc:MGI:107474]	chr5:43868552-43912375	WT t=11	KO t=11	OK	10.7763	68.7286	2.67305	2.71186	0.0009	0.0208171	yes
Pfkp	phosphofructokinase, platelet [Source:MGI Symbol;Acc:MGI:1891833]	chr13:6548156-6648777	WT t=11	KO t=11	OK	6.02955	38.8334	2.68718	2.05196	0.0008	0.0195898	yes
Mgat4a	mannoside acetylglucosaminyltransferase 4, isoenzyme A [Source:MGI Symbol;Acc:MGI:2662992]	chr1:37439339-37541016	WT t=11	KO t=11	OK	5.3304	34.3339	2.68732	2.09958	0.0013	0.0261061	yes
Cct8	chaperonin containing Tcp1, subunit 8 (theta) [Source:MGI Symbol;Acc:MGI:107183]	chr16:87454702-87495873	WT t=11	KO t=11	OK	6.95044	44.9417	2.69288	2.01327	0.00025	0.00967641	yes
Pdxdc1	pyridoxal-dependent decarboxylase domain containing 1 [Source:MGI Symbol;Acc:MGI:1920909]	chr16:13819231-13903131	WT t=11	KO t=11	OK	17.7969	115.176	2.69414	2.22859	0.0002	0.00834696	yes
Tpm3	tropomyosin 3, gamma [Source:MGI Symbol;Acc:MGI:1890149]	chr3:90072648-90100902	WT t=11	KO t=11	OK	9.94479	64.5313	2.69799	1.2958	0.00035	0.0119988	yes
Abcg2	ATP-binding cassette, sub-family G (WHITE), member 2 [Source:MGI Symbol;Acc:MGI:1347061]	chr6:58584522-58695676	WT t=11	KO t=11	OK	1.45792	9.47714	2.70054	0.59927	0.0026	0.0387537	yes
Cpt1a	carnitine palmitoyltransferase 1a, liver [Source:MGI Symbol;Acc:MGI:1098296]	chr19:3323300-3385732	WT t=11	KO t=11	OK	4.20987	27.7601	2.72116	3.18073	0.00075	0.0189454	yes
Eif4a1	eukaryotic translation initiation factor 4A1 [Source:MGI Symbol;Acc:MGI:95303]	chr11:69666935-69672423	WT t=11	KO t=11	OK	4.13204	27.4693	2.7329	1.44792	5e-05	0.00305701	yes
Hpgd	hydroxyprostaglandin dehydrogenase 15 (NAD) [Source:MGI Symbol;Acc:MGI:108085]	chr8:56294551-56321046	WT t=11	KO t=11	OK	7.62617	51.5851	2.75792	3.37992	0.0009	0.0208171	yes
Pof1b	premature ovarian failure 1B [Source:MGI Symbol;Acc:MGI:1916943]	chrX:112638430-112698651	WT t=11	KO t=11	OK	1.74252	11.8044	2.76008	2.2377	0.0029	0.041486	yes
Tmem63a	transmembrane protein 63a [Source:MGI Symbol;Acc:MGI:2384789]	chr1:180942343-180975112	WT t=11	KO t=11	OK	3.88631	26.3457	2.76109	1.10627	0.00205	0.0338109	yes
Cltc	clathrin, heavy polypeptide (Hc) [Source:MGI Symbol;Acc:MGI:2388633]	chr11:86694350-86757565	WT t=11	KO t=11	OK	2.00931	13.739	2.77351	1.22855	0.0022	0.0352551	yes
Plekha7	pleckstrin homology domain containing, family A member 7 [Source:MGI Symbol;Acc:MGI:2445094]	chr7:116123484-116308376	WT t=11	KO t=11	OK	0.677384	4.64006	2.7761	0.251578	0.00295	0.0418273	yes
Anxa4	annexin A4 [Source:MGI Symbol;Acc:MGI:88030]	chr6:86733488-86793584	WT t=11	KO t=11	OK	21.7813	150.417	2.7878	2.54183	0.00085	0.020146	yes
Eif3l	eukaryotic translation initiation factor 3, subunit L [Source:MGI Symbol;Acc:MGI:2386251]	chr15:79075222-79094400	WT t=11	KO t=11	OK	8.90774	61.9349	2.79762	3.70419	0.00055	0.0161451	yes
Sptssa	serine palmitoyltransferase, small subunit A [Source:MGI Symbol;Acc:MGI:1913399]	chr12:54645373-54656572	WT t=11	KO t=11	OK	5.66623	39.4426	2.79929	3.17707	0.0012	0.0252605	yes
Papss2	3'-phosphoadenosine 5'-phosphosulfate synthase 2 [Source:MGI Symbol;Acc:MGI:1330223]	chr19:32620004-32667187	WT t=11	KO t=11	OK	30.5668	212.836	2.79971	2.81438	0.0006	0.0168897	yes
Tpd52	tumor protein D52 [Source:MGI Symbol;Acc:MGI:107749]	chr3:8925592-9004723	WT t=11	KO t=11	OK	15.6203	109.299	2.80679	1.72642	0.002	0.0335044	yes
Plekhb2	pleckstrin homology domain containing, family B (evectins) member 2 [Source:MGI Symbol;Acc:MGI:2385825]	chr1:34849975-34879580	WT t=11	KO t=11	OK	14.9075	105.158	2.81844	2.07345	0.0032	0.0441968	yes
Atp2a3	ATPase, Ca++ transporting, ubiquitous [Source:MGI Symbol;Acc:MGI:1194503]	chr11:72961168-72993044	WT t=11	KO t=11	OK	13.0288	92.3116	2.82481	2.72437	0.0002	0.00834696	yes
Ube2d3	ubiquitin-conjugating enzyme E2D 3 [Source:MGI Symbol;Acc:MGI:1913355]	chr3:135436208-135468198	WT t=11	KO t=11	OK	4.16989	29.6068	2.82785	1.55312	5e-05	0.00305701	yes
Lamp2	lysosomal-associated membrane protein 2 [Source:MGI Symbol;Acc:MGI:96748]	chrX:38401356-38456454	WT t=11	KO t=11	OK	3.17851	22.6983	2.83616	2.79681	0.00195	0.0327812	yes
Gm4202	predicted gene 4202 [Source:MGI Symbol;Acc:MGI:3782379]	chr3:92689425-92690158	WT t=11	KO t=11	OK	76.9153	552.373	2.8443	4.19568	0.0029	0.041486	yes
Micu1	mitochondrial calcium uptake 1 [Source:MGI Symbol;Acc:MGI:2384909]	chr10:59702476-59864132	WT t=11	KO t=11	OK	2.99234	21.5728	2.84986	1.23632	0.0007	0.0183087	yes
Vil1	villin 1 [Source:MGI Symbol;Acc:MGI:98930]	chr1:74409375-74588246	WT t=11	KO t=11	OK	31.4932	227.949	2.8556	2.81494	0.00015	0.00685643	yes
Rnf128	ring finger protein 128 [Source:MGI Symbol;Acc:MGI:1914139]	chrX:139563315-139673145	WT t=11	KO t=11	OK	6.19432	44.9052	2.85786	2.80317	0.00075	0.0189454	yes
Wars	tryptophanyl-tRNA synthetase [Source:MGI Symbol;Acc:MGI:104630]	chr12:108860029-108894174	WT t=11	KO t=11	OK	4.58426	33.6324	2.87509	2.22544	5e-05	0.00305701	yes
Rmdn3	regulator of microtubule dynamics 3 [Source:MGI Symbol;Acc:MGI:1915059]	chr2:119112792-119157034	WT t=11	KO t=11	OK	2.40233	17.6564	2.87768	0.990601	0.00235	0.0366196	yes
Ralb	v-ral simian leukemia viral oncogene B [Source:MGI Symbol;Acc:MGI:1927244]	chr1:119470304-119504794	WT t=11	KO t=11	OK	3.34343	24.6022	2.87939	2.03162	0.0027	0.0396896	yes
Arl1	ADP-ribosylation factor-like 1 [Source:MGI Symbol;Acc:MGI:99436]	chr10:88729540-88744094	WT t=11	KO t=11	OK	6.32761	46.6228	2.8813	3.00379	0.0007	0.0183087	yes
Stx7	syntaxin 7 [Source:MGI Symbol;Acc:MGI:1858210]	chr10:24149316-24188959	WT t=11	KO t=11	OK	2.8968	21.3962	2.88483	3.0787	0.0038	0.0494257	yes
Aco2	aconitase 2, mitochondrial [Source:MGI Symbol;Acc:MGI:87880]	chr15:81872308-81926213	WT t=11	KO t=11	OK	13.7054	101.458	2.88807	2.80092	5e-05	0.00305701	yes
Stx5a	syntaxin 5A [Source:MGI Symbol;Acc:MGI:1928483]	chr19:8741412-8756069	WT t=11	KO t=11	OK	6.89671	51.1455	2.89063	1.88474	5e-05	0.00305701	yes
Eif4a2	eukaryotic translation initiation factor 4A2 [Source:MGI Symbol;Acc:MGI:106906]	chr16:23107443-23127737	WT t=11	KO t=11	OK	4.32804	32.1204	2.8917	1.33045	5e-05	0.00305701	yes
Heph	hephaestin [Source:MGI Symbol;Acc:MGI:1332240]	chrX:96306177-96574485	WT t=11	KO t=11	OK	1.3078	9.75723	2.89932	2.12691	0.00145	0.0277262	yes
Pdia3	protein disulfide isomerase associated 3 [Source:MGI Symbol;Acc:MGI:95834]	chr2:121392630-121438687	WT t=11	KO t=11	OK	47.2068	352.294	2.89971	2.40794	0.0018	0.0313579	yes
Cyp2c55	cytochrome P450, family 2, subfamily c, polypeptide 55 [Source:MGI Symbol;Acc:MGI:1919332]	chr19:39007018-39042693	WT t=11	KO t=11	OK	269.21	2019.36	2.90709	2.57655	0.0014	0.0274818	yes
Rab1a	RAB1A, member RAS oncogene family [Source:MGI Symbol;Acc:MGI:97842]	chr11:20201431-20226856	WT t=11	KO t=11	OK	11.2344	84.3286	2.9081	3.0824	0.00055	0.0161451	yes
Pfkl	phosphofructokinase, liver, B-type [Source:MGI Symbol;Acc:MGI:97547]	chr10:77986946-78010083	WT t=11	KO t=11	OK	10.3616	78.3286	2.9183	1.84715	0.0018	0.0313579	yes
Chp1	calcineurin-like EF hand protein 1 [Source:MGI Symbol;Acc:MGI:1927185]	chr2:119547696-119587027	WT t=11	KO t=11	OK	15.3042	116.016	2.92232	3.04068	0.0002	0.00834696	yes
Gsdmc4	gasdermin C4 [Source:MGI Symbol;Acc:MGI:1921798]	chr15:63891263-63912297	WT t=11	KO t=11	OK	267.376	2033.68	2.92715	2.73318	0.00135	0.0268295	yes
Abhd2	abhydrolase domain containing 2 [Source:MGI Symbol;Acc:MGI:1914344]	chr7:79273198-79365508	WT t=11	KO t=11	OK	6.67038	50.7383	2.92723	3.23097	0.0003	0.010908	yes
Rbbp7	retinoblastoma binding protein 7 [Source:MGI Symbol;Acc:MGI:1194910]	chrX:162760401-162829454	WT t=11	KO t=11	OK	2.78402	21.2227	2.93036	2.155	0.00265	0.0391344	yes
9530068E07Rik	RIKEN cDNA 9530068E07 gene [Source:MGI Symbol;Acc:MGI:2654705]	chr11:52396427-52408728	WT t=11	KO t=11	OK	3.60749	27.605	2.93586	2.09676	0.0015	0.0281221	yes
Smpd4	sphingomyelin phosphodiesterase 4 [Source:MGI Symbol;Acc:MGI:1924876]	chr16:17619353-17644828	WT t=11	KO t=11	OK	0.289287	2.22372	2.9424	0.107434	0.00045	0.0143031	yes
Cdhr2	cadherin-related family member 2 [Source:MGI Symbol;Acc:MGI:2687323]	chr13:54701460-54736662	WT t=11	KO t=11	OK	7.48978	57.6699	2.94482	3.4405	0.0001	0.00527418	yes
Ak3	adenylate kinase 3 [Source:MGI Symbol;Acc:MGI:1860835]	chr19:29020832-29048729	WT t=11	KO t=11	OK	10.2877	81.3097	2.9825	3.2574	0.0001	0.00527418	yes
Hadha	hydroxyacyl-Coenzyme A dehydrogenase/3-ketoacyl-Coenzyme A thiolase/enoyl-Coenzyme A hydratase (trifunctional protein), alpha subunit [Source:MGI Symbol;Acc:MGI:2135593]	chr5:30103583-30155162	WT t=11	KO t=11	OK	17.4455	138.015	2.9839	2.72586	0.00125	0.0255837	yes
Sypl	synaptophysin-like protein [Source:MGI Symbol;Acc:MGI:108081]	chr12:32953890-32979050	WT t=11	KO t=11	OK	11.12	88.3295	2.98974	2.35957	0.00125	0.0255837	yes
Nptn	neuroplastin [Source:MGI Symbol;Acc:MGI:108077]	chr9:58582239-58743964	WT t=11	KO t=11	OK	4.02053	31.9366	2.98975	1.70787	0.0002	0.00834696	yes
Cdc42bpa	CDC42 binding protein kinase alpha [Source:MGI Symbol;Acc:MGI:2441841]	chr1:179960471-180199602	WT t=11	KO t=11	OK	0.138922	1.10651	2.99368	0.112487	0.00165	0.0298274	yes
Actr3	ARP3 actin-related protein 3 [Source:MGI Symbol;Acc:MGI:1921367]	chr1:125392904-125435727	WT t=11	KO t=11	OK	4.71076	38.0637	3.01438	1.99874	5e-05	0.00305701	yes
Slc26a3	solute carrier family 26, member 3 [Source:MGI Symbol;Acc:MGI:107181]	chr12:31390870-31473917	WT t=11	KO t=11	OK	33.4148	271.03	3.01989	2.71855	0.00065	0.0176752	yes
Rab7	RAB7, member RAS oncogene family [Source:MGI Symbol;Acc:MGI:105068]	chr6:87980420-88045270	WT t=11	KO t=11	OK	2.49984	20.3947	3.02828	1.7235	0.00075	0.0189454	yes
Chmp5	charged multivesicular body protein 5 [Source:MGI Symbol;Acc:MGI:1924209]	chr4:40948406-40965303	WT t=11	KO t=11	OK	5.28499	43.3313	3.03544	3.57578	0.0023	0.0360747	yes
Srsf3	serine/arginine-rich splicing factor 3 [Source:MGI Symbol;Acc:MGI:98285]	chr17:29032672-29043366	WT t=11	KO t=11	OK	3.63718	29.8812	3.03835	2.35873	0.00375	0.0491752	yes
Cd74	CD74 antigen (invariant polypeptide of major histocompatibility complex, class II antigen-associated) [Source:MGI Symbol;Acc:MGI:96534]	chr18:60803847-60812646	WT t=11	KO t=11	OK	21.2606	174.742	3.03897	3.14401	0.0001	0.00527418	yes
Ift46	intraflagellar transport 46 [Source:MGI Symbol;Acc:MGI:1923818]	chr9:44767907-44792714	WT t=11	KO t=11	OK	3.40341	28.0564	3.04328	1.20478	0.0011	0.0236747	yes
Hexb	hexosaminidase B [Source:MGI Symbol;Acc:MGI:96074]	chr13:97137936-97198357	WT t=11	KO t=11	OK	3.49279	28.7937	3.0433	3.04501	0.0026	0.0387537	yes
Wls	wntless homolog (Drosophila) [Source:MGI Symbol;Acc:MGI:1915401]	chr3:159839671-159938664	WT t=11	KO t=11	OK	2.38212	19.6661	3.04539	2.26748	0.0006	0.0168897	yes
Idh3a	isocitrate dehydrogenase 3 (NAD+) alpha [Source:MGI Symbol;Acc:MGI:1915084]	chr9:54586510-54604661	WT t=11	KO t=11	OK	7.2535	59.9738	3.04758	3.64956	0.00015	0.00685643	yes
Suclg2	succinate-Coenzyme A ligase, GDP-forming, beta subunit [Source:MGI Symbol;Acc:MGI:1306824]	chr6:95473008-95718800	WT t=11	KO t=11	OK	2.41537	20.0298	3.05184	1.6443	0.00325	0.0445032	yes
Synj2	synaptojanin 2 [Source:MGI Symbol;Acc:MGI:1201671]	chr17:5941279-6079741	WT t=11	KO t=11	OK	0.178984	1.48525	3.0528	0.182053	0.0007	0.0183087	yes
Ghitm	growth hormone inducible transmembrane protein [Source:MGI Symbol;Acc:MGI:1913342]	chr14:37120443-37135322	WT t=11	KO t=11	OK	13.0406	108.442	3.05584	3.41504	0.00025	0.00967641	yes
Tmem50b	transmembrane protein 50B [Source:MGI Symbol;Acc:MGI:1925225]	chr16:91574502-91597800	WT t=11	KO t=11	OK	3.47026	28.8608	3.05599	2.35008	0.0009	0.0208171	yes
Hadh	hydroxyacyl-Coenzyme A dehydrogenase [Source:MGI Symbol;Acc:MGI:96009]	chr3:131233418-131272101	WT t=11	KO t=11	OK	59.6543	503.313	3.07676	2.94547	0.00035	0.0119988	yes
Rhoa	ras homolog family member A [Source:MGI Symbol;Acc:MGI:1096342]	chr9:108302957-108338273	WT t=11	KO t=11	OK	7.82519	66.143	3.07939	2.68234	0.0008	0.0195898	yes
Slc13a2	solute carrier family 13 (sodium-dependent dicarboxylate transporter), member 2 [Source:MGI Symbol;Acc:MGI:1276558]	chr11:78394484-78422217	WT t=11	KO t=11	OK	3.68553	31.3879	3.09026	2.91983	0.001	0.0223753	yes
Tpm3-rs7	tropomyosin 3, related sequence 7 [Source:MGI Symbol;Acc:MGI:99705]	chr14:113314607-113316713	WT t=11	KO t=11	OK	10.1073	86.0902	3.09045	3.71012	0.0004	0.0131493	yes
Nars	asparaginyl-tRNA synthetase [Source:MGI Symbol;Acc:MGI:1917473]	chr18:64499664-64516557	WT t=11	KO t=11	OK	6.65413	57.0347	3.09952	2.93267	0.00125	0.0255837	yes
Sult1d1	sulfotransferase family 1D, member 1 [Source:MGI Symbol;Acc:MGI:1926341]	chr5:87554644-87569027	WT t=11	KO t=11	OK	22.8083	197.15	3.11166	3.39542	5e-05	0.00305701	yes
Ppp2r1b	protein phosphatase 2, regulatory subunit A, beta [Source:MGI Symbol;Acc:MGI:1920949]	chr9:50845300-51009073	WT t=11	KO t=11	OK	0.248779	2.16748	3.12308	0.195213	0.0038	0.0494257	yes
Ctnnd1	predicted gene 28635 [Source:MGI Symbol;Acc:MGI:5579341]/catenin (cadherin associated protein), delta 1 [Source:MGI Symbol;Acc:MGI:105100]	chr2:84600070-84715180	WT t=11	KO t=11	OK	2.67543	23.3233	3.12393	1.31318	5e-05	0.00305701	yes
Net1	neuroepithelial cell transforming gene 1 [Source:MGI Symbol;Acc:MGI:1927138]	chr13:3882564-3918220	WT t=11	KO t=11	OK	1.83997	16.0893	3.12835	3.08922	0.00225	0.0355811	yes
M6pr	mannose-6-phosphate receptor, cation dependent [Source:MGI Symbol;Acc:MGI:96904]	chr6:122308719-122317680	WT t=11	KO t=11	OK	3.12726	27.3655	3.12939	3.46667	0.00075	0.0189454	yes
Ifngr1	interferon gamma receptor 1 [Source:MGI Symbol;Acc:MGI:107655]	chr10:19591948-19610229	WT t=11	KO t=11	OK	11.8354	103.842	3.13321	2.97266	5e-05	0.00305701	yes
Mat2a	methionine adenosyltransferase II, alpha [Source:MGI Symbol;Acc:MGI:2443731]	chr6:72432798-72440610	WT t=11	KO t=11	OK	5.04244	44.5979	3.14478	0.806819	0.00245	0.0374483	yes
Ctnna1	catenin (cadherin associated protein), alpha 1 [Source:MGI Symbol;Acc:MGI:88274]	chr18:35118887-35254773	WT t=11	KO t=11	OK	7.20048	63.705	3.14524	3.52376	5e-05	0.00305701	yes
Il13ra1	interleukin 13 receptor, alpha 1 [Source:MGI Symbol;Acc:MGI:105052]	chrX:36112109-36171259	WT t=11	KO t=11	OK	1.60038	14.2513	3.15461	3.13435	0.0016	0.0293099	yes
Actn4	actinin alpha 4 [Source:MGI Symbol;Acc:MGI:1890773]	chr7:28881421-28962340	WT t=11	KO t=11	OK	22.9556	204.544	3.15549	2.56153	5e-05	0.00305701	yes
Canx	calnexin [Source:MGI Symbol;Acc:MGI:88261]	chr11:50293960-50325673	WT t=11	KO t=11	OK	5.56626	49.6034	3.15566	2.29077	0.00015	0.00685643	yes
Galnt6	UDP-N-acetyl-alpha-D-galactosamine:polypeptide N-acetylgalactosaminyltransferase 6 [Source:MGI Symbol;Acc:MGI:1891640]	chr15:100691812-100729376	WT t=11	KO t=11	OK	1.1472	10.3118	3.16811	2.71722	0.00255	0.0383659	yes
Wdr1	WD repeat domain 1 [Source:MGI Symbol;Acc:MGI:1337100]	chr5:38526812-38563221	WT t=11	KO t=11	OK	18.3073	164.633	3.16877	1.9625	0.0011	0.0236747	yes
Mgat4c	MGAT4 family, member C [Source:MGI Symbol;Acc:MGI:1914819]	chr10:101681486-102391469	WT t=11	KO t=11	OK	24.6771	222.805	3.17454	2.57895	0.0002	0.00834696	yes
Hspd1-ps3	heat shock protein 1 (chaperonin), pseudogene 3 [Source:MGI Symbol;Acc:MGI:3651246]	chr11:41498736-41500458	WT t=11	KO t=11	OK	6.21028	56.4968	3.18544	3.36872	0.00075	0.0189454	yes
Maoa	monoamine oxidase A [Source:MGI Symbol;Acc:MGI:96915]	chrX:16619697-16687818	WT t=11	KO t=11	OK	16.8533	153.446	3.18663	3.03786	0.00065	0.0176752	yes
Prom1	prominin 1 [Source:MGI Symbol;Acc:MGI:1100886]	chr5:43993619-44102515	WT t=11	KO t=11	OK	14.0323	128.403	3.19385	2.91113	5e-05	0.00305701	yes
Krt20	keratin 20 [Source:MGI Symbol;Acc:MGI:1914059]	chr11:99428402-99438150	WT t=11	KO t=11	OK	100.631	936.729	3.21856	2.81379	0.0019	0.0322798	yes
Adck3	coenzyme Q8A [Source:MGI Symbol;Acc:MGI:1914676]	chr1:179960471-180199602	WT t=11	KO t=11	OK	0.546566	5.1533	3.23703	0.170857	0.00025	0.00967641	yes
Emp1	epithelial membrane protein 1 [Source:MGI Symbol;Acc:MGI:107941]	chr6:135362544-135383173	WT t=11	KO t=11	OK	24.478	233.213	3.25209	2.8731	0.0005	0.0153339	yes
Slc6a6	solute carrier family 6 (neurotransmitter transporter, taurine), member 6 [Source:MGI Symbol;Acc:MGI:98488]	chr6:91684052-91759066	WT t=11	KO t=11	OK	2.16793	20.7332	3.25756	0.828427	0.00015	0.00685643	yes
Copg1	coatomer protein complex, subunit gamma 1 [Source:MGI Symbol;Acc:MGI:1858696]	chr6:87887813-87936629	WT t=11	KO t=11	OK	2.33519	22.4056	3.26225	1.39808	0.00015	0.00685643	yes
Ccdc9	coiled-coil domain containing 9 [Source:MGI Symbol;Acc:MGI:1921443]	chr7:16274041-16286795	WT t=11	KO t=11	OK	0.486717	4.67558	3.26399	0.171086	0.0019	0.0322798	yes
Ssr3	signal sequence receptor, gamma [Source:MGI Symbol;Acc:MGI:1914687]	chr3:65379654-65392623	WT t=11	KO t=11	OK	3.03546	29.676	3.28931	2.69053	0.00125	0.0255837	yes
Gtpbp2	GTP binding protein 2 [Source:MGI Symbol;Acc:MGI:1860138]	chr17:46161031-46169370	WT t=11	KO t=11	OK	0.979414	9.59988	3.29302	0.400339	5e-05	0.00305701	yes
Hao2	hydroxyacid oxidase 2 [Source:MGI Symbol;Acc:MGI:96012]	chr3:98874520-98893239	WT t=11	KO t=11	OK	18.1698	179.341	3.30309	3.65009	5e-05	0.00305701	yes
Ist1	increased sodium tolerance 1 homolog (yeast) [Source:MGI Symbol;Acc:MGI:1919205]	chr8:109614516-109693294	WT t=11	KO t=11	OK	3.42398	33.7981	3.30319	3.60545	0.0009	0.0208171	yes
Golph3l	golgi phosphoprotein 3-like [Source:MGI Symbol;Acc:MGI:1917129]	chr3:95588933-95619247	WT t=11	KO t=11	OK	7.31583	73.1011	3.3208	3.42757	5e-05	0.00305701	yes
Atp6ap2	ATPase, H+ transporting, lysosomal accessory protein 2 [Source:MGI Symbol;Acc:MGI:1917745]	chrX:12587800-12617049	WT t=11	KO t=11	OK	3.04962	30.655	3.32942	3.06783	0.001	0.0223753	yes
Sgk1	serum/glucocorticoid regulated kinase 1 [Source:MGI Symbol;Acc:MGI:1340062]	chr10:21882183-21999903	WT t=11	KO t=11	OK	1.87775	18.9528	3.33533	0.797281	0.00035	0.0119988	yes
Zc3h7a	zinc finger CCCH type containing 7 A [Source:MGI Symbol;Acc:MGI:2445044]	chr16:11136591-11176393	WT t=11	KO t=11	OK	1.05311	10.6735	3.3413	0.461422	0.00025	0.00967641	yes
Slc9a2	solute carrier family 9 (sodium/hydrogen exchanger), member 2 [Source:MGI Symbol;Acc:MGI:105075]	chr1:40680573-40769273	WT t=11	KO t=11	OK	2.27214	23.0761	3.34427	2.89844	0.0001	0.00527418	yes
Pgm2	phosphoglucomutase 2 [Source:MGI Symbol;Acc:MGI:97565]/phosphoglucomutase 1 [Source:MGI Symbol;Acc:MGI:97564]	chr4:99765401-99987294	WT t=11	KO t=11	OK	1.99565	20.2866	3.3456	2.88807	0.0036	0.047862	yes
Ctsc	cathepsin C [Source:MGI Symbol;Acc:MGI:109553]	chr7:88278084-88310888	WT t=11	KO t=11	OK	1.92464	19.6105	3.34897	1.81038	0.0027	0.0396896	yes
Arfgap3	ADP-ribosylation factor GTPase activating protein 3 [Source:MGI Symbol;Acc:MGI:1913501]	chr15:83299739-83350247	WT t=11	KO t=11	OK	2.18883	22.3499	3.35203	3.78293	0.0031	0.0431885	yes
Ces2c	carboxylesterase 2C [Source:MGI Symbol;Acc:MGI:2385905]	chr8:104847067-104854483	WT t=11	KO t=11	OK	5.9646	61.1742	3.35843	3.1146	0.00165	0.0298274	yes
Mboat1	membrane bound O-acyltransferase domain containing 1 [Source:MGI Symbol;Acc:MGI:2387184]	chr13:30136497-30246717	WT t=11	KO t=11	OK	12.9324	132.987	3.36223	3.13912	5e-05	0.00305701	yes
Mep1a	meprin 1 alpha [Source:MGI Symbol;Acc:MGI:96963]	chr17:43474323-43502812	WT t=11	KO t=11	OK	5.04919	51.9429	3.3628	2.60989	5e-05	0.00305701	yes
Rars	arginyl-tRNA synthetase [Source:MGI Symbol;Acc:MGI:1914297]	chr11:35808380-35834506	WT t=11	KO t=11	OK	1.78481	18.843	3.40019	1.49114	0.00185	0.0318818	yes
Serp1	stress-associated endoplasmic reticulum protein 1 [Source:MGI Symbol;Acc:MGI:92638]	chr3:58519816-58557501	WT t=11	KO t=11	OK	5.5312	58.8973	3.41254	3.46565	5e-05	0.00305701	yes
Atp6v0a1	ATPase, H+ transporting, lysosomal V0 subunit A1 [Source:MGI Symbol;Acc:MGI:103286]	chr11:101009451-101063719	WT t=11	KO t=11	OK	0.422019	4.495	3.41294	0.272323	0.0024	0.0369192	yes
Sc5d	sterol-C5-desaturase [Source:MGI Symbol;Acc:MGI:1353611]	chr9:42254176-42264300	WT t=11	KO t=11	OK	1.89898	20.336	3.42074	2.88362	0.0037	0.0487861	yes
Psen1	presenilin 1 [Source:MGI Symbol;Acc:MGI:1202717]	chr12:83688202-83735199	WT t=11	KO t=11	OK	2.31416	25.008	3.43383	3.15612	0.00215	0.0347439	yes
Dnaja2	DnaJ heat shock protein family (Hsp40) member A2 [Source:MGI Symbol;Acc:MGI:1931882]	chr8:85537639-85555271	WT t=11	KO t=11	OK	4.48582	48.5131	3.43493	3.77275	0.0002	0.00834696	yes
Asah1	N-acylsphingosine amidohydrolase 1 [Source:MGI Symbol;Acc:MGI:1277124]	chr8:41340196-41374773	WT t=11	KO t=11	OK	4.89777	53.4717	3.44858	2.00751	0.0011	0.0236747	yes
Ahcyl2	S-adenosylhomocysteine hydrolase-like 2 [Source:MGI Symbol;Acc:MGI:1921590]	chr6:29768010-29915633	WT t=11	KO t=11	OK	9.79313	107.565	3.45729	2.32358	5e-05	0.00305701	yes
Sdha	succinate dehydrogenase complex, subunit A, flavoprotein (Fp) [Source:MGI Symbol;Acc:MGI:1914195]	chr13:74322253-74350280	WT t=11	KO t=11	OK	13.6464	150.978	3.46775	2.58793	5e-05	0.00305701	yes
Ugt2b34	UDP glucuronosyltransferase 2 family, polypeptide B34 [Source:MGI Symbol;Acc:MGI:2140962]	chr5:86889766-86906937	WT t=11	KO t=11	OK	12.6747	140.566	3.47123	3.21876	0.0006	0.0168897	yes
Ccpg1	cell cycle progression 1 [Source:MGI Symbol;Acc:MGI:1196419]	chr9:72958784-73042779	WT t=11	KO t=11	OK	0.384465	4.30934	3.48654	0.355861	0.00315	0.0437581	yes
Pgm1	phosphoglucomutase 2 [Source:MGI Symbol;Acc:MGI:97565]/phosphoglucomutase 1 [Source:MGI Symbol;Acc:MGI:97564]	chr5:64092949-64128351	WT t=11	KO t=11	OK	2.22065	25.3051	3.51037	1.86053	0.00245	0.0374483	yes
Gsdmc2	gasdermin C2 [Source:MGI Symbol;Acc:MGI:2146102]	chr15:63824345-63845177	WT t=11	KO t=11	OK	102.21	1185.32	3.53566	3.45648	0.00015	0.00685643	yes
Acad11	acyl-Coenzyme A dehydrogenase family, member 11 [Source:MGI Symbol;Acc:MGI:2143169]	chr9:104002543-104263617	WT t=11	KO t=11	OK	1.26473	14.7007	3.53898	1.13618	0.00265	0.0391344	yes
Slc35f5	solute carrier family 35, member F5 [Source:MGI Symbol;Acc:MGI:1921400]	chr1:125560594-125595820	WT t=11	KO t=11	OK	2.09374	24.4479	3.54556	2.37048	0.001	0.0223753	yes
Fut2	fucosyltransferase 2 [Source:MGI Symbol;Acc:MGI:109374]	chr7:45648594-45666308	WT t=11	KO t=11	OK	3.78461	44.4085	3.55262	3.89983	0.00025	0.00967641	yes
Hspa9	heat shock protein 9 [Source:MGI Symbol;Acc:MGI:96245]	chr18:34937413-34954357	WT t=11	KO t=11	OK	2.02276	24.1487	3.57755	1.86007	0.00155	0.0287784	yes
Psmd2	proteasome (prosome, macropain) 26S subunit, non-ATPase, 2 [Source:MGI Symbol;Acc:MGI:1096584]	chr16:20651651-20663414	WT t=11	KO t=11	OK	1.47766	17.7378	3.58544	1.41451	0.00115	0.0245308	yes
Clrn3	clarin 3 [Source:MGI Symbol;Acc:MGI:2142022]	chr7:135511465-135528654	WT t=11	KO t=11	OK	1.21273	14.6877	3.59828	3.27314	0.0026	0.0387537	yes
Zdhhc13	zinc finger, DHHC domain containing 13 [Source:MGI Symbol;Acc:MGI:1919227]	chr7:48789002-48827440	WT t=11	KO t=11	OK	2.3873	29.1387	3.60948	2.4139	0.00125	0.0255837	yes
Gsdmc3	gasdermin C3 [Source:MGI Symbol;Acc:MGI:3580656]	chr15:63857723-63878558	WT t=11	KO t=11	OK	9.58441	117.496	3.61578	4.01993	5e-05	0.00305701	yes
Cdh17	cadherin 17 [Source:MGI Symbol;Acc:MGI:1095414]	chr4:11758146-11817895	WT t=11	KO t=11	OK	22.4482	278.272	3.63182	3.66303	5e-05	0.00305701	yes
Gm10698	predicted gene 10698 [Source:MGI Symbol;Acc:MGI:3704329]/transmembrane p24 trafficking protein 2 [Source:MGI Symbol;Acc:MGI:1929269]	chr9:33728246-33728850	WT t=11	KO t=11	OK	13.4428	166.931	3.63435	5.88121	0.0017	0.0305015	yes
Gm13910	predicted gene 13910 [Source:MGI Symbol;Acc:MGI:3651143]	chr2:108948805-108950233	WT t=11	KO t=11	OK	7.24038	89.9586	3.63513	4.37263	0.0004	0.0131493	yes
Gm8822	predicted gene 8822 [Source:MGI Symbol;Acc:MGI:3648640]	chrX:81820383-81822730	WT t=11	KO t=11	OK	4.42434	55.3455	3.64493	3.63163	0.00015	0.00685643	yes
Cd164	CD164 antigen [Source:MGI Symbol;Acc:MGI:1859568]	chr10:41519413-41531048	WT t=11	KO t=11	OK	4.03869	50.5873	3.64682	1.94333	0.0028	0.0405388	yes
Shc1	src homology 2 domain-containing transforming protein C1 [Source:MGI Symbol;Acc:MGI:98296]	chr3:89418442-89430027	WT t=11	KO t=11	OK	0.346457	4.40588	3.66868	0.332435	0.00295	0.0418273	yes
Far1	fatty acyl CoA reductase 1 [Source:MGI Symbol;Acc:MGI:1914670]	chr7:113513833-113571511	WT t=11	KO t=11	OK	0.450782	5.82399	3.69151	0.307701	0.00365	0.048326	yes
Fam107b	family with sequence similarity 107, member B [Source:MGI Symbol;Acc:MGI:1913790]	chr2:3613757-3782142	WT t=11	KO t=11	OK	1.04734	14.1626	3.75729	0.487527	0.0025	0.0380309	yes
Kpna2	predicted pseudogene 10184 [Source:MGI Symbol;Acc:MGI:3704480]/karyopherin (importin) alpha 2 [Source:MGI Symbol;Acc:MGI:103561]	chr11:106988628-106999541	WT t=11	KO t=11	OK	1.15519	15.65	3.75995	0.944638	0.0022	0.0352551	yes
Sqle	squalene epoxidase [Source:MGI Symbol;Acc:MGI:109296]	chr15:59315076-59331192	WT t=11	KO t=11	OK	2.32889	31.5725	3.76096	3.49126	0.00015	0.00685643	yes
Cmtm6	CKLF-like MARVEL transmembrane domain containing 6 [Source:MGI Symbol;Acc:MGI:2447165]	chr9:114731202-114749343	WT t=11	KO t=11	OK	1.36128	18.5855	3.77114	3.61778	0.0014	0.0274818	yes
Tbc1d24	TBC1 domain family, member 24 [Source:MGI Symbol;Acc:MGI:2443456]	chr17:24163864-24221730	WT t=11	KO t=11	OK	0.0618386	0.848225	3.77787	0.0536173	0.0013	0.0261061	yes
Aldh3a2	aldehyde dehydrogenase family 3, subfamily A2 [Source:MGI Symbol;Acc:MGI:1353452]	chr11:61223416-61267464	WT t=11	KO t=11	OK	1.16215	16.1769	3.79907	1.03111	0.0019	0.0322798	yes
Scin	scinderin [Source:MGI Symbol;Acc:MGI:1306794]	chr12:40059768-40134228	WT t=11	KO t=11	OK	1.51042	21.0548	3.80113	3.42123	0.00145	0.0277262	yes
Dera	deoxyribose-phosphate aldolase (putative) [Source:MGI Symbol;Acc:MGI:1913762]	chr6:137754545-137857340	WT t=11	KO t=11	OK	1.66375	23.3974	3.81383	0.607434	0.00015	0.00685643	yes
Apol10a	apolipoprotein L 10A [Source:MGI Symbol;Acc:MGI:3036238]	chr15:77477046-77491069	WT t=11	KO t=11	OK	2.09896	30.2742	3.85034	4.10731	0.00025	0.00967641	yes
Eef2	eukaryotic translation elongation factor 2 [Source:MGI Symbol;Acc:MGI:95288]	chr10:81176630-81182507	WT t=11	KO t=11	OK	55.4773	814.982	3.8768	3.76145	5e-05	0.00305701	yes
Vps35	VPS35 retromer complex component [Source:MGI Symbol;Acc:MGI:1890467]	chr8:85260396-85299513	WT t=11	KO t=11	OK	1.55976	23.207	3.89516	3.31862	0.00145	0.0277262	yes
Myo1a	myosin IA [Source:MGI Symbol;Acc:MGI:107732]	chr10:127705169-127720887	WT t=11	KO t=11	OK	11.2076	168.338	3.90881	4.70329	5e-05	0.00305701	yes
Tm9sf2	transmembrane 9 superfamily member 2 [Source:MGI Symbol;Acc:MGI:1915309]	chr14:122107037-122159604	WT t=11	KO t=11	OK	20.5229	308.935	3.91199	3.79593	5e-05	0.00305701	yes
Eif4a-ps4	eukaryotic translation initiation factor 4A, pseudogene 4 [Source:MGI Symbol;Acc:MGI:1195958]	chr1:60703931-60705149	WT t=11	KO t=11	OK	4.84675	72.9857	3.91252	4.52733	0.00125	0.0255837	yes
Azin1	antizyme inhibitor 1 [Source:MGI Symbol;Acc:MGI:1859169]	chr15:38487429-38519266	WT t=11	KO t=11	OK	1.41306	21.2901	3.91329	1.47352	0.0002	0.00834696	yes
Adgrg7	adhesion G protein-coupled receptor G7 [Source:MGI Symbol;Acc:MGI:2441732]	chr16:56724608-56795855	WT t=11	KO t=11	OK	1.39221	21.0798	3.92042	3.50088	0.0036	0.047862	yes
Pdha1	pyruvate dehydrogenase E1 alpha 1 [Source:MGI Symbol;Acc:MGI:97532]	chrX:159988432-160138413	WT t=11	KO t=11	OK	2.71523	41.2403	3.92491	2.56889	0.00015	0.00685643	yes
Gm13050	predicted gene 13050 [Source:MGI Symbol;Acc:MGI:3650664]	chr4:143242023-143243368	WT t=11	KO t=11	OK	8.62812	137.905	3.99849	5.27322	5e-05	0.00305701	yes
Txnip	thioredoxin interacting protein [Source:MGI Symbol;Acc:MGI:1889549]	chr3:96555764-96566801	WT t=11	KO t=11	OK	6.63155	106.204	4.00135	2.54055	5e-05	0.00305701	yes
Hprt	hypoxanthine guanine phosphoribosyl transferase [Source:MGI Symbol;Acc:MGI:96217]	chrX:52988136-53021659	WT t=11	KO t=11	OK	8.25613	136.041	4.04243	4.64005	0.0005	0.0153339	yes
Vcp	valosin containing protein [Source:MGI Symbol;Acc:MGI:99919]	chr4:42969603-43000507	WT t=11	KO t=11	OK	0.837018	13.8608	4.04961	0.914564	0.0029	0.041486	yes
Gucy2c	guanylate cyclase 2c [Source:MGI Symbol;Acc:MGI:106903]	chr6:136697283-136781765	WT t=11	KO t=11	OK	2.00555	33.3193	4.05428	4.1337	0.00025	0.00967641	yes
Gm5421	predicted gene 5421 [Source:MGI Symbol;Acc:MGI:3645718]	chr10:22158568-22374139	WT t=11	KO t=11	OK	3.85797	65.0929	4.07659	4.30175	0.0003	0.010908	yes
Gfm2	G elongation factor, mitochondrial 2 [Source:MGI Symbol;Acc:MGI:2444783]	chr13:97137936-97198357	WT t=11	KO t=11	OK	0.221738	3.75609	4.0823	0.297701	0.00175	0.0309931	yes
Dhcr7	7-dehydrocholesterol reductase [Source:MGI Symbol;Acc:MGI:1298378]	chr7:143823144-143848410	WT t=11	KO t=11	OK	1.61578	28.563	4.14385	0.887274	5e-05	0.00305701	yes
Uap1	UDP-N-acetylglucosamine pyrophosphorylase 1 [Source:MGI Symbol;Acc:MGI:1334459]	chr1:170141937-170174957	WT t=11	KO t=11	OK	2.80069	49.6381	4.14759	1.75725	0.0001	0.00527418	yes
Mical1	microtubule associated monooxygenase, calponin and LIM domain containing 1 [Source:MGI Symbol;Acc:MGI:2385847]	chr10:41476313-41490369	WT t=11	KO t=11	OK	0.151427	2.75716	4.18649	0.107157	0.00145	0.0277262	yes
Capza2	capping protein (actin filament) muscle Z-line, alpha 2 [Source:MGI Symbol;Acc:MGI:106222]	chr6:17636233-17666972	WT t=11	KO t=11	OK	4.39738	80.9886	4.203	2.83139	5e-05	0.00305701	yes
Hk1	hexokinase 1 [Source:MGI Symbol;Acc:MGI:96103]	chr10:62268854-62379908	WT t=11	KO t=11	OK	1.72814	31.9689	4.20938	0.713593	5e-05	0.00305701	yes
Gsdmc	gasdermin C [Source:MGI Symbol;Acc:MGI:1933176]	chr15:63775967-63808759	WT t=11	KO t=11	OK	2.20005	41.5271	4.23844	3.23964	0.0006	0.0168897	yes
Hmgcs1	3-hydroxy-3-methylglutaryl-Coenzyme A synthase 1 [Source:MGI Symbol;Acc:MGI:107592]	chr13:119690461-119708086	WT t=11	KO t=11	OK	4.18089	80.9259	4.27472	4.5414	5e-05	0.00305701	yes
Gm7964	predicted gene 7964 [Source:MGI Symbol;Acc:MGI:3646150]	chr7:83755903-83757281	WT t=11	KO t=11	OK	7.40229	144.678	4.28873	5.55121	0.00015	0.00685643	yes
Eif4b	eukaryotic translation initiation factor 4B [Source:MGI Symbol;Acc:MGI:95304]	chr15:102073772-102097172	WT t=11	KO t=11	OK	1.07777	21.217	4.29909	4.06439	0.0012	0.0252605	yes
Tmprss2	transmembrane protease, serine 2 [Source:MGI Symbol;Acc:MGI:1354381]	chr16:97564683-97611195	WT t=11	KO t=11	OK	9.09615	180.52	4.31076	4.72707	5e-05	0.00305701	yes
Rnf13	ring finger protein 13 [Source:MGI Symbol;Acc:MGI:1346341]	chr3:57736061-57835233	WT t=11	KO t=11	OK	0.586438	11.7358	4.32279	0.406604	0.0026	0.0387537	yes
Dld	dihydrolipoamide dehydrogenase [Source:MGI Symbol;Acc:MGI:107450]	chr12:31331563-31351437	WT t=11	KO t=11	OK	2.11065	42.3089	4.3252	4.1113	0.0013	0.0261061	yes
Adk	adenosine kinase [Source:MGI Symbol;Acc:MGI:87930]	chr14:21052573-21448568	WT t=11	KO t=11	OK	5.46634	111.356	4.34846	4.71141	0.0002	0.00834696	yes
Acox1	acyl-Coenzyme A oxidase 1, palmitoyl [Source:MGI Symbol;Acc:MGI:1330812]	chr11:116171887-116215318	WT t=11	KO t=11	OK	2.1785	45.0808	4.37111	2.44734	0.00035	0.0119988	yes
Papss1	3'-phosphoadenosine 5'-phosphosulfate synthase 1 [Source:MGI Symbol;Acc:MGI:1330587]	chr3:131564767-131643671	WT t=11	KO t=11	OK	1.78938	37.4759	4.38843	2.16664	0.0004	0.0131493	yes
Pdia4	protein disulfide isomerase associated 4 [Source:MGI Symbol;Acc:MGI:104864]	chr6:47796140-47813430	WT t=11	KO t=11	OK	1.85162	38.9069	4.39317	2.01931	0.0011	0.0236747	yes
Gdi2	guanosine diphosphate (GDP) dissociation inhibitor 2 [Source:MGI Symbol;Acc:MGI:99845]	chr13:3538074-3611108	WT t=11	KO t=11	OK	3.66186	77.3279	4.40034	3.97702	0.0001	0.00527418	yes
Dsc2	desmocollin 2 [Source:MGI Symbol;Acc:MGI:103221]	chr18:20030632-20059554	WT t=11	KO t=11	OK	1.225	26.0078	4.40809	4.14277	0.0001	0.00527418	yes
Slc26a2	solute carrier family 26 (sulfate transporter), member 2 [Source:MGI Symbol;Acc:MGI:892977]	chr18:61192918-61211612	WT t=11	KO t=11	OK	12.3201	262.314	4.41221	3.49981	5e-05	0.00305701	yes
Slc6a14	solute carrier family 6 (neurotransmitter transporter), member 14 [Source:MGI Symbol;Acc:MGI:1890216]	chrX:21714895-21742355	WT t=11	KO t=11	OK	6.51642	143.94	4.46525	4.79909	5e-05	0.00305701	yes
Tspan12	tetraspanin 12 [Source:MGI Symbol;Acc:MGI:1889818]	chr6:21771394-21858178	WT t=11	KO t=11	OK	0.751381	16.7012	4.47426	0.712718	0.003	0.0422863	yes
Spata5	spermatogenesis associated 5 [Source:MGI Symbol;Acc:MGI:1927170]	chr3:37307748-37579096	WT t=11	KO t=11	OK	0.18335	4.11724	4.489	0.114407	0.00225	0.0355811	yes
Idh1	isocitrate dehydrogenase 1 (NADP+), soluble [Source:MGI Symbol;Acc:MGI:96413]	chr1:65158615-65186500	WT t=11	KO t=11	OK	3.98441	90.0934	4.49898	2.53192	5e-05	0.00305701	yes
Etfdh	electron transferring flavoprotein, dehydrogenase [Source:MGI Symbol;Acc:MGI:106100]	chr3:79603787-79632820	WT t=11	KO t=11	OK	0.71032	16.2909	4.51945	0.822227	0.0023	0.0360747	yes
Ocln	occludin [Source:MGI Symbol;Acc:MGI:106183]	chr13:100496506-100552718	WT t=11	KO t=11	OK	0.470393	12.2251	4.69983	0.708027	0.00385	0.0499407	yes
Entpd5	ectonucleoside triphosphate diphosphohydrolase 5 [Source:MGI Symbol;Acc:MGI:1321385]	chr12:84373856-84409029	WT t=11	KO t=11	OK	1.96036	51.7229	4.72161	2.48348	0.00025	0.00967641	yes
Vcp-rs	valosin containing protein, related sequence [Source:MGI Symbol;Acc:MGI:894298]	chrX:104280656-104413856	WT t=11	KO t=11	OK	2.32894	63.1322	4.76063	4.55842	0.00185	0.0318818	yes
Uqcc1	ubiquinol-cytochrome c reductase complex assembly factor 1 [Source:MGI Symbol;Acc:MGI:1929472]	chr2:155846893-155930310	WT t=11	KO t=11	OK	3.26366	88.8293	4.76647	1.57841	5e-05	0.00305701	yes
Slc16a1	solute carrier family 16 (monocarboxylic acid transporters), member 1 [Source:MGI Symbol;Acc:MGI:106013]	chr3:104638667-104658462	WT t=11	KO t=11	OK	1.05128	31.3917	4.90016	4.02315	0.00065	0.0176752	yes
Gm12183	predicted gene 12183 [Source:MGI Symbol;Acc:MGI:3652175]	chr11:48751866-48753714	WT t=11	KO t=11	OK	2.30147	71.3076	4.95343	4.83209	0.0018	0.0313579	yes
Clca4a	chloride channel accessory 4A [Source:MGI Symbol;Acc:MGI:2139744]	chr3:144947560-144982560	WT t=11	KO t=11	OK	2.03537	63.778	4.9697	4.47526	0.00035	0.0119988	yes
Asph	aspartate-beta-hydroxylase [Source:MGI Symbol;Acc:MGI:1914186]	chr4:9267322-9669350	WT t=11	KO t=11	OK	0.36488	11.6178	4.99277	0.308205	5e-05	0.00305701	yes
Trmt2a	TRM2 tRNA methyltransferase 2A [Source:MGI Symbol;Acc:MGI:96270]	chr16:18239783-18289249	WT t=11	KO t=11	OK	0.309094	9.97946	5.01284	0.29357	0.00175	0.0309931	yes
Atp6v0a2	ATPase, H+ transporting, lysosomal V0 subunit A2 [Source:MGI Symbol;Acc:MGI:104855]	chr5:124628575-124725079	WT t=11	KO t=11	OK	4.73256	164.565	5.1199	2.27801	5e-05	0.00305701	yes
Anapc5	anaphase-promoting complex subunit 5 [Source:MGI Symbol;Acc:MGI:1929722]	chr5:122787458-122821339	WT t=11	KO t=11	OK	3.7855	176.15	5.54018	2.0141	5e-05	0.00305701	yes
Cers6	ceramide synthase 6 [Source:MGI Symbol;Acc:MGI:2442564]	chr2:68861440-69114282	WT t=11	KO t=11	OK	0.351737	21.1514	5.91011	0.503818	0.0003	0.010908	yes
Erlin1	ER lipid raft associated 1 [Source:MGI Symbol;Acc:MGI:2387613]	chr19:44034943-44069785	WT t=11	KO t=11	OK	0.472861	33.1815	6.13282	0.264313	0.0016	0.0293099	yes
Sepp1	selenoprotein P [Source:MGI Symbol;Acc:MGI:894288]	chr15:3268546-3280508	WT t=11	KO t=11	OK	54.3385	4393.36	6.33721	0.20319	0.0003	0.010908	yes
Snf8	SNF8, ESCRT-II complex subunit, homolog (S. cerevisiae) [Source:MGI Symbol;Acc:MGI:1343161]	chr11:96034884-96047430	WT t=11	KO t=11	OK	8.31752	0	-inf	-nan	5e-05	0.00305701	yes
Camta1	calmodulin binding transcription activator 1 [Source:MGI Symbol;Acc:MGI:2140230]	chr4:150914561-151861876	WT t=11	KO t=11	OK	1.92838	0	-inf	-nan	5e-05	0.00305701	yes
Tbp	TATA box binding protein [Source:MGI Symbol;Acc:MGI:101838]	chr17:15499887-15528379	WT t=11	KO t=11	OK	4.52528	0	-inf	-nan	0.00045	0.0143031	yes
Etv4	ets variant 4 [Source:MGI Symbol;Acc:MGI:99423]	chr11:101769741-101785371	WT t=11	KO t=11	OK	1.43098	0	-inf	-nan	5e-05	0.00305701	yes
Cuedc1	CUE domain containing 1 [Source:MGI Symbol;Acc:MGI:2144281]	chr11:88098057-88194140	WT t=11	KO t=11	OK	1.95074	0	-inf	-nan	0.00095	0.0216091	yes
Copz2	coatomer protein complex, subunit zeta 2 [Source:MGI Symbol;Acc:MGI:1929008]	chr11:96849869-96861203	WT t=11	KO t=11	OK	3.9933	0	-inf	-nan	0.0026	0.0387537	yes
Pcsk4	proprotein convertase subtilisin/kexin type 4 [Source:MGI Symbol;Acc:MGI:97514]	chr10:80321282-80329498	WT t=11	KO t=11	OK	0.942359	0	-inf	-nan	0.00285	0.0411386	yes
Fancc	Fanconi anemia, complementation group C [Source:MGI Symbol;Acc:MGI:95480]	chr13:63014933-63497278	WT t=11	KO t=11	OK	4.85332	0	-inf	-nan	5e-05	0.00305701	yes
Smn1	survival motor neuron 1 [Source:MGI Symbol;Acc:MGI:109257]	chr13:100124851-100137690	WT t=11	KO t=11	OK	18.8337	0	-inf	-nan	0.0007	0.0183087	yes
Tmem52	transmembrane protein 52 [Source:MGI Symbol;Acc:MGI:1916921]	chr4:155469113-155470858	WT t=11	KO t=11	OK	2.80589	0	-inf	-nan	0.00355	0.0475264	yes
Tfeb	transcription factor EB [Source:MGI Symbol;Acc:MGI:103270]	chr17:47737029-47792419	WT t=11	KO t=11	OK	1.1838	0	-inf	-nan	5e-05	0.00305701	yes
Egfl7	EGF-like domain 7 [Source:MGI Symbol;Acc:MGI:2449923]	chr2:26580013-26636497	WT t=11	KO t=11	OK	3.34547	0	-inf	-nan	0.00155	0.0287784	yes
Pla2g12a	phospholipase A2, group XIIA [Source:MGI Symbol;Acc:MGI:1913600]	chr3:129878605-129895825	WT t=11	KO t=11	OK	3.14222	0	-inf	-nan	0.00055	0.0161451	yes
Cks1b	CDC28 protein kinase 1b [Source:MGI Symbol;Acc:MGI:1889208]	chr3:89415471-89418383	WT t=11	KO t=11	OK	5.90729	0	-inf	-nan	0.00055	0.0161451	yes
Ppp1r35	protein phosphatase 1, regulatory subunit 35 [Source:MGI Symbol;Acc:MGI:1922853]	chr5:137778848-137780110	WT t=11	KO t=11	OK	11.7947	0	-inf	-nan	0.00145	0.0277262	yes
Lat	linker for activation of T cells [Source:MGI Symbol;Acc:MGI:1342293]	chr7:126363823-126369570	WT t=11	KO t=11	OK	4.07689	0	-inf	-nan	0.0024	0.0369192	yes
Prkrir	protein-kinase, interferon-inducible double stranded RNA dependent inhibitor, repressor of (P58 repressor) [Source:MGI Symbol;Acc:MGI:1920231]	chr7:98703102-98718062	WT t=11	KO t=11	OK	1.41625	0	-inf	-nan	0.00065	0.0176752	yes
Ccdc174	coiled-coil domain containing 174 [Source:MGI Symbol;Acc:MGI:2444652]	chr6:91878052-91899843	WT t=11	KO t=11	OK	1.8119	0	-inf	-nan	0.0013	0.0261061	yes
1600002K03Rik	RIKEN cDNA 1600002K03 gene [Source:MGI Symbol;Acc:MGI:1917020]	chr10:80172943-80175146	WT t=11	KO t=11	OK	10.3868	0	-inf	-nan	0.0007	0.0183087	yes
Sik2	salt inducible kinase 2 [Source:MGI Symbol;Acc:MGI:2445031]	chr9:50845300-51009073	WT t=11	KO t=11	OK	1.4147	0	-inf	-nan	0.002	0.0335044	yes
Pitpnc1	phosphatidylinositol transfer protein, cytoplasmic 1 [Source:MGI Symbol;Acc:MGI:1919045]	chr11:107207891-107470699	WT t=11	KO t=11	OK	1.32098	0	-inf	-nan	0.00305	0.0428652	yes
Ppp1r13l	protein phosphatase 1, regulatory (inhibitor) subunit 13 like [Source:MGI Symbol;Acc:MGI:3525053]	chr7:19359748-19378533	WT t=11	KO t=11	OK	1.2605	0	-inf	-nan	0.0002	0.00834696	yes
Slc16a11	solute carrier family 16 (monocarboxylic acid transporters), member 11 [Source:MGI Symbol;Acc:MGI:2663709]	chr11:70212751-70216417	WT t=11	KO t=11	OK	3.32768	0	-inf	-nan	5e-05	0.00305701	yes
Gchfr	GTP cyclohydrolase I feedback regulator [Source:MGI Symbol;Acc:MGI:2443977]	chr2:119167772-119172390	WT t=11	KO t=11	OK	19.8404	0	-inf	-nan	5e-05	0.00305701	yes
Rpgrip1	retinitis pigmentosa GTPase regulator interacting protein 1 [Source:MGI Symbol;Acc:MGI:1932134]	chr14:52110703-52197239	WT t=11	KO t=11	OK	2.53046	0	-inf	-nan	5e-05	0.00305701	yes
Fam133b	family with sequence similarity 133, member B [Source:MGI Symbol;Acc:MGI:1915402]	chr5:3543832-3570238	WT t=11	KO t=11	OK	1.96157	0	-inf	-nan	5e-05	0.00305701	yes
Defa26	defensin, alpha, 26 [Source:MGI Symbol;Acc:MGI:3630390]	chr8:21618182-21618972	WT t=11	KO t=11	OK	68.9829	0	-inf	-nan	0.0001	0.00527418	yes
1190007I07Rik	RIKEN cDNA 1190007I07 gene [Source:MGI Symbol;Acc:MGI:3698433]	chr10:82619850-82623228	WT t=11	KO t=11	OK	6.84665	0	-inf	-nan	0.00045	0.0143031	yes
Hist1h2ae	histone cluster 1, H2ae [Source:MGI Symbol;Acc:MGI:2448290]	chr13:23570661-23571121	WT t=11	KO t=11	OK	46.8715	0	-inf	-nan	5e-05	0.00305701	yes
D330041H03Rik	RIKEN cDNA D330041H03 gene [Source:MGI Symbol;Acc:MGI:3603827]	chr17:24351949-24414542	WT t=11	KO t=11	OK	0.987624	0	-inf	-nan	0.0019	0.0322798	yes
Gm15284	N/A	chr8:21134641-21135598	WT t=11	KO t=11	OK	530.347	0	-inf	-nan	5e-05	0.00305701	yes
2310009B15Rik	RIKEN cDNA 2310009B15 gene [Source:MGI Symbol;Acc:MGI:1916799]	chr1:138851982-138856852	WT t=11	KO t=11	OK	13.6829	0	-inf	-nan	0.00025	0.00967641	yes
Gm8880	predicted gene 8880 [Source:MGI Symbol;Acc:MGI:3648900]	chrX:88959216-88959670	WT t=11	KO t=11	OK	16.5417	0	-inf	-nan	0.0013	0.0261061	yes
Gm8692	predicted gene 8692 [Source:MGI Symbol;Acc:MGI:3646818]	chrX:75987177-75987615	WT t=11	KO t=11	OK	20.5739	0	-inf	-nan	0.00075	0.0189454	yes
Gm4613	predicted gene 4613 [Source:MGI Symbol;Acc:MGI:3782796]	chr7:25828601-25828877	WT t=11	KO t=11	OK	51.0319	0	-inf	-nan	0.00235	0.0366196	yes
Defa25	defensin, alpha, 25 [Source:MGI Symbol;Acc:MGI:3630385]	chr8:21084441-21085285	WT t=11	KO t=11	OK	64.094	0	-inf	-nan	0.0018	0.0313579	yes
Bin2	bridging integrator 2 [Source:MGI Symbol;Acc:MGI:3611448]	chr15:100641076-100669553	WT t=11	KO t=11	OK	3.98124	0	-inf	-nan	0.0003	0.010908	yes
Gm11983	predicted gene 11983 [Source:MGI Symbol;Acc:MGI:3650519]	chr11:6835625-6837654	WT t=11	KO t=11	OK	38.9844	0	-inf	-nan	0.00045	0.0143031	yes
Gm7436	predicted gene 7436 [Source:MGI Symbol;Acc:MGI:3646488]	chr9:105545436-105545827	WT t=11	KO t=11	OK	18.6316	0	-inf	-nan	0.00215	0.0347439	yes
Gm19777	predicted gene, 19777 [Source:MGI Symbol;Acc:MGI:5011962]	chr1:194819729-194820087	WT t=11	KO t=11	OK	22.4629	0	-inf	-nan	0.00215	0.0347439	yes
Gm5075	predicted gene 5075 [Source:MGI Symbol;Acc:MGI:3645483]	chr3:107868021-107868643	WT t=11	KO t=11	OK	9.27017	0	-inf	-nan	0.00215	0.0347439	yes
Txnrd3	thioredoxin reductase 3 [Source:MGI Symbol;Acc:MGI:2386711]	chr6:89643987-89675529	WT t=11	KO t=11	OK	0	441.677	inf	-nan	0.00065	0.0176752	yes
Gnb1l	guanine nucleotide binding protein (G protein), beta polypeptide 1-like [Source:MGI Symbol;Acc:MGI:1338057]	chr16:18498767-18566679	WT t=11	KO t=11	OK	0	1.0536	inf	-nan	0.0002	0.00834696	yes
Med6	mediator complex subunit 6 [Source:MGI Symbol;Acc:MGI:1917042]	chr12:81573556-81595008	WT t=11	KO t=11	OK	0	2.60683	inf	-nan	0.0029	0.041486	yes
Abcf3	ATP-binding cassette, sub-family F (GCN20), member 3 [Source:MGI Symbol;Acc:MGI:1351656]	chr16:20548576-20561379	WT t=11	KO t=11	OK	0	5.39213	inf	-nan	5e-05	0.00305701	yes
Etv3	ets variant 3 [Source:MGI Symbol;Acc:MGI:1350926]	chr3:87525406-87540156	WT t=11	KO t=11	OK	0	1.01866	inf	-nan	5e-05	0.00305701	yes
Ikbkg	inhibitor of kappaB kinase gamma [Source:MGI Symbol;Acc:MGI:1338074]	chrX:74393289-74453854	WT t=11	KO t=11	OK	0	1.71664	inf	-nan	5e-05	0.00305701	yes
Slbp	stem-loop binding protein [Source:MGI Symbol;Acc:MGI:108402]	chr5:33634951-33678995	WT t=11	KO t=11	OK	0	5.44955	inf	-nan	0.00065	0.0176752	yes
Dtx2	deltex 2, E3 ubiquitin ligase [Source:MGI Symbol;Acc:MGI:1921448]	chr5:135994799-136032872	WT t=11	KO t=11	OK	0	1.70193	inf	-nan	5e-05	0.00305701	yes
Spc25	SPC25, NDC80 kinetochore complex component, homolog (S. cerevisiae) [Source:MGI Symbol;Acc:MGI:1913692]	chr2:69193894-69206194	WT t=11	KO t=11	OK	0	1.85865	inf	-nan	0.00025	0.00967641	yes
Asf1b	anti-silencing function 1B histone chaperone [Source:MGI Symbol;Acc:MGI:1914179]	chr8:83955506-83970197	WT t=11	KO t=11	OK	0	1.32834	inf	-nan	0.0012	0.0252605	yes
Krt23	keratin 23 [Source:MGI Symbol;Acc:MGI:2148866]	chr11:99477973-99493137	WT t=11	KO t=11	OK	0	1.25811	inf	-nan	0.00105	0.0229589	yes
Zfp655	zinc finger protein 655 [Source:MGI Symbol;Acc:MGI:1919861]	chr5:145231714-145247302	WT t=11	KO t=11	OK	0	2.48966	inf	-nan	5e-05	0.00305701	yes
Abhd8	abhydrolase domain containing 8 [Source:MGI Symbol;Acc:MGI:1918946]	chr8:71456699-71463657	WT t=11	KO t=11	OK	0	2.07811	inf	-nan	0.0007	0.0183087	yes
Fnbp4	formin binding protein 4 [Source:MGI Symbol;Acc:MGI:1860513]	chr2:90745369-90781021	WT t=11	KO t=11	OK	0	1.90476	inf	-nan	5e-05	0.00305701	yes
Scrn3	secernin 3 [Source:MGI Symbol;Acc:MGI:1921866]	chr2:73271924-73337818	WT t=11	KO t=11	OK	0	1.45159	inf	-nan	0.0007	0.0183087	yes
Sardh	sarcosine dehydrogenase [Source:MGI Symbol;Acc:MGI:2183102]	chr2:27188392-27248337	WT t=11	KO t=11	OK	0	1.05835	inf	-nan	0.00025	0.00967641	yes
Prdm15	PR domain containing 15 [Source:MGI Symbol;Acc:MGI:1930121]	chr16:97791466-97851850	WT t=11	KO t=11	OK	0	0.806939	inf	-nan	5e-05	0.00305701	yes
Rbsn	rabenosyn, RAB effector [Source:MGI Symbol;Acc:MGI:1925537]	chr6:92186711-92214925	WT t=11	KO t=11	OK	0	0.962146	inf	-nan	5e-05	0.00305701	yes
Prpf3	pre-mRNA processing factor 3 [Source:MGI Symbol;Acc:MGI:1918017]	chr3:95830123-95855885	WT t=11	KO t=11	OK	0	2.35655	inf	-nan	0.0009	0.0208171	yes
Med24	mediator complex subunit 24 [Source:MGI Symbol;Acc:MGI:1344385]	chr11:98704590-98729435	WT t=11	KO t=11	OK	0	1.56324	inf	-nan	5e-05	0.00305701	yes
Zswim1	zinc finger SWIM-type containing 1 [Source:MGI Symbol;Acc:MGI:1919221]	chr2:164822685-164828537	WT t=11	KO t=11	OK	0	0.988008	inf	-nan	0.0009	0.0208171	yes
Mtmr4	myotubularin related protein 4 [Source:MGI Symbol;Acc:MGI:2180699]	chr11:87592161-87616302	WT t=11	KO t=11	OK	0	1.88445	inf	-nan	5e-05	0.00305701	yes
Nol11	nucleolar protein 11 [Source:MGI Symbol;Acc:MGI:1916229]	chr11:107157407-107189381	WT t=11	KO t=11	OK	0	3.01909	inf	-nan	5e-05	0.00305701	yes
Tada2a	transcriptional adaptor 2A [Source:MGI Symbol;Acc:MGI:2144471]	chr11:84078919-84129600	WT t=11	KO t=11	OK	0	0.953202	inf	-nan	0.00165	0.0298274	yes
Ap4m1	adaptor-related protein complex AP-4, mu 1 [Source:MGI Symbol;Acc:MGI:1337063]	chr5:138161070-138187451	WT t=11	KO t=11	OK	0	1.1405	inf	-nan	0.00265	0.0391344	yes
Serinc1	serine incorporator 1 [Source:MGI Symbol;Acc:MGI:1926228]	chr10:57515773-57532530	WT t=11	KO t=11	OK	0	8.73932	inf	-nan	5e-05	0.00305701	yes
Fgd6	FYVE, RhoGEF and PH domain containing 6 [Source:MGI Symbol;Acc:MGI:1261419]	chr10:94036000-94145339	WT t=11	KO t=11	OK	0	0.953831	inf	-nan	0.0002	0.00834696	yes
Srgn	serglycin [Source:MGI Symbol;Acc:MGI:97756]	chr10:62493832-62527451	WT t=11	KO t=11	OK	0	1.61735	inf	-nan	0.0018	0.0313579	yes
Slc29a3	solute carrier family 29 (nucleoside transporters), member 3 [Source:MGI Symbol;Acc:MGI:1918529]	chr10:60712071-60752794	WT t=11	KO t=11	OK	0	1.53974	inf	-nan	0.0001	0.00527418	yes
D10Wsu102e	DNA segment, Chr 10, Wayne State University 102, expressed [Source:MGI Symbol;Acc:MGI:106381]	chr10:83360220-83368835	WT t=11	KO t=11	OK	0	0.90171	inf	-nan	0.0004	0.0131493	yes
Clk4	CDC like kinase 4 [Source:MGI Symbol;Acc:MGI:1098551]	chr11:51253650-51281766	WT t=11	KO t=11	OK	0	2.38672	inf	-nan	5e-05	0.00305701	yes
Pnpt1	polyribonucleotide nucleotidyltransferase 1 [Source:MGI Symbol;Acc:MGI:1918951]	chr11:29130743-29161828	WT t=11	KO t=11	OK	0	3.20151	inf	-nan	5e-05	0.00305701	yes
Pctp	phosphatidylcholine transfer protein [Source:MGI Symbol;Acc:MGI:107375]	chr11:89982664-90002894	WT t=11	KO t=11	OK	0	1.03795	inf	-nan	0.0006	0.0168897	yes
Map2k6	mitogen-activated protein kinase kinase 6 [Source:MGI Symbol;Acc:MGI:1346870]	chr11:110399121-110525522	WT t=11	KO t=11	OK	0	1.29345	inf	-nan	0.0002	0.00834696	yes
Eral1	Era (G-protein)-like 1 (E. coli) [Source:MGI Symbol;Acc:MGI:1889295]	chr11:78073375-78080383	WT t=11	KO t=11	OK	0	1.87624	inf	-nan	5e-05	0.00305701	yes
Wdr37	WD repeat domain 37 [Source:MGI Symbol;Acc:MGI:1920393]	chr13:8802967-8871909	WT t=11	KO t=11	OK	0	2.47064	inf	-nan	5e-05	0.00305701	yes
Xrcc3	X-ray repair complementing defective repair in Chinese hamster cells 3 [Source:MGI Symbol;Acc:MGI:1921585]	chr12:111758848-111813873	WT t=11	KO t=11	OK	0	2.29873	inf	-nan	0.0013	0.0261061	yes
Sema4d	sema domain, immunoglobulin domain (Ig), transmembrane domain (TM) and short cytoplasmic domain, (semaphorin) 4D [Source:MGI Symbol;Acc:MGI:109244]	chr13:51701245-51793747	WT t=11	KO t=11	OK	0	0.934634	inf	-nan	5e-05	0.00305701	yes
Gtf2h2	general transcription factor II H, polypeptide 2 [Source:MGI Symbol;Acc:MGI:1345669]	chr13:100460217-100492579	WT t=11	KO t=11	OK	0	4.40163	inf	-nan	0.0003	0.010908	yes
Ercc8	excision repaiross-complementing rodent repair deficiency, complementation group 8 [Source:MGI Symbol;Acc:MGI:1919241]	chr13:108158730-108195364	WT t=11	KO t=11	OK	0	1.51728	inf	-nan	5e-05	0.00305701	yes
Pde4d	phosphodiesterase 4D, cAMP specific [Source:MGI Symbol;Acc:MGI:99555]	chr13:108449947-109953461	WT t=11	KO t=11	OK	0	1.48044	inf	-nan	5e-05	0.00305701	yes
Txndc16	thioredoxin domain containing 16 [Source:MGI Symbol;Acc:MGI:1917811]	chr14:45134447-45281230	WT t=11	KO t=11	OK	0	1.36131	inf	-nan	0.00085	0.020146	yes
Anxa8	annexin A8 [Source:MGI Symbol;Acc:MGI:1201374]	chr14:34051131-34102754	WT t=11	KO t=11	OK	0	2.0789	inf	-nan	0.00025	0.00967641	yes
Tdrd3	tudor domain containing 3 [Source:MGI Symbol;Acc:MGI:2444023]	chr14:87416638-87545373	WT t=11	KO t=11	OK	0	1.77175	inf	-nan	5e-05	0.00305701	yes
Rad1	RAD1 checkpoint DNA exonuclease [Source:MGI Symbol;Acc:MGI:1316678]	chr15:10486017-10499063	WT t=11	KO t=11	OK	0	1.35325	inf	-nan	0.0004	0.0131493	yes
Fam118a	family with sequence similarity 118, member A [Source:MGI Symbol;Acc:MGI:1920475]	chr15:85037061-85062828	WT t=11	KO t=11	OK	0	0.907062	inf	-nan	0.0019	0.0322798	yes
Dgcr8	DiGeorge syndrome critical region gene 8 [Source:MGI Symbol;Acc:MGI:2151114]	chr16:18239783-18289249	WT t=11	KO t=11	OK	0	0.777827	inf	-nan	0.0021	0.0342239	yes
Wdr53	WD repeat domain 53 [Source:MGI Symbol;Acc:MGI:1916230]	chr16:32247226-32257083	WT t=11	KO t=11	OK	0	2.03375	inf	-nan	0.00105	0.0229589	yes
Zfp54	zinc finger protein 54 [Source:MGI Symbol;Acc:MGI:99201]	chr17:21423226-21435640	WT t=11	KO t=11	OK	0	0.691674	inf	-nan	0.0003	0.010908	yes
Aars2	alanyl-tRNA synthetase 2, mitochondrial [Source:MGI Symbol;Acc:MGI:2681839]	chr17:45506840-45520842	WT t=11	KO t=11	OK	0	1.12628	inf	-nan	0.0004	0.0131493	yes
Enpp5	ectonucleotide pyrophosphatase/phosphodiesterase 5 [Source:MGI Symbol;Acc:MGI:1933830]	chr17:44078812-44086567	WT t=11	KO t=11	OK	0	4.17362	inf	-nan	5e-05	0.00305701	yes
Fam21	family with sequence similarity 21 [Source:MGI Symbol;Acc:MGI:106463]	chr6:116208037-116264095	WT t=11	KO t=11	OK	0	2.59439	inf	-nan	5e-05	0.00305701	yes
Elp2	elongator acetyltransferase complex subunit 2 [Source:MGI Symbol;Acc:MGI:1889642]	chr18:24603960-24638830	WT t=11	KO t=11	OK	0	1.01743	inf	-nan	0.0006	0.0168897	yes
Atat1	alpha tubulin acetyltransferase 1 [Source:MGI Symbol;Acc:MGI:1913869]	chr17:35892676-35916389	WT t=11	KO t=11	OK	0	0.824902	inf	-nan	5e-05	0.00305701	yes
Atp9b	ATPase, class II, type 9B [Source:MGI Symbol;Acc:MGI:1354757]	chr18:80734142-80934058	WT t=11	KO t=11	OK	0	0.944168	inf	-nan	5e-05	0.00305701	yes
Lipo1	lipase, member O1 [Source:MGI Symbol;Acc:MGI:3647308]/lipase, member O3 [Source:MGI Symbol;Acc:MGI:2147592]	chr19:33498036-33769142	WT t=11	KO t=11	OK	0	1.0186	inf	-nan	0.0001	0.00527418	yes
Terf1	telomeric repeat binding factor 1 [Source:MGI Symbol;Acc:MGI:109634]	chr1:15805645-15844052	WT t=11	KO t=11	OK	0	1.21463	inf	-nan	0.0014	0.0274818	yes
Ercc5	excision repair cross-complementing rodent repair deficiency, complementation group 5 [Source:MGI Symbol;Acc:MGI:103582]	chr1:44147743-44181260	WT t=11	KO t=11	OK	0	1.20949	inf	-nan	0.0006	0.0168897	yes
Tex30	testis expressed 30 [Source:MGI Symbol;Acc:MGI:1922873]	chr1:44086612-44118808	WT t=11	KO t=11	OK	0	2.49802	inf	-nan	5e-05	0.00305701	yes
Epha4	Eph receptor A4 [Source:MGI Symbol;Acc:MGI:98277]	chr1:77367184-77515088	WT t=11	KO t=11	OK	0	1.70362	inf	-nan	0.0008	0.0195898	yes
Gpr39	G protein-coupled receptor 39 [Source:MGI Symbol;Acc:MGI:1918361]	chr1:125676994-125913101	WT t=11	KO t=11	OK	0	1.19704	inf	-nan	0.00035	0.0119988	yes
Rgs1	regulator of G-protein signaling 1 [Source:MGI Symbol;Acc:MGI:1354694]	chr1:144242295-144249242	WT t=11	KO t=11	OK	0	4.28396	inf	-nan	5e-05	0.00305701	yes
Pfkfb2	6-phosphofructo-2-kinase/fructose-2,6-biphosphatase 2 [Source:MGI Symbol;Acc:MGI:107815]/predicted gene 29427 [Source:MGI Symbol;Acc:MGI:5580133]	chr1:130670208-130729253	WT t=11	KO t=11	OK	0	0.790263	inf	-nan	5e-05	0.00305701	yes
Rnf2	ring finger protein 2 [Source:MGI Symbol;Acc:MGI:1101759]	chr1:151428541-151500955	WT t=11	KO t=11	OK	0	2.58452	inf	-nan	0.0023	0.0360747	yes
Cr2	complement receptor 2 [Source:MGI Symbol;Acc:MGI:88489]	chr1:195136810-195176716	WT t=11	KO t=11	OK	0	1.08171	inf	-nan	0.0001	0.00527418	yes
Dars2	aspartyl-tRNA synthetase 2 (mitochondrial) [Source:MGI Symbol;Acc:MGI:2442510]	chr1:161040600-161070658	WT t=11	KO t=11	OK	0	1.61389	inf	-nan	5e-05	0.00305701	yes
Fam188a	family with sequence similarity 188, member A [Source:MGI Symbol;Acc:MGI:1914210]	chr2:12347262-12419470	WT t=11	KO t=11	OK	0	6.17521	inf	-nan	5e-05	0.00305701	yes
Yme1l1	YME1-like 1 (S. cerevisiae) [Source:MGI Symbol;Acc:MGI:1351651]	chr2:23156368-23199260	WT t=11	KO t=11	OK	0	7.42733	inf	-nan	5e-05	0.00305701	yes
Acbd5	acyl-Coenzyme A binding domain containing 5 [Source:MGI Symbol;Acc:MGI:1921409]	chr2:23068167-23114510	WT t=11	KO t=11	OK	0	1.04822	inf	-nan	0.0018	0.0313579	yes
Gca	grancalcin [Source:MGI Symbol;Acc:MGI:1918521]	chr2:62664284-63184287	WT t=11	KO t=11	OK	0	0.868622	inf	-nan	0.00075	0.0189454	yes
Tcp11l1	t-complex 11 like 1 [Source:MGI Symbol;Acc:MGI:2444263]	chr2:104590522-104712169	WT t=11	KO t=11	OK	0	1.14096	inf	-nan	0.0015	0.0281221	yes
Lrrc57	leucine rich repeat containing 57 [Source:MGI Symbol;Acc:MGI:1913856]	chr2:120604237-120621560	WT t=11	KO t=11	OK	0	3.70988	inf	-nan	0.00015	0.00685643	yes
4930402H24Rik	RIKEN cDNA 4930402H24 gene [Source:MGI Symbol;Acc:MGI:1923029]	chr2:130706199-130906406	WT t=11	KO t=11	OK	0	3.65301	inf	-nan	5e-05	0.00305701	yes
Cdc25b	cell division cycle 25B [Source:MGI Symbol;Acc:MGI:99701]	chr2:131146323-131198497	WT t=11	KO t=11	OK	0	1.12557	inf	-nan	0.0032	0.0441968	yes
Pcmtd2	protein-L-isoaspartate (D-aspartate) O-methyltransferase domain containing 2 [Source:MGI Symbol;Acc:MGI:1923927]	chr2:181837853-181857461	WT t=11	KO t=11	OK	0	3.23913	inf	-nan	5e-05	0.00305701	yes
Gm8325	predicted pseudogene 8325 [Source:MGI Symbol;Acc:MGI:3644852]	chr3:60877013-60877587	WT t=11	KO t=11	OK	0	10.7378	inf	-nan	0.00325	0.0445032	yes
Ect2	ect2 oncogene [Source:MGI Symbol;Acc:MGI:95281]	chr3:27097221-27153878	WT t=11	KO t=11	OK	0	1.68696	inf	-nan	5e-05	0.00305701	yes
Ift80	intraflagellar transport 80 [Source:MGI Symbol;Acc:MGI:1915509]	chr3:68892498-69004570	WT t=11	KO t=11	OK	0	0.964112	inf	-nan	0.00015	0.00685643	yes
Slc33a1	solute carrier family 33 (acetyl-CoA transporter), member 1 [Source:MGI Symbol;Acc:MGI:1332247]	chr3:63933506-63968659	WT t=11	KO t=11	OK	0	3.21658	inf	-nan	5e-05	0.00305701	yes
Pdcd10	programmed cell death 10 [Source:MGI Symbol;Acc:MGI:1928396]	chr3:75516489-75556856	WT t=11	KO t=11	OK	0	1.90095	inf	-nan	5e-05	0.00305701	yes
Ptpn22	protein tyrosine phosphatase, non-receptor type 22 (lymphoid) [Source:MGI Symbol;Acc:MGI:107170]	chr3:103859794-103912247	WT t=11	KO t=11	OK	0	1.2532	inf	-nan	0.0003	0.010908	yes
Rab13	RAB13, member RAS oncogene family [Source:MGI Symbol;Acc:MGI:1927232]	chr3:90213694-90226385	WT t=11	KO t=11	OK	0	1.95492	inf	-nan	0.00075	0.0189454	yes
Rnpc3	RNA-binding region (RNP1, RRM) containing 3 [Source:MGI Symbol;Acc:MGI:1914475]	chr3:113555709-113630149	WT t=11	KO t=11	OK	0	1.42294	inf	-nan	0.0003	0.010908	yes
Tlr2	toll-like receptor 2 [Source:MGI Symbol;Acc:MGI:1346060]	chr3:83836271-83841767	WT t=11	KO t=11	OK	0	1.83763	inf	-nan	5e-05	0.00305701	yes
Dapp1	dual adaptor for phosphotyrosine and 3-phosphoinositides 1 [Source:MGI Symbol;Acc:MGI:1347063]	chr3:137931006-137981545	WT t=11	KO t=11	OK	0	1.89786	inf	-nan	0.00225	0.0355811	yes
Trp53inp1	transformation related protein 53 inducible nuclear protein 1 [Source:MGI Symbol;Acc:MGI:1926609]	chr4:11156430-11174379	WT t=11	KO t=11	OK	0	0.90723	inf	-nan	5e-05	0.00305701	yes
Tmem68	transmembrane protein 68 [Source:MGI Symbol;Acc:MGI:1919348]	chr4:3549040-3574853	WT t=11	KO t=11	OK	0	0.671564	inf	-nan	0.00025	0.00967641	yes
Mycl	v-myc avian myelocytomatosis viral oncogene lung carcinoma derived [Source:MGI Symbol;Acc:MGI:96799]	chr4:122995651-123002485	WT t=11	KO t=11	OK	0	1.1897	inf	-nan	5e-05	0.00305701	yes
Mfsd2a	major facilitator superfamily domain containing 2A [Source:MGI Symbol;Acc:MGI:1923824]	chr4:122946849-122961188	WT t=11	KO t=11	OK	0	1.19696	inf	-nan	0.00045	0.0143031	yes
Ago3	argonaute RISC catalytic subunit 3 [Source:MGI Symbol;Acc:MGI:2446634]	chr4:126331703-126429556	WT t=11	KO t=11	OK	0	1.08972	inf	-nan	0.00145	0.0277262	yes
Nub1	negative regulator of ubiquitin-like proteins 1 [Source:MGI Symbol;Acc:MGI:1889001]	chr5:24685531-24710378	WT t=11	KO t=11	OK	0	2.72467	inf	-nan	5e-05	0.00305701	yes
Afm	afamin [Source:MGI Symbol;Acc:MGI:2429409]	chr5:90518931-90597871	WT t=11	KO t=11	OK	0	3.50964	inf	-nan	5e-05	0.00305701	yes
Acad10	acyl-Coenzyme A dehydrogenase family, member 12 [Source:MGI Symbol;Acc:MGI:2443320]/acyl-Coenzyme A dehydrogenase family, member 10 [Source:MGI Symbol;Acc:MGI:1919235]	chr5:121621025-121660514	WT t=11	KO t=11	OK	0	2.82824	inf	-nan	0.00115	0.0245308	yes
Mrpl1	mitochondrial ribosomal protein L1 [Source:MGI Symbol;Acc:MGI:2137202]	chr5:96209492-96266727	WT t=11	KO t=11	OK	0	2.25891	inf	-nan	5e-05	0.00305701	yes
Ankle2	ankyrin repeat and LEM domain containing 2 [Source:MGI Symbol;Acc:MGI:1261856]	chr5:110230607-110256651	WT t=11	KO t=11	OK	0	1.08532	inf	-nan	0.0001	0.00527418	yes
Ung	uracil DNA glycosylase [Source:MGI Symbol;Acc:MGI:109352]	chr5:114130385-114139323	WT t=11	KO t=11	OK	0	2.47499	inf	-nan	5e-05	0.00305701	yes
Rbm19	RNA binding motif protein 19 [Source:MGI Symbol;Acc:MGI:1921361]	chr5:120116464-120198981	WT t=11	KO t=11	OK	0	4.86621	inf	-nan	0.00025	0.00967641	yes
Tmem209	transmembrane protein 209 [Source:MGI Symbol;Acc:MGI:1919899]	chr6:30479052-30509783	WT t=11	KO t=11	OK	0	3.08829	inf	-nan	5e-05	0.00305701	yes
Itpr1	inositol 1,4,5-trisphosphate receptor 1 [Source:MGI Symbol;Acc:MGI:96623]	chr6:108213095-108551109	WT t=11	KO t=11	OK	0	1.66165	inf	-nan	5e-05	0.00305701	yes
Bms1	BMS1, ribosome biogenesis factor [Source:MGI Symbol;Acc:MGI:2446132]	chr6:118383380-118419474	WT t=11	KO t=11	OK	0	1.96793	inf	-nan	5e-05	0.00305701	yes
Gabarapl1	gamma-aminobutyric acid (GABA) A receptor-associated protein-like 1 [Source:MGI Symbol;Acc:MGI:1914980]	chr6:129531949-129542346	WT t=11	KO t=11	OK	0	2.36289	inf	-nan	0.00125	0.0255837	yes
Rad52	RAD52 homolog, DNA repair protein [Source:MGI Symbol;Acc:MGI:101949]	chr6:119902697-119922828	WT t=11	KO t=11	OK	0	3.10405	inf	-nan	5e-05	0.00305701	yes
Kif22	kinesin family member 22 [Source:MGI Symbol;Acc:MGI:109233]	chr7:127027728-127042471	WT t=11	KO t=11	OK	0	1.17105	inf	-nan	0.0001	0.00527418	yes
Vbp1	von Hippel-Lindau binding protein 1 [Source:MGI Symbol;Acc:MGI:1333804]	chrX:75514298-75534942	WT t=11	KO t=11	OK	0	3.52913	inf	-nan	5e-05	0.00305701	yes
Pir	pirin [Source:MGI Symbol;Acc:MGI:1916906]	chrX:164269370-164373011	WT t=11	KO t=11	OK	0	0.999356	inf	-nan	0.0031	0.0431885	yes
Dhodh	dihydroorotate dehydrogenase [Source:MGI Symbol;Acc:MGI:1928378]	chr8:109591342-109608673	WT t=11	KO t=11	OK	0	3.88351	inf	-nan	5e-05	0.00305701	yes
Bckdhb	branched chain ketoacid dehydrogenase E1, beta polypeptide [Source:MGI Symbol;Acc:MGI:88137]	chr9:83925144-84124240	WT t=11	KO t=11	OK	0	2.94567	inf	-nan	0.00025	0.00967641	yes
Trip4	thyroid hormone receptor interactor 4 [Source:MGI Symbol;Acc:MGI:1928469]	chr9:65828929-65908794	WT t=11	KO t=11	OK	0	1.19709	inf	-nan	0.00015	0.00685643	yes
Snx14	sorting nexin 14 [Source:MGI Symbol;Acc:MGI:2155664]	chr9:88376749-88482574	WT t=11	KO t=11	OK	0	4.71837	inf	-nan	0.0014	0.0274818	yes
Dbr1	debranching RNA lariats 1 [Source:MGI Symbol;Acc:MGI:1931520]	chr9:99575798-99584501	WT t=11	KO t=11	OK	0	3.32339	inf	-nan	0.0001	0.00527418	yes
Mlh1	mutL homolog 1 [Source:MGI Symbol;Acc:MGI:101938]	chr9:111228227-111271791	WT t=11	KO t=11	OK	0	1.38541	inf	-nan	5e-05	0.00305701	yes
Cish	cytokine inducible SH2-containing protein [Source:MGI Symbol;Acc:MGI:103159]	chr9:107292434-107302784	WT t=11	KO t=11	OK	0	2.76822	inf	-nan	0.0011	0.0236747	yes
Mctp2	multiple C2 domains, transmembrane 2 [Source:MGI Symbol;Acc:MGI:2685335]	chr7:72077829-72306608	WT t=11	KO t=11	OK	0	1.58557	inf	-nan	0.0005	0.0153339	yes
Hspa13	heat shock protein 70 family, member 13 [Source:MGI Symbol;Acc:MGI:1309463]	chr16:75755189-75766821	WT t=11	KO t=11	OK	0	1.26413	inf	-nan	5e-05	0.00305701	yes
Smyd5	SET and MYND domain containing 5 [Source:MGI Symbol;Acc:MGI:108048]	chr6:85431988-85446435	WT t=11	KO t=11	OK	0	3.20673	inf	-nan	0.0001	0.00527418	yes
Tubgcp5	tubulin, gamma complex associated protein 5 [Source:MGI Symbol;Acc:MGI:2178836]	chr7:55794153-55831677	WT t=11	KO t=11	OK	0	1.40348	inf	-nan	0.00195	0.0327812	yes
Poglut1	protein O-glucosyltransferase 1 [Source:MGI Symbol;Acc:MGI:2444232]	chr16:38525136-38550258	WT t=11	KO t=11	OK	0	1.18754	inf	-nan	0.00015	0.00685643	yes
Rsrc1	arginine/serine-rich coiled-coil 1 [Source:MGI Symbol;Acc:MGI:1914130]	chr3:66971726-67358396	WT t=11	KO t=11	OK	0	1.63655	inf	-nan	0.00035	0.0119988	yes
Nup37	nucleoporin 37 [Source:MGI Symbol;Acc:MGI:1919964]	chr10:88146991-88178388	WT t=11	KO t=11	OK	0	5.3114	inf	-nan	5e-05	0.00305701	yes
Ric8b	RIC8 guanine nucleotide exchange factor B [Source:MGI Symbol;Acc:MGI:2682307]	chr10:84917615-85016446	WT t=11	KO t=11	OK	0	1.006	inf	-nan	0.00015	0.00685643	yes
Bbs9	Bardet-Biedl syndrome 9 (human) [Source:MGI Symbol;Acc:MGI:2442833]	chr9:22475714-22888280	WT t=11	KO t=11	OK	0	1.58656	inf	-nan	5e-05	0.00305701	yes
Tmem55b	transmembrane protein 55b [Source:MGI Symbol;Acc:MGI:2448501]	chr14:50924967-50930856	WT t=11	KO t=11	OK	0	2.36247	inf	-nan	0.00015	0.00685643	yes
Vezt	vezatin, adherens junctions transmembrane protein [Source:MGI Symbol;Acc:MGI:2143698]	chr10:93939164-94035817	WT t=11	KO t=11	OK	0	1.4962	inf	-nan	0.0001	0.00527418	yes
Gmip	Gem-interacting protein [Source:MGI Symbol;Acc:MGI:1926066]	chr8:69808678-69821870	WT t=11	KO t=11	OK	0	1.12566	inf	-nan	0.0001	0.00527418	yes
Gtdc1	glycosyltransferase-like domain containing 1 [Source:MGI Symbol;Acc:MGI:2444269]	chr2:44564411-44927657	WT t=11	KO t=11	OK	0	2.38342	inf	-nan	5e-05	0.00305701	yes
C1qb	complement component 1, q subcomponent, beta polypeptide [Source:MGI Symbol;Acc:MGI:88224]	chr4:136880128-136886187	WT t=11	KO t=11	OK	0	3.74424	inf	-nan	0.00055	0.0161451	yes
Rbmxl1	RNA binding motif protein, X-linked like-1 [Source:MGI Symbol;Acc:MGI:1343045]	chr8:78505270-78508928	WT t=11	KO t=11	OK	0	1.96354	inf	-nan	0.00145	0.0277262	yes
Ints7	integrator complex subunit 7 [Source:MGI Symbol;Acc:MGI:1924315]	chr1:191575635-191623688	WT t=11	KO t=11	OK	0	1.72245	inf	-nan	5e-05	0.00305701	yes
Osbpl5	oxysterol binding protein-like 5 [Source:MGI Symbol;Acc:MGI:1930265]	chr7:143688761-143756985	WT t=11	KO t=11	OK	0	6.10484	inf	-nan	5e-05	0.00305701	yes
Aim2	absent in melanoma 2 [Source:MGI Symbol;Acc:MGI:2686159]	chr1:173331885-173466040	WT t=11	KO t=11	OK	0	4.11903	inf	-nan	0.00315	0.0437581	yes
Wdr20	WD repeat domain 20 [Source:MGI Symbol;Acc:MGI:1916891]/WD repeat domain 20, retrogene [Source:MGI Symbol;Acc:MGI:1918198]	chr12:110737943-110804238	WT t=11	KO t=11	OK	0	2.90661	inf	-nan	5e-05	0.00305701	yes
Cdkn2aip	CDKN2A interacting protein [Source:MGI Symbol;Acc:MGI:1918175]	chr8:47709343-47715021	WT t=11	KO t=11	OK	0	1.06728	inf	-nan	0.00015	0.00685643	yes
Galnt11	UDP-N-acetyl-alpha-D-galactosamine:polypeptide N-acetylgalactosaminyltransferase 11 [Source:MGI Symbol;Acc:MGI:2444392]	chr5:25221903-25265918	WT t=11	KO t=11	OK	0	1.59112	inf	-nan	5e-05	0.00305701	yes
Abhd17c	abhydrolase domain containing 17C [Source:MGI Symbol;Acc:MGI:1917428]	chr7:84109355-84151893	WT t=11	KO t=11	OK	0	1.82234	inf	-nan	5e-05	0.00305701	yes
Fam103a1	family with sequence similarity 103, member A1 [Source:MGI Symbol;Acc:MGI:1914398]	chr7:81762924-81769491	WT t=11	KO t=11	OK	0	5.23075	inf	-nan	5e-05	0.00305701	yes
Gmeb2	glucocorticoid modulatory element binding protein 2 [Source:MGI Symbol;Acc:MGI:2652836]	chr2:181251448-181288035	WT t=11	KO t=11	OK	0	2.35039	inf	-nan	5e-05	0.00305701	yes
BC017643	cDNA sequence BC017643 [Source:MGI Symbol;Acc:MGI:2384959]	chr11:121177590-121229322	WT t=11	KO t=11	OK	0	3.5026	inf	-nan	0.00105	0.0229589	yes
Smarcal1	SWI/SNF related matrix associated, actin dependent regulator of chromatin, subfamily a-like 1 [Source:MGI Symbol;Acc:MGI:1859183]	chr1:72583250-72633134	WT t=11	KO t=11	OK	0	3.37206	inf	-nan	5e-05	0.00305701	yes
Nt5dc1	5'-nucleotidase domain containing 1 [Source:MGI Symbol;Acc:MGI:2442446]	chr10:34288287-34418552	WT t=11	KO t=11	OK	0	1.54793	inf	-nan	5e-05	0.00305701	yes
Usp53	ubiquitin specific peptidase 53 [Source:MGI Symbol;Acc:MGI:2139607]	chr3:122931492-122984510	WT t=11	KO t=11	OK	0	3.93003	inf	-nan	5e-05	0.00305701	yes
Zfand1	zinc finger, AN1-type domain 1 [Source:MGI Symbol;Acc:MGI:1913611]	chr3:10339952-10351317	WT t=11	KO t=11	OK	0	1.71252	inf	-nan	5e-05	0.00305701	yes
Bmf	BCL2 modifying factor [Source:MGI Symbol;Acc:MGI:2176433]	chr2:118528756-118549687	WT t=11	KO t=11	OK	0	3.06232	inf	-nan	0.00355	0.0475264	yes
Gorab	golgin, RAB6-interacting [Source:MGI Symbol;Acc:MGI:2138271]	chr1:163384907-163403669	WT t=11	KO t=11	OK	0	0.92853	inf	-nan	0.00075	0.0189454	yes
Maob	monoamine oxidase B [Source:MGI Symbol;Acc:MGI:96916]	chrX:16709281-16817366	WT t=11	KO t=11	OK	0	1.5061	inf	-nan	0.00025	0.00967641	yes
Asun	asunder, spermatogenesis regulator [Source:MGI Symbol;Acc:MGI:1918427]	chr6:146549631-146599198	WT t=11	KO t=11	OK	0	2.9484	inf	-nan	0.00035	0.0119988	yes
Lat2	linker for activation of T cells family, member 2 [Source:MGI Symbol;Acc:MGI:1926479]	chr5:134581365-134615025	WT t=11	KO t=11	OK	0	3.49551	inf	-nan	0.0005	0.0153339	yes
Elmo1	engulfment and cell motility 1 [Source:MGI Symbol;Acc:MGI:2153044]	chr13:20090595-20606528	WT t=11	KO t=11	OK	0	2.01726	inf	-nan	5e-05	0.00305701	yes
Msantd4	Myb/SANT-like DNA-binding domain containing 4 with coiled-coils [Source:MGI Symbol;Acc:MGI:1925350]	chr9:4383534-4386861	WT t=11	KO t=11	OK	0	1.22228	inf	-nan	0.0004	0.0131493	yes
Slc35f2	solute carrier family 35, member F2 [Source:MGI Symbol;Acc:MGI:1919272]	chr9:53771534-53818161	WT t=11	KO t=11	OK	0	1.64714	inf	-nan	0.0002	0.00834696	yes
Zfp410	zinc finger protein 410 [Source:MGI Symbol;Acc:MGI:1289280]	chr12:84316858-84343830	WT t=11	KO t=11	OK	0	1.61307	inf	-nan	5e-05	0.00305701	yes
Zfyve1	zinc finger, FYVE domain containing 1 [Source:MGI Symbol;Acc:MGI:3026685]	chr12:83546940-83597147	WT t=11	KO t=11	OK	0	1.1463	inf	-nan	5e-05	0.00305701	yes
Zmpste24	zinc metallopeptidase, STE24 [Source:MGI Symbol;Acc:MGI:1890508]	chr4:121059236-121098241	WT t=11	KO t=11	OK	0	2.0288	inf	-nan	5e-05	0.00305701	yes
Gprasp1	G protein-coupled receptor associated sorting protein 1 [Source:MGI Symbol;Acc:MGI:1917418]	chrX:135742732-135891081	WT t=11	KO t=11	OK	0	3.07594	inf	-nan	0.0004	0.0131493	yes
Klhl15	kelch-like 15 [Source:MGI Symbol;Acc:MGI:1923400]	chrX:94234598-94277724	WT t=11	KO t=11	OK	0	1.10553	inf	-nan	0.0001	0.00527418	yes
Zfp758	zinc finger protein 758 [Source:MGI Symbol;Acc:MGI:2385044]	chr17:22361452-22377281	WT t=11	KO t=11	OK	0	1.07027	inf	-nan	0.00085	0.020146	yes
Hnrnph2	heterogeneous nuclear ribonucleoprotein H2 [Source:MGI Symbol;Acc:MGI:1201779]	chrX:134601178-134607060	WT t=11	KO t=11	OK	0	4.95442	inf	-nan	5e-05	0.00305701	yes
Plaur	plasminogen activator, urokinase receptor [Source:MGI Symbol;Acc:MGI:97612]	chr7:24462483-24475968	WT t=11	KO t=11	OK	0	1.23761	inf	-nan	0.00185	0.0318818	yes
AI464131	expressed sequence AI464131 [Source:MGI Symbol;Acc:MGI:2140300]	chr4:41495603-41503076	WT t=11	KO t=11	OK	0	1.0396	inf	-nan	5e-05	0.00305701	yes
Tmem41b	transmembrane protein 41B [Source:MGI Symbol;Acc:MGI:1289225]	chr7:109972186-109986929	WT t=11	KO t=11	OK	0	2.1081	inf	-nan	5e-05	0.00305701	yes
Zfp738	zinc finger protein 738 [Source:MGI Symbol;Acc:MGI:3040706]	chr13:67667436-67687071	WT t=11	KO t=11	OK	0	0.928944	inf	-nan	0.00115	0.0245308	yes
Ccdc137	coiled-coil domain containing 137 [Source:MGI Symbol;Acc:MGI:1914541]	chr11:120458114-120464358	WT t=11	KO t=11	OK	0	1.18077	inf	-nan	5e-05	0.00305701	yes
Tmem220	transmembrane protein 220 [Source:MGI Symbol;Acc:MGI:2443691]	chr11:67025153-67035312	WT t=11	KO t=11	OK	0	1.45698	inf	-nan	0.0035	0.0470539	yes
Nsun3	NOL1/NOP2/Sun domain family member 3 [Source:MGI Symbol;Acc:MGI:2146565]	chr16:62732443-62786818	WT t=11	KO t=11	OK	0	3.85363	inf	-nan	0.0006	0.0168897	yes
Gm7327	predicted gene 7327 [Source:MGI Symbol;Acc:MGI:3646274]	chrX:61785380-61786032	WT t=11	KO t=11	OK	0	5.88707	inf	-nan	0.0007	0.0183087	yes
Tmem123	transmembrane protein 123 [Source:MGI Symbol;Acc:MGI:1919179]	chr9:7764040-7794333	WT t=11	KO t=11	OK	0	1.02081	inf	-nan	0.00065	0.0176752	yes
Trim32	tripartite motif-containing 32 [Source:MGI Symbol;Acc:MGI:1917057]	chr4:65380802-66404611	WT t=11	KO t=11	OK	0	1.43444	inf	-nan	0.00055	0.0161451	yes
Rft1	RFT1 homolog [Source:MGI Symbol;Acc:MGI:3607791]	chr14:30654359-30691317	WT t=11	KO t=11	OK	0	1.9622	inf	-nan	5e-05	0.00305701	yes
Gm6457	predicted pseudogene 6457 [Source:MGI Symbol;Acc:MGI:3648519]	chr18:14570100-14570915	WT t=11	KO t=11	OK	0	4.88288	inf	-nan	0.0034	0.0460969	yes
Ankrd24	ankyrin repeat domain 24 [Source:MGI Symbol;Acc:MGI:1890394]	chr10:81628539-81647610	WT t=11	KO t=11	OK	0	1.57313	inf	-nan	5e-05	0.00305701	yes
Kctd18	potassium channel tetramerisation domain containing 18 [Source:MGI Symbol;Acc:MGI:3603813]	chr1:57955100-58025899	WT t=11	KO t=11	OK	0	1.75153	inf	-nan	5e-05	0.00305701	yes
Smyd3	SET and MYND domain containing 3 [Source:MGI Symbol;Acc:MGI:1916976]	chr1:178951959-179518041	WT t=11	KO t=11	OK	0	1.40648	inf	-nan	0.0021	0.0342239	yes
Elmod3	ELMO/CED-12 domain containing 3 [Source:MGI Symbol;Acc:MGI:2445168]	chr6:72565921-72598413	WT t=11	KO t=11	OK	0	4.5561	inf	-nan	0.00205	0.0338109	yes
Zfp53	zinc finger protein 53 [Source:MGI Symbol;Acc:MGI:99200]	chr17:21491255-21509764	WT t=11	KO t=11	OK	0	1.35544	inf	-nan	0.00055	0.0161451	yes
Tnip2	TNFAIP3 interacting protein 2 [Source:MGI Symbol;Acc:MGI:2386643]	chr5:34496086-34513991	WT t=11	KO t=11	OK	0	0.99541	inf	-nan	0.0022	0.0352551	yes
Slc9a6	solute carrier family 9 (sodium/hydrogen exchanger), member 6 [Source:MGI Symbol;Acc:MGI:2443511]	chrX:56609756-56664230	WT t=11	KO t=11	OK	0	2.28439	inf	-nan	0.00015	0.00685643	yes
Tmem263	transmembrane protein 263 [Source:MGI Symbol;Acc:MGI:2143652]	chr10:85102626-85117747	WT t=11	KO t=11	OK	0	0.936597	inf	-nan	0.0002	0.00834696	yes
Hnrnpr	heterogeneous nuclear ribonucleoprotein R [Source:MGI Symbol;Acc:MGI:1891692]	chr4:136310941-136359447	WT t=11	KO t=11	OK	0	12.7392	inf	-nan	5e-05	0.00305701	yes
Gm10179	predicted gene 10179 [Source:MGI Symbol;Acc:MGI:3708748]	chr7:12085921-12086612	WT t=11	KO t=11	OK	0	7.01226	inf	-nan	0.00055	0.0161451	yes
Urm1	ubiquitin related modifier 1 [Source:MGI Symbol;Acc:MGI:1915455]	chr2:29820074-29845002	WT t=11	KO t=11	OK	0	1.7291	inf	-nan	0.0012	0.0252605	yes
Scyl2	SCY1-like 2 (S. cerevisiae) [Source:MGI Symbol;Acc:MGI:1289172]	chr10:89638720-89686285	WT t=11	KO t=11	OK	0	1.37535	inf	-nan	5e-05	0.00305701	yes
Sft2d1	SFT2 domain containing 1 [Source:MGI Symbol;Acc:MGI:1918689]/predicted gene 12166 [Source:MGI Symbol;Acc:MGI:3650635]	chr17:8311101-8422728	WT t=11	KO t=11	OK	0	4.31068	inf	-nan	0.00045	0.0143031	yes
Alg6	asparagine-linked glycosylation 6 (alpha-1,3,-glucosyltransferase) [Source:MGI Symbol;Acc:MGI:2444031]	chr4:99715663-99763460	WT t=11	KO t=11	OK	0	2.86149	inf	-nan	5e-05	0.00305701	yes
Clca4c-ps	chloride channel accessory 4C, pseudogene [Source:MGI Symbol;Acc:MGI:3643218]	chr3:144861825-144896011	WT t=11	KO t=11	OK	0	1.4294	inf	-nan	5e-05	0.00305701	yes
Arrdc3	arrestin domain containing 3 [Source:MGI Symbol;Acc:MGI:2145242]	chr13:80883383-80896035	WT t=11	KO t=11	OK	0	2.16887	inf	-nan	5e-05	0.00305701	yes
AK157302	cDNA sequence AK157302 [Source:MGI Symbol;Acc:MGI:3574096]	chr13:21495222-21497146	WT t=11	KO t=11	OK	0	2.21263	inf	-nan	0.00015	0.00685643	yes
Sprr2a1	small proline-rich protein 2A1 [Source:MGI Symbol;Acc:MGI:1330350]	chr3:92215798-92256724	WT t=11	KO t=11	OK	0	1.18219	inf	-nan	0.00055	0.0161451	yes
A130010J15Rik	RIKEN cDNA A130010J15 gene [Source:MGI Symbol;Acc:MGI:2441776]	chr1:193153110-193201703	WT t=11	KO t=11	OK	0	1.62318	inf	-nan	0.00335	0.0455477	yes
Alpi	alkaline phosphatase, intestinal [Source:MGI Symbol;Acc:MGI:1924018]	chr1:87098001-87101606	WT t=11	KO t=11	OK	0	1.71655	inf	-nan	0.00015	0.00685643	yes
Gm14857	predicted gene 14857 [Source:MGI Symbol;Acc:MGI:3716318]	chrX:106281911-106285096	WT t=11	KO t=11	OK	0	0.841376	inf	-nan	0.0006	0.0168897	yes
Gm14603	predicted gene 14603 [Source:MGI Symbol;Acc:MGI:3705623]	chrX:44313269-44313717	WT t=11	KO t=11	OK	0	31.0094	inf	-nan	5e-05	0.00305701	yes
Gm12420	predicted gene 12420 [Source:MGI Symbol;Acc:MGI:3652148]	chr4:84697862-84698910	WT t=11	KO t=11	OK	0	2.75152	inf	-nan	0.0021	0.0342239	yes
Gm13991	predicted gene 13991 [Source:MGI Symbol;Acc:MGI:3651689]	chr2:116527842-116528490	WT t=11	KO t=11	OK	0	6.42063	inf	-nan	0.00095	0.0216091	yes
Gm5898	predicted gene 5898 [Source:MGI Symbol;Acc:MGI:3644921]	chr7:63444750-63759028	WT t=11	KO t=11	OK	0	2.06575	inf	-nan	5e-05	0.00305701	yes
Gm1826	predicted gene 1826 [Source:MGI Symbol;Acc:MGI:3037684]	chr2:87393482-87394644	WT t=11	KO t=11	OK	0	3.10113	inf	-nan	0.0005	0.0153339	yes
Gm4784	predicted gene 4784 [Source:MGI Symbol;Acc:MGI:3648818]	chrX:109388743-109392165	WT t=11	KO t=11	OK	0	3.66944	inf	-nan	5e-05	0.00305701	yes
Gm14032	predicted gene 14032 [Source:MGI Symbol;Acc:MGI:3650861]	chr2:55292064-55293090	WT t=11	KO t=11	OK	0	6.10091	inf	-nan	5e-05	0.00305701	yes
Gm13217	predicted gene 13217 [Source:MGI Symbol;Acc:MGI:3649713]	chr2:9041123-9042484	WT t=11	KO t=11	OK	0	2.27395	inf	-nan	0.00105	0.0229589	yes
Gm15066	predicted gene 15066 [Source:MGI Symbol;Acc:MGI:3706256]	chrX:144285725-144288333	WT t=11	KO t=11	OK	0	1.09821	inf	-nan	0.00055	0.0161451	yes
Gm11652	predicted gene 11652 [Source:MGI Symbol;Acc:MGI:3651204]	chr11:105589985-105929304	WT t=11	KO t=11	OK	0	7.14624	inf	-nan	5e-05	0.00305701	yes
Gm15975	predicted gene 15975 [Source:MGI Symbol;Acc:MGI:3801944]	chr5:55624189-55625591	WT t=11	KO t=11	OK	0	3.35549	inf	-nan	5e-05	0.00305701	yes
Cct3-ps1	chaperonin containing Tcp1, subunit 3 (gamma) pseudogene 1 [Source:MGI Symbol;Acc:MGI:109293]	chr4:52900598-52902683	WT t=11	KO t=11	OK	0	1.97979	inf	-nan	0.00035	0.0119988	yes
Gm4989	predicted pseudogene 4989 [Source:MGI Symbol;Acc:MGI:3643860]	chrX:74566957-74567706	WT t=11	KO t=11	OK	0	6.68502	inf	-nan	5e-05	0.00305701	yes
6430710C18Rik	RIKEN cDNA 6430710C18 gene [Source:MGI Symbol;Acc:MGI:1923468]	chr2:72745845-72813717	WT t=11	KO t=11	OK	0	1.7381	inf	-nan	0.0015	0.0281221	yes
Rps6kc1	ribosomal protein S6 kinase polypeptide 1 [Source:MGI Symbol;Acc:MGI:2443419]	chr1:190700201-190911770	WT t=11	KO t=11	OK	0	2.44134	inf	-nan	0.00065	0.0176752	yes
Gm7535	predicted gene 7535 [Source:MGI Symbol;Acc:MGI:3644434]	chr17:17887823-17971677	WT t=11	KO t=11	OK	0	2.69219	inf	-nan	0.0032	0.0441968	yes
Gm8355	predicted pseudogene 8355 [Source:MGI Symbol;Acc:MGI:3645191]	chr10:14705590-14770850	WT t=11	KO t=11	OK	0	17.7225	inf	-nan	5e-05	0.00305701	yes
Gm9994	predicted gene 9994 [Source:MGI Symbol;Acc:MGI:3711964]	chr1:93918310-93942650	WT t=11	KO t=11	OK	0	1.75019	inf	-nan	0.00075	0.0189454	yes
Ap3s1-ps2	adaptor-related protein complex 3, sigma 1 subunit, pseudogene 2 [Source:MGI Symbol;Acc:MGI:1929217]	chr8:94405210-94405792	WT t=11	KO t=11	OK	0	5.34702	inf	-nan	0.00105	0.0229589	yes
Gm3436	predicted pseudogene 3436 [Source:MGI Symbol;Acc:MGI:3781613]	chr9:70798128-70934808	WT t=11	KO t=11	OK	0	4.95007	inf	-nan	0.0027	0.0396896	yes
Gm19587	predicted gene, 19587 [Source:MGI Symbol;Acc:MGI:5011772]	chr1:43888050-43888595	WT t=11	KO t=11	OK	0	12.8166	inf	-nan	0.00025	0.00967641	yes
Gm8326	predicted gene 8326 [Source:MGI Symbol;Acc:MGI:3644839]	chr1:46414501-46416932	WT t=11	KO t=11	OK	0	1.70043	inf	-nan	0.00035	0.0119988	yes
Gm12663	predicted gene 12663 [Source:MGI Symbol;Acc:MGI:3652168]	chr11:16635108-16636066	WT t=11	KO t=11	OK	0	2.923	inf	-nan	0.0021	0.0342239	yes
Gm20056	predicted gene, 20056 [Source:MGI Symbol;Acc:MGI:5012241]	chr16:32408535-32409054	WT t=11	KO t=11	OK	0	46.7624	inf	-nan	5e-05	0.00305701	yes
Gm4482	predicted gene 4482 [Source:MGI Symbol;Acc:MGI:3782666]	chr6:122727808-122801640	WT t=11	KO t=11	OK	0	3.48365	inf	-nan	0.00255	0.0383659	yes
Gm5576	predicted pseudogene 5576 [Source:MGI Symbol;Acc:MGI:3644832]	chr6:78215877-78217113	WT t=11	KO t=11	OK	0	2.6813	inf	-nan	0.00145	0.0277262	yes
RP24-178G20.2	glutamate dehydrogenase, pseudogene [Source:MGI Symbol;Acc:MGI:95754]	chr7:125075350-125076007	WT t=11	KO t=11	OK	0	9.13521	inf	-nan	0.0002	0.00834696	yes
