# Supplementary material for: Transcription factor TFEB cell-autonomously modulates susceptibility to intestinal epithelial cell injury in vivo
Source: Sci Rep. 2017 Oct 24;7:13938. doi: 10.1038/s41598-017-14370-4 (PMC5655326; doi:10.1038/s41598-017-14370-4)
Supplement: Supplementary file 3 — Supplementary Dataset 2 [file 41598_2017_14370_MOESM3_ESM.xlsx]

## Sheet: Sheet1
UP d4-11 (237)	mildUP d4-11 (355)	mildDN d4-11 (311)	DN d4-11 (68)		d=0 DN	d=0 UP
Sft2d1	Eps8l2	Bola2	Nbr1		Dbf4	Smarca2
Rnf207	Rnf13	Hist1h2an	Fam134a		Sft2d1	Tia1
Ect2	Mat2a	Tle1	Fancc		Itsn1	Dock7
Kif22	Insig2	Arhgef40	Gm8880		Tmem116	Ppfibp1
Itpr1	Gm15163	Cic	Lat		Zbtb18	Cflar
Ints7	Itsn1	Ndufab1	Pitpnc1		Tle6	Foxn3
Il2rg	Spcs3	Chd4	Pla2g12a		Smad7	Pms2
Ikbkg	Ugt1a7c	Rpl36	Ppp1r13l		Rin3	Tle1
Ift80	Adck3	Rps29	Ppp1r35		Odf2l	Egfl7
Hspa13	Tmed2	Gm10443	Prkrir		Ncoa5	Naa15
Hnrnpr	Rab7	Atp5k	Rpgrip1		Reps1	Ect2
Hnrnph2	Ugp2	Polr2f	Sik2		Phyhd1	Lnp
Gtf2h2	Clcn3	Spink1	Slc16a11		Gm10801	Wdr37
Gtdc1	Cast	Rasa1	Smn1		Amotl2	Kctd18
Gprasp1	Abi1	Agbl5	Snf8		Crtc2	Pkib
Gpr39	Ipo4	Vps36	Tbp		Clk2	Gpcpd1
Gorab	Sun1	Rpl37a	Tfeb		Cables2	Glb1l
Gnb1l	Tia1	Pyy	Tmem52		Apoa1	Fbxl19
Gmip	Ttc39a	Ndufa1	2310009B15Rik		2700094K13Rik	Eps8l1
Gmeb2	Irf1	Fam221b	1600002K03Rik		Fancc	Egf
Gm8355	Gars	Spink4	1190007I07Rik		Akr1c19	Dph5
Gm8326	Prpsap1	Pla2g2a	Bin2			Homer2
Gm8325	Xbp1	Ndufa3	Camta1			Dclre1b
Gm7327	Dlst	Rps28	Ccdc174			Cops7b
Gm5898	Sucla2	Phf21a	Cks1b			Chuk
Gm5576	Ap3b1	Gm8186	Copz2			Cep57l1
Gm4989	Slc35a1	Rpl37	Cuedc1			Cav1
Gm4784	Gigyf2	H2afj	Defa25			Btbd10
Gm4462	Alad	Sct	Defa26			B230118H07Rik
Gm20056	Coa5	Tff3	Etv4			Atf1
Gm19587	Nfe2l2	U2af1l4	Fam133b			Ahdc1
Gm1826	Cct2	Uqcr11	Gchfr			Syt8
Gm15975	Lrrc42	Atf7	Gm11983			Smox
Gm15066	Tgoln1	Zfp444	Gm15284			Slc5a9
Gm14857	Rtcb	Rps8	Gm19777			Sdad1
Wdr37	Dctn1	Mrpl52	Gm4613			Rara
Kctd18	Mat2b	Rps19-ps6	Gm5075			Dixdc1
Tcp11l1	Gas6	Sycn	Gm7436
Lat2	Slc37a1	Mif	Gm8692
Lipo1	Zfp706	Uqcrq	Egfl7
Lrrc57	Ubap2l	Tomm7	Hist1h2ae
Maob	Calr	Rps27rt	Pcsk4
Map2k6	Saraf	Tmem256	D330041H03Rik
Mapkbp1	Pdia6	Smim22	Macrod2
Mctp2	Me2	Ubl5	Lime1
Med24	Slc35c1	Ube3a	Rgl3
Mycl	Csl	Nol7	RP23-361O12.5
Mtmr9	H2-Q2	Rps27	Rpl21-ps1
Mtmr4	Hmgcs2	Gm15877	Rpl21-ps3
Med6	Afg3l2	Wdr89	Rpl31-ps5
Msantd4	Rnf4	Atox1	Snord118
Mfsd2a	Aldh1b1	Ndufa4	Tfpi2
Mlh1	Lta4h	Rpl41	Tyrobp
Mrpl1	B3galt5	Atp5j2	Vac14
Gm9994	Kctd10	Gm4987	2310010J17Rik
Gm7535	Sema4a	Rpl18a	Ankrd44
Gm6457	Prkcd	Atp5e	Cklf
Gm4482	Aoc1	Gm4943	Ctdp1
Gm3436	Gm5867	Lars2	D330023K18Rik
Gm13217	Eif4h	Ndufa11	Defa21
Gm12663	Casp1	Rps17	Gm10029
Gm12420	Fut8	Ost4	Gm10104
Ap4m1	Serinc3	Rpl30	Gm14706
Ap3s1-ps2	Slc44a4	Rpl38	Gm6851
Ago3	Vdac3-ps1	Rps15	Habp4
A130010J15Rik	Slc5a1	Timm13	Hist1h2an
6430710C18Rik	B4galnt2	Atpif1	2700094K13Rik
Zfp738	Ddb1	Rpl21	Myo1h
Tmem220	Fads2	1700001O22Rik
Terf1	Pkm	Gm15564
Klhl15	Morf4l2	Rplp1
Krt23	Copb1	Chchd10
Nol11	Rtn3	Ndufa12
Nsun3	Ywhae	Gm6265
Nt5dc1	Rcbtb2	Crip1
Nub1	Tsc22d1	Sec61b
Nup37	Cnbp	Gm2000
Osbpl5	Efr3a	2010107E04Rik
Pcmtd2	Perp	Malat1
Pctp	Psap	Ndufb2
Pdcd10	Rpn1	Minos1
Pde4d	Pdcd6ip	Krtcap2
Pear1	Vdac1	Pabpc1
Pfkfb2	Dstn	Rnf38
Pir	Itih5	Smarca2
Plaur	Kars	Rps18
Pnpt1	Gm1840	Gm10039
Poglut1	Cyb561	Gm14648
Polr3f	Mrfap1	Sval1
Prdm15	Smpd4	Rplp2
Prpf3	Pof1b	Gm11942
Ptpn22	Atp5a1	Ndufv3
Rab13	Chmp2b	Atp5g3
Rad1	Mal2	Shfm1
Rad52	Lima1	Atp5g1
Rbm19	Pisd	Rpl31
Rbmxl1	Ctsb	Rbm39
Rbsn	Acads	Gm10320
Rft1	Gtf2f2	Arpp19
Rgs1	Map2k1	Gm4149
Ric8b	Gne	Cox20
Rnf2	Arf4	Rrbp1
Rnpc3	Cdc42	Rpl32-ps
RP24-178G20.2	Copa	Tcf3
Rps6kc1	Insig1	Rpl34
Rsrc1	Kcnk1	Uqcr10
Sardh	Ildr1	Gm8805
Scrn3	Apobec3	Retnlb
Scyl2	Clcn7	Rps19
Sema4d	Cd177	Anapc13
Serinc1	Tmigd1	Rpl37rt
Shcbp1	Gcnt3	Psen2
Slbp	Rpn2	Mrpl23-ps1
Slc29a3	Cltc	Rpl22l1
Slc33a1	Tmem30b	Nop10
Slc35f2	Mgat4a	Ndufa13
Slc46a3	Abcg2	Ndufs6
Slc9a6	Pdxdc1	Gm2962
Smarcal1	Tom1l1	2410015M20Rik
Smyd3	Cd38	Rps12
Smyd5	Sqstm1	Ndufb7
Snx14	Slc5a8	Pgls
Spc25	Cd151	Rnasek
Sprr2a1	Cs	Rps14
Srgn	Pmm2	Iscu
Tada2a	Lasp1	Klf5
Taf13	Pfkp	Gm10076
Tdrd3	Cct8	S100a6
Tex30	Cyp4f14	Gm16580
Timeless	Tpm3	Rps10
Tlr2	Hpgd	Cox8a
Tmem123	Eif4a1	Rpl22
Tmem209	Cpt1a	Tstd1
Tmem263	Ctsa	Abhd11os
Tmem41b	Mark2	Hint2
Tmem55b	Cap1	Mt1
Tmem68	Eif4g2	Wbscr22
Tnip2	Tm9sf1	Mrpl57
Trim32	Fryl	0610012G03Rik
Trip4	Hadha	Nupr1
Trp53inp1	Ube2d3	Gm10073
Tubgcp5	Fam234a	Rps10-ps1
Txndc16	Sptssa	Ndufb6
Txnrd3	Gm4202	Ramp1
Ung	Csnk1g1	Acin1
Urm1	Cct4	Prr14
Usp53	Cdh1	RP24-74L7.3
Vbp1	Wars	Rpl35a
Vezt	Dlat	Rpl31-ps8
Wdr20	Micu1	Ndufa7
Wdr53	Papss2	Mrpl54
Xrcc3	Anxa4	Rps27l
Yme1l1	Arhgap21	Cox6c
Zak	Aplp2	Cox6a1
Zfand1	Gm6560	Edf1
Zfp410	Eif3l	Cox5b
Zfp53	Irgm1	Rps13
Zfp54	Plekhb2	Gm12857
Zfp655	Arl1	Pglyrp1
Zfp758	Ralb	Cox17
Zfp868	Rab1a	Rps25-ps1
Zfyve1	Heph	Trappc6a
Zmpste24	Pdia3	S100a11
Zswim1	9530068E07Rik	Naa38
1110008L16Rik	Lamp2	Smdt1
Sept1	Mgam2-ps	Gm15920
4930402H24Rik	Atp2a3	Gm5963
Aars2	Stx7	Ndufc1
Abcf3	Rnf128	Cox6b1
Abhd17c	Vil1	Rps10-ps2
Abhd8	Atp9a	Gnai2
Acad10	Lmo7	Rpl32
Acbd5	Smim15	Mrps24
Afm	Sdcbp	Rpl28
AI464131	Cdc42bpa	Atp5j
Aim2	Chmp5	Ybx3
AK157302	Aco2	Ndufa6
Alg6	Stx5a	2810428I15Rik
Alpi	Cyp2c55	Gm14586
Ankle2	Abhd2	Mrpl34
Ankrd24	Chp1	Pdzk1ip1
Anxa8	Gsdmc4	Ndufa5
Arrdc3	Ak3	Gm11361
Asf1b	Rbbp7	S100a1
Asun	Cdhr2	Gm11964
Atat1	Rmdn3	Ndufs7
Atp9b	Tmem63a	Gm11273
Bbs9	Plekha7	Rpl11
BC017643	Tpd52	Uqcrh
Bckdhb	Prom1	Gm7536
Bmf	Slc6a6	Ndufb11
Bms1	Usp4	Grcc10
C1qb	Gtpbp2	Rpl27a
Ccdc137	Gpr107	Rpl18
Cct3-ps1	Hspd1-ps3	Rps21
Cdc25b	Metap1	Ndufb10
Cdkn2aip	Idh3a	Myeov2
Cdon	Hexb	Ssbp3
Cish	Actr3	Tcf4
Clca4c-ps	Nars	2200002D01Rik
Clk4	Hadh	Pan3
Cpne1	Rhoa	Ndufb8
Cr2	Gm15210	Ndufa2
Cstf3	Klf10	Rpl18-ps2
D10Wsu102e	Sult1d1	Zbtb7a
Dapp1	Canx	Mrpl30
Dars2	Tpm3-rs7	Hnrnpl
Dbr1	Ctnnd1	Rps13-ps2
Dgcr8	Net1	Tmem127
Dhodh	Ppp2r1b	Gm4332
Dtx2	Gpr160	Tomm5
E2f8	Cd74	Wfdc2
Egr2	Suclg2	Rnf44
Elmo1	Sh3bgrl2	Rps15a
Elmod3	Slc26a3	Rps26-ps1
Elp2	Wls	Ccdc12
Enpp5	Sypl	Gm4459
Epha4	Ift46	Chd2
Eral1	Srsf3	Dhx30
Ercc5	Ghitm	Rps11-ps2
Ercc8	Ganc	Tceb1
Etv3	Ssr3	Tnni1
Fam103a1	Copg1	Blvrb
Fam118a	Atp6ap2	Cstb
Fam188a	Slc25a24	Sf3b5
Fam21	M6pr	Rpl29
Fgd6	Ctnna1	Timm8b
Fnbp4	Il13ra1	D8Ertd738e
Gabarapl1	Ifngr1	Gm10080
Galnt11	Mgat4c	Rps15-ps2
Gca	Galnt6	Ndufb9
Gm10179	Tmem50b	Atp5h
Gm11241	Slc13a2	Rpl18-ps1
Gm11652	Pfkl	Josd2
Gm13991	Eif4a2	Fau
Gm14032	Mapk6	Rps11
Gm14603	Nptn	Cox7a2
	Hnrnpk	Gm10250
	Kpna2	Rpl36al
	Asah1	Selm
	Maoa	Dad1
	Krt20	Gnb2
	Slc40a1	Gm15427
	Emp1	Gm6204
	Actn4	Mrpl4
	Zc3h7a	Hint1
	Sgk1	Gm8276
	Ctsc	Gm6520
	Frk	Rpl39
	Arfgap3	Pfdn1
	Pgm2	Ndufb3
	Ist1	Rps7
	Ccdc9	Txndc17
	Golph3l	Hist1h2bc
	Hao2	Gm16089
	Serp1	Stra13
	Rars	Txn1
	Prlr	Gm5805
	Dnaja2	1810037I17Rik
	Atp6v0a1	Myl6
	Ugt2b34	Chchd7
	Sc5d	Nt5c
	Slc9a2	Dynlrb1
	Mboat1	Ttc3
	Mep1a	Nedd8
	Wdr1	Aurkaip1
	Psen1	Ssr4
	Ces2c	Fis1
	Ahcyl2	Rps16
	Psmd2	Gm13436
	Clrn3	Mrpl43
	Gm10698	Stard10
	Fut2	Rps27a
	Gsdmc2	Tspo
	Zdhhc13	Banf1
	Gm13910	Gm11808
	Cdh17	Pafah1b3
	Cd164	Dynll1
	Gsdmc3	Tmsb4x
	Far1	Cox14
	Ccpg1	Ppdpf
	Sdha	Ndufs8
	Hspa9	Rps11-ps1
	Slc35f5	Rps26
	Pgm1	Gm10288
	Acad11	Rps24
	Fam107b	Rpl9
	Gm8822	Txn-ps1
	Cyp2j6	Gm6472
	Slc15a4	Rpl17
	Tbc1d24	Hcfc1r1
	Synj2	Gm12350
	Azin1	Psmb6
	Aldh3a2	Tm2d3
	Sqle	Mrps18c
	Cmtm6	Mrps12
	Scin	Nudt6
	Shc1	Uqcc2
	Vps35	2700094K13Rik
	Tm9sf2	Cspp1
	Dera	42628
	Apol10a	Prkag2
	Pdha1	Camsap3
	Adgrg7	Cox7b
	Eef2	Gm6467
	Myo1a	Gm5457
	Eif4a-ps4	Guca2b
	Txnip	Slirp
	Vcp	Cox7c
	Hprt	Gm4604
	Gucy2c	Dpm3
	Gm13050
	Capza2
	Hk1
	Gm5421
	Gfm2
	Uap1
	Dhcr7
	Dld
	Hmgcs1
	Gsdmc
	Eif4b
	Gm7964
	Tspan12
	Slc6a14
	Adk
	Pdia4
	Dsc2
	Gdi2
	Acox1
	Papss1
	Slc26a2
	Tmprss2
	Spata5
	Etfdh
	Idh1
	Mical1
	Asph
	Ocln
	Vcp-rs
	Entpd5
	Uqcc1
	Slc16a1
	Clca4a
	Gm12183
	Trmt2a
	Atp6v0a2
	Rnf123
	Gnai3
	Rab18
	Ptpn6
	Anapc5
	Erlin1
	Cers6
	Sepp1

## Sheet: gProfiler_d0DN
#	signf	p-value	T	Q	Q&T	Q&T/Q	Q&T/T	term ID	t type	t group	t name	t depth	Q&T list
#
1	!	0.00667	753	17	6	0.353	0.008	MI:hsa-miR-548a-5p	mi	2	MI:hsa-miR-548a-5p	1	DBF4,CRTC2,ODF2L,TMEM116,NCOA5,GM10801
1	!	0.00623	744	17	6	0.353	0.008	MI:hsa-miR-548d-5p	mi	1	MI:hsa-miR-548d-5p	1	DBF4,CRTC2,ODF2L,TMEM116,NCOA5,GM10801
#INFO:	PARAMETERS: significant = 1
#INFO:	PARAMETERS: user_thr = 1.00
#INFO:	PARAMETERS: sort_by_structure = 1
#INFO:	PARAMETERS: organism = mmusculus
#INFO:	PARAMETERS: analytical = 1
#INFO:	User: http
#INFO:	Host: arak-prod
#INFO:	Time: 2017-3-2 22:37:59
#INFO:	Version: r1709_e87_eg34
#WARNING:	Gene 2700094K13RIK in query [1/19] is not recognized, skipping!
#INFO:	Effective domain size for MI: 19018, threshold 0.000241
#INFO:
#INFO:	--- Gene names and descriptions
#INFO:
#INFO:	QUERY:	Dbf4	DBF4	DBF4 zinc finger [Source:MGI Symbol;Acc:MGI:1351328]
#INFO:	QUERY:	Sft2d1	GM12166/SFT2D1	SFT2 domain containing 1 [Source:MGI Symbol;Acc:MGI:1918689]/predicted gene 12166 [Source:MGI Symbol;Acc:MGI:3650635]
#INFO:	QUERY:	Itsn1	ITSN1	intersectin 1 (SH3 domain protein 1A) [Source:MGI Symbol;Acc:MGI:1338069]
#INFO:	QUERY:	Tmem116	TMEM116	transmembrane protein 116 [Source:MGI Symbol;Acc:MGI:1924712]
#INFO:	QUERY:	Zbtb18	ZBTB18	zinc finger and BTB domain containing 18 [Source:MGI Symbol;Acc:MGI:1353609]
#INFO:	QUERY:	Tle6	TLE6	transducin-like enhancer of split 6 [Source:MGI Symbol;Acc:MGI:2149593]
#INFO:	QUERY:	Smad7	SMAD7	SMAD family member 7 [Source:MGI Symbol;Acc:MGI:1100518]
#INFO:	QUERY:	Rin3	RIN3	Ras and Rab interactor 3 [Source:MGI Symbol;Acc:MGI:2385708]
#INFO:	QUERY:	Odf2l	ODF2L	outer dense fiber of sperm tails 2-like [Source:MGI Symbol;Acc:MGI:1098600]
#INFO:	QUERY:	Ncoa5	NCOA5	nuclear receptor coactivator 5 [Source:MGI Symbol;Acc:MGI:2385165]
#INFO:	QUERY:	Reps1	REPS1	RalBP1 associated Eps domain containing protein [Source:MGI Symbol;Acc:MGI:1196373]
#INFO:	QUERY:	Phyhd1	PHYHD1	phytanoyl-CoA dioxygenase domain containing 1 [Source:MGI Symbol;Acc:MGI:3612860]
#INFO:	QUERY:	Gm10801	GM10801	predicted gene 10801 [Source:MGI Symbol;Acc:MGI:3641656]
#INFO:	QUERY:	Amotl2	AMOTL2	angiomotin-like 2 [Source:MGI Symbol;Acc:MGI:1929286]
#INFO:	QUERY:	Crtc2	CRTC2	CREB regulated transcription coactivator 2 [Source:MGI Symbol;Acc:MGI:1921593]
#INFO:	QUERY:	Clk2	CLK2	CDC-like kinase 2 [Source:MGI Symbol;Acc:MGI:1098669]
#INFO:	QUERY:	Cables2	CABLES2	CDK5 and Abl enzyme substrate 2 [Source:MGI Symbol;Acc:MGI:2182335]
#INFO:	QUERY:	Apoa1	APOA1	apolipoprotein A-I [Source:MGI Symbol;Acc:MGI:88049]
#INFO:	QUERY:	2700094K13Rik	N/A	N/A
#INFO:	QUERY:	Fancc	FANCC	Fanconi anemia, complementation group C [Source:MGI Symbol;Acc:MGI:95480]
#INFO:	QUERY:	Akr1c19	AKR1C19	aldo-keto reductase family 1, member C19 [Source:MGI Symbol;Acc:MGI:2653678]
#INFO:
#INFO:	--- BIOGRID neighbours
#INFO:
#INFO:	BIOGRID NEIGHBOUR:	APOB	apolipoprotein B [Source:MGI Symbol;Acc:MGI:88052]
#INFO:	BIOGRID NEIGHBOUR:	KCNMA1	potassium large conductance calcium-activated channel, subfamily M, alpha member 1 [Source:MGI Symbol;Acc:MGI:99923]
#INFO:
#INFO:	--- BIOGRID graph structure
#INFO:
#INFO:	BIOGRID INTERACTION:	APOA1*	KCNMA1
#INFO:	BIOGRID INTERACTION:	APOA1*	APOB
#INFO:	BIOGRID INTERACTION:	APOA1*	APOA1*

## Sheet: gProfiler_d0UP
#	signf	p-value	T	Q	Q&T	Q&T/Q	Q&T/T	term ID	t type	t group	t name	t depth	Q&T list
#
1	!	0.0275	135	10	3	0.3	0.022	KEGG:04068	keg	1	FoxO signaling pathway	1	CHUK,HOMER2,EGF
#INFO:	PARAMETERS: significant = 1
#INFO:	PARAMETERS: user_thr = 1.00
#INFO:	PARAMETERS: analytical = 1
#INFO:	PARAMETERS: organism = mmusculus
#INFO:	PARAMETERS: sort_by_structure = 1
#INFO:	User: http
#INFO:	Host: arak-prod
#INFO:	Time: 2017-3-2 22:40:32
#INFO:	Version: r1709_e87_eg34
#INFO:	Effective domain size for KEGG: 7732, threshold 0.00104
#INFO:
#INFO:	--- Gene names and descriptions
#INFO:
#INFO:	QUERY:	Smarca2	SMARCA2	SWI/SNF related, matrix associated, actin dependent regulator of chromatin, subfamily a, member 2 [Source:MGI Symbol;Acc:MGI:99603]
#INFO:	QUERY:	Tia1	TIA1	cytotoxic granule-associated RNA binding protein 1 [Source:MGI Symbol;Acc:MGI:107914]
#INFO:	QUERY:	Dock7	DOCK7	dedicator of cytokinesis 7 [Source:MGI Symbol;Acc:MGI:1914549]
#INFO:	QUERY:	Ppfibp1	PPFIBP1	PTPRF interacting protein, binding protein 1 (liprin beta 1) [Source:MGI Symbol;Acc:MGI:1914783]
#INFO:	QUERY:	Cflar	CFLAR	CASP8 and FADD-like apoptosis regulator [Source:MGI Symbol;Acc:MGI:1336166]
#INFO:	QUERY:	Foxn3	FOXN3	forkhead box N3 [Source:MGI Symbol;Acc:MGI:1918625]
#INFO:	QUERY:	Pms2	PMS2/RSPH10B	postmeiotic segregation increased 2 (S. cerevisiae) [Source:MGI Symbol;Acc:MGI:104288]/radial spoke head 10 homolog B (Chlamydomonas) [Source:MGI Symbol;Acc:MGI:1922386]
#INFO:	QUERY:	Tle1	TLE1	transducin-like enhancer of split 1 [Source:MGI Symbol;Acc:MGI:104636]
#INFO:	QUERY:	Egfl7	EGFL7	EGF-like domain 7 [Source:MGI Symbol;Acc:MGI:2449923]
#INFO:	QUERY:	Naa15	NAA15	N(alpha)-acetyltransferase 15, NatA auxiliary subunit [Source:MGI Symbol;Acc:MGI:1922088]
#INFO:	QUERY:	Ect2	ECT2	ect2 oncogene [Source:MGI Symbol;Acc:MGI:95281]
#INFO:	QUERY:	Lnp	LNPK1	ER junction formation factor 1 [Source:MGI Symbol;Acc:MGI:1918115]
#INFO:	QUERY:	Wdr37	WDR37	WD repeat domain 37 [Source:MGI Symbol;Acc:MGI:1920393]
#INFO:	QUERY:	Kctd18	KCTD18	potassium channel tetramerisation domain containing 18 [Source:MGI Symbol;Acc:MGI:3603813]
#INFO:	QUERY:	Pkib	PKIB	protein kinase inhibitor beta, cAMP dependent, testis specific [Source:MGI Symbol;Acc:MGI:101937]
#INFO:	QUERY:	Gpcpd1	GPCPD1	glycerophosphocholine phosphodiesterase 1 [Source:MGI Symbol;Acc:MGI:104898]
#INFO:	QUERY:	Glb1l	GLB1L	galactosidase, beta 1-like [Source:MGI Symbol;Acc:MGI:1921827]
#INFO:	QUERY:	Fbxl19	FBXL19	F-box and leucine-rich repeat protein 19 [Source:MGI Symbol;Acc:MGI:3039600]
#INFO:	QUERY:	Eps8l1	EPS8L1	EPS8-like 1 [Source:MGI Symbol;Acc:MGI:1914675]
#INFO:	QUERY:	Egf	EGF	epidermal growth factor [Source:MGI Symbol;Acc:MGI:95290]
#INFO:	QUERY:	Dph5	DPH5	diphthamide biosynthesis 5 [Source:MGI Symbol;Acc:MGI:1916990]
#INFO:	QUERY:	Homer2	HOMER2	homer scaffolding protein 2 [Source:MGI Symbol;Acc:MGI:1347354]
#INFO:	QUERY:	Dclre1b	DCLRE1B	DNA cross-link repair 1B [Source:MGI Symbol;Acc:MGI:2156057]
#INFO:	QUERY:	Cops7b	COPS7B	COP9 signalosome subunit 7B [Source:MGI Symbol;Acc:MGI:1349388]
#INFO:	QUERY:	Chuk	CHUK	conserved helix-loop-helix ubiquitous kinase [Source:MGI Symbol;Acc:MGI:99484]
#INFO:	QUERY:	Cep57l1	CEP57L1	centrosomal protein 57-like 1 [Source:MGI Symbol;Acc:MGI:1915511]
#INFO:	QUERY:	Cav1	CAV1	caveolin 1, caveolae protein [Source:MGI Symbol;Acc:MGI:102709]
#INFO:	QUERY:	Btbd10	BTBD10	BTB (POZ) domain containing 10 [Source:MGI Symbol;Acc:MGI:1916065]
#INFO:	QUERY:	B230118H07Rik	B230118H07RIK	RIKEN cDNA B230118H07 gene [Source:MGI Symbol;Acc:MGI:1915420]
#INFO:	QUERY:	Atf1	ATF1	activating transcription factor 1 [Source:MGI Symbol;Acc:MGI:1298366]
#INFO:	QUERY:	Ahdc1	AHDC1	AT hook, DNA binding motif, containing 1 [Source:MGI Symbol;Acc:MGI:2444218]
#INFO:	QUERY:	Syt8	SYT8	synaptotagmin VIII [Source:MGI Symbol;Acc:MGI:1859867]
#INFO:	QUERY:	Smox	SMOX	spermine oxidase [Source:MGI Symbol;Acc:MGI:2445356]
#INFO:	QUERY:	Slc5a9	SLC5A9	solute carrier family 5 (sodium/glucose cotransporter), member 9 [Source:MGI Symbol;Acc:MGI:2140201]
#INFO:	QUERY:	Sdad1	SDAD1	SDA1 domain containing 1 [Source:MGI Symbol;Acc:MGI:2140779]
#INFO:	QUERY:	Rara	RARA	retinoic acid receptor, alpha [Source:MGI Symbol;Acc:MGI:97856]
#INFO:	QUERY:	Dixdc1	DIXDC1	DIX domain containing 1 [Source:MGI Symbol;Acc:MGI:2679721]
#INFO:
#INFO:	--- BIOGRID neighbours
#INFO:
#INFO:	BIOGRID NEIGHBOUR:	EZH2	enhancer of zeste 2 polycomb repressive complex 2 subunit [Source:MGI Symbol;Acc:MGI:107940]
#INFO:	BIOGRID NEIGHBOUR:	BARX2	BarH-like homeobox 2 [Source:MGI Symbol;Acc:MGI:109617]
#INFO:	BIOGRID NEIGHBOUR:	FOXG1	forkhead box G1 [Source:MGI Symbol;Acc:MGI:1347464]
#INFO:	BIOGRID NEIGHBOUR:	AES	amino-terminal enhancer of split [Source:MGI Symbol;Acc:MGI:95806]
#INFO:	BIOGRID NEIGHBOUR:	HDAC1	histone deacetylase 1 [Source:MGI Symbol;Acc:MGI:108086]
#INFO:	BIOGRID NEIGHBOUR:	SS18	synovial sarcoma translocation, Chromosome 18 [Source:MGI Symbol;Acc:MGI:107708]
#INFO:	BIOGRID NEIGHBOUR:	HES6	hairy and enhancer of split 6 [Source:MGI Symbol;Acc:MGI:1859852]
#INFO:	BIOGRID NEIGHBOUR:	ATF2	activating transcription factor 2 [Source:MGI Symbol;Acc:MGI:109349]
#INFO:	BIOGRID NEIGHBOUR:	SKOR1	SKI family transcriptional corepressor 1 [Source:MGI Symbol;Acc:MGI:2443473]
#INFO:	BIOGRID NEIGHBOUR:	RUNX2	runt related transcription factor 2 [Source:MGI Symbol;Acc:MGI:99829]
#INFO:
#INFO:	--- BIOGRID graph structure
#INFO:
#INFO:	BIOGRID INTERACTION:	TLE1*	ATF2
#INFO:	BIOGRID INTERACTION:	TLE1*	SKOR1
#INFO:	BIOGRID INTERACTION:	TLE1*	RUNX2
#INFO:	BIOGRID INTERACTION:	TLE1*	SS18
#INFO:	BIOGRID INTERACTION:	TLE1*	HES6
#INFO:	BIOGRID INTERACTION:	TLE1*	TLE1*
#INFO:	BIOGRID INTERACTION:	TLE1*	HDAC1
#INFO:	BIOGRID INTERACTION:	TLE1*	FOXG1
#INFO:	BIOGRID INTERACTION:	TLE1*	AES
#INFO:	BIOGRID INTERACTION:	TLE1*	EZH2
#INFO:	BIOGRID INTERACTION:	TLE1*	BARX2

## Sheet: gProfiler_DN
#	signf	p-value	T	Q	Q&T	Q&T/Q	Q&T/T	term ID	t type	t group	t name	t depth	Q&T list
#
1	!	0.0169	606	45	8	0.178	0.013	MI:mmu-miR-326	mi	3	MI:mmu-miR-326	1	VAC14,CUEDC1,COPZ2,PCSK4,FANCC,PRKRIR,1190007I07RIK,D330041H03RIK
1	!	0.0227	632	45	8	0.178	0.013	MI:hsa-miR-940	mi	2	MI:hsa-miR-940	1	SNF8,COPZ2,TFEB,EGFL7,CTDP1,1600002K03RIK,RGL3,GCHFR
1	!	0.0273	15487	47	46	0.979	0.003	TF:M01722_0	tf	1	Factor: RORbeta; motif: TGACCYA; match class: 0	1	SNF8,VAC14,CAMTA1,TBP,NBR1,ETV4,CUEDC1,COPZ2,PCSK4,FANCC,HABP4,SMN1,TMEM52,TFEB,EGFL7,PLA2G12A,CKS1B,TFPI2,PPP1R35,TYROBP,LAT,PRKRIR,CTDP1,CCDC174,1600002K03RIK,SIK2,RGL3,PITPNC1,PPP1R13L,SLC16A11,GCHFR,FAM134A,ANKRD44,CKLF,FAM133B,DEFA26,1190007I07RIK,MYO1H,MACROD2,HIST1H2AE,HIST1H2AN,DEFA21,2310009B15RIK,LIME1,DEFA25,BIN2
#INFO:	PARAMETERS: organism = mmusculus
#INFO:	PARAMETERS: analytical = 1
#INFO:	PARAMETERS: significant = 1
#INFO:	PARAMETERS: sort_by_structure = 1
#INFO:	PARAMETERS: user_thr = 1.00
#INFO:	User: http
#INFO:	Host: arak-prod
#INFO:	Time: 2017-3-2 22:31:33
#INFO:	Version: r1709_e87_eg34
#WARNING:	Gene GM15284 in query [1/34] is not recognized, skipping!
#WARNING:	Gene GM10104 in query [1/62] is not recognized, skipping!
#WARNING:	Gene 2700094K13RIK in query [1/67] is not recognized, skipping!
#INFO:	Effective domain size for BIOGRID: 5495, threshold 0.000126
#INFO:	Effective domain size for MI: 19018, threshold 0.000228
#INFO:	Effective domain size for TF: 20423, threshold 6.5e-05
#INFO:
#INFO:	--- Gene names and descriptions
#INFO:
#INFO:	QUERY:	Nbr1	NBR1	neighbor of Brca1 gene 1 [Source:MGI Symbol;Acc:MGI:108498]
#INFO:	QUERY:	Fam134a	FAM134A	family with sequence similarity 134, member A [Source:MGI Symbol;Acc:MGI:2388278]
#INFO:	QUERY:	Fancc	FANCC	Fanconi anemia, complementation group C [Source:MGI Symbol;Acc:MGI:95480]
#INFO:	QUERY:	Gm8880	GM8880	predicted gene 8880 [Source:MGI Symbol;Acc:MGI:3648900]
#INFO:	QUERY:	Lat	LAT	linker for activation of T cells [Source:MGI Symbol;Acc:MGI:1342293]
#INFO:	QUERY:	Pitpnc1	PITPNC1	phosphatidylinositol transfer protein, cytoplasmic 1 [Source:MGI Symbol;Acc:MGI:1919045]
#INFO:	QUERY:	Pla2g12a	PLA2G12A	phospholipase A2, group XIIA [Source:MGI Symbol;Acc:MGI:1913600]
#INFO:	QUERY:	Ppp1r13l	PPP1R13L	protein phosphatase 1, regulatory (inhibitor) subunit 13 like [Source:MGI Symbol;Acc:MGI:3525053]
#INFO:	QUERY:	Ppp1r35	PPP1R35	protein phosphatase 1, regulatory subunit 35 [Source:MGI Symbol;Acc:MGI:1922853]
#INFO:	QUERY:	Prkrir	PRKRIR	protein-kinase, interferon-inducible double stranded RNA dependent inhibitor, repressor of (P58 repressor) [Source:MGI Symbol;Acc:MGI:1920231]
#INFO:	QUERY:	Rpgrip1	RPGRIP1	retinitis pigmentosa GTPase regulator interacting protein 1 [Source:MGI Symbol;Acc:MGI:1932134]
#INFO:	QUERY:	Sik2	SIK2	salt inducible kinase 2 [Source:MGI Symbol;Acc:MGI:2445031]
#INFO:	QUERY:	Slc16a11	SLC16A11	solute carrier family 16 (monocarboxylic acid transporters), member 11 [Source:MGI Symbol;Acc:MGI:2663709]
#INFO:	QUERY:	Smn1	SMN1	survival motor neuron 1 [Source:MGI Symbol;Acc:MGI:109257]
#INFO:	QUERY:	Snf8	SNF8	SNF8, ESCRT-II complex subunit, homolog (S. cerevisiae) [Source:MGI Symbol;Acc:MGI:1343161]
#INFO:	QUERY:	Tbp	TBP	TATA box binding protein [Source:MGI Symbol;Acc:MGI:101838]
#INFO:	QUERY:	Tfeb	TFEB	transcription factor EB [Source:MGI Symbol;Acc:MGI:103270]
#INFO:	QUERY:	Tmem52	TMEM52	transmembrane protein 52 [Source:MGI Symbol;Acc:MGI:1916921]
#INFO:	QUERY:	2310009B15Rik	2310009B15RIK	RIKEN cDNA 2310009B15 gene [Source:MGI Symbol;Acc:MGI:1916799]
#INFO:	QUERY:	1600002K03Rik	1600002K03RIK	RIKEN cDNA 1600002K03 gene [Source:MGI Symbol;Acc:MGI:1917020]
#INFO:	QUERY:	1190007I07Rik	1190007I07RIK	RIKEN cDNA 1190007I07 gene [Source:MGI Symbol;Acc:MGI:3698433]
#INFO:	QUERY:	Bin2	BIN2	bridging integrator 2 [Source:MGI Symbol;Acc:MGI:3611448]
#INFO:	QUERY:	Camta1	CAMTA1	calmodulin binding transcription activator 1 [Source:MGI Symbol;Acc:MGI:2140230]
#INFO:	QUERY:	Ccdc174	CCDC174	coiled-coil domain containing 174 [Source:MGI Symbol;Acc:MGI:2444652]
#INFO:	QUERY:	Cks1b	CKS1B	CDC28 protein kinase 1b [Source:MGI Symbol;Acc:MGI:1889208]
#INFO:	QUERY:	Copz2	COPZ2	coatomer protein complex, subunit zeta 2 [Source:MGI Symbol;Acc:MGI:1929008]
#INFO:	QUERY:	Cuedc1	CUEDC1	CUE domain containing 1 [Source:MGI Symbol;Acc:MGI:2144281]
#INFO:	QUERY:	Defa25	DEFA25	defensin, alpha, 25 [Source:MGI Symbol;Acc:MGI:3630385]
#INFO:	QUERY:	Defa26	DEFA26	defensin, alpha, 26 [Source:MGI Symbol;Acc:MGI:3630390]
#INFO:	QUERY:	Etv4	ETV4	ets variant 4 [Source:MGI Symbol;Acc:MGI:99423]
#INFO:	QUERY:	Fam133b	FAM133B	family with sequence similarity 133, member B [Source:MGI Symbol;Acc:MGI:1915402]
#INFO:	QUERY:	Gchfr	GCHFR	GTP cyclohydrolase I feedback regulator [Source:MGI Symbol;Acc:MGI:2443977]
#INFO:	QUERY:	Gm11983	GM11983	predicted gene 11983 [Source:MGI Symbol;Acc:MGI:3650519]
#INFO:	QUERY:	Gm15284	N/A	N/A
#INFO:	QUERY:	Gm19777	GM19777	predicted gene, 19777 [Source:MGI Symbol;Acc:MGI:5011962]
#INFO:	QUERY:	Gm4613	GM4613	predicted gene 4613 [Source:MGI Symbol;Acc:MGI:3782796]
#INFO:	QUERY:	Gm5075	GM5075	predicted gene 5075 [Source:MGI Symbol;Acc:MGI:3645483]
#INFO:	QUERY:	Gm7436	GM7436	predicted gene 7436 [Source:MGI Symbol;Acc:MGI:3646488]
#INFO:	QUERY:	Gm8692	GM8692	predicted gene 8692 [Source:MGI Symbol;Acc:MGI:3646818]
#INFO:	QUERY:	Egfl7	EGFL7	EGF-like domain 7 [Source:MGI Symbol;Acc:MGI:2449923]
#INFO:	QUERY:	Hist1h2ae	HIST1H2AE	histone cluster 1, H2ae [Source:MGI Symbol;Acc:MGI:2448290]
#INFO:	QUERY:	Pcsk4	PCSK4	proprotein convertase subtilisin/kexin type 4 [Source:MGI Symbol;Acc:MGI:97514]
#INFO:	QUERY:	D330041H03Rik	D330041H03RIK	RIKEN cDNA D330041H03 gene [Source:MGI Symbol;Acc:MGI:3603827]
#INFO:	QUERY:	Macrod2	MACROD2	MACRO domain containing 2 [Source:MGI Symbol;Acc:MGI:1920149]
#INFO:	QUERY:	Lime1	LIME1	Lck interacting transmembrane adaptor 1 [Source:MGI Symbol;Acc:MGI:1919949]
#INFO:	QUERY:	Rgl3	RGL3	ral guanine nucleotide dissociation stimulator-like 3 [Source:MGI Symbol;Acc:MGI:1918996]
#INFO:	QUERY:	RP23-361O12.5	GM7424	predicted gene 7424 [Source:MGI Symbol;Acc:MGI:3644728]
#INFO:	QUERY:	Rpl21-ps1	RPL21-PS1	ribosomal protein 21, pseudogene 1 [Source:MGI Symbol;Acc:MGI:3647596]
#INFO:	QUERY:	Rpl21-ps3	RPL21-PS3	ribosomal protein L21, pseudogene 3 [Source:MGI Symbol;Acc:MGI:3646431]
#INFO:	QUERY:	Rpl31-ps5	RPL31-PS5	ribosomal protein L31, pseudogene 5 [Source:MGI Symbol;Acc:MGI:3648926]
#INFO:	QUERY:	Snord118	SNORD118	small nucleolar RNA, C/D box 118 [Source:MGI Symbol;Acc:MGI:3819519]
#INFO:	QUERY:	Tfpi2	TFPI2	tissue factor pathway inhibitor 2 [Source:MGI Symbol;Acc:MGI:108543]
#INFO:	QUERY:	Tyrobp	TYROBP	TYRO protein tyrosine kinase binding protein [Source:MGI Symbol;Acc:MGI:1277211]
#INFO:	QUERY:	Vac14	VAC14	Vac14 homolog (S. cerevisiae) [Source:MGI Symbol;Acc:MGI:2157980]
#INFO:	QUERY:	2310010J17Rik	2310010J17RIK	RIKEN cDNA 2310010J17 gene [Source:MGI Symbol;Acc:MGI:1925579]
#INFO:	QUERY:	Ankrd44	ANKRD44	ankyrin repeat domain 44 [Source:MGI Symbol;Acc:MGI:3045243]
#INFO:	QUERY:	Cklf	CKLF	chemokine-like factor [Source:MGI Symbol;Acc:MGI:1922708]
#INFO:	QUERY:	Ctdp1	CTDP1	CTD (carboxy-terminal domain, RNA polymerase II, polypeptide A) phosphatase, subunit 1 [Source:MGI Symbol;Acc:MGI:1926953]
#INFO:	QUERY:	D330023K18Rik	D330023K18RIK	RIKEN cDNA D330023K18 gene [Source:MGI Symbol;Acc:MGI:2445152]
#INFO:	QUERY:	Defa21	DEFA21	defensin, alpha, 21 [Source:MGI Symbol;Acc:MGI:1913548]
#INFO:	QUERY:	Gm10029	GM10029	predicted gene 10029 [Source:MGI Symbol;Acc:MGI:3641706]
#INFO:	QUERY:	Gm10104	N/A	N/A
#INFO:	QUERY:	Gm14706	GM14706	predicted gene 14706 [Source:MGI Symbol;Acc:MGI:3646357]
#INFO:	QUERY:	Gm6851	GM6851	predicted pseudogene 6851 [Source:MGI Symbol;Acc:MGI:3643618]
#INFO:	QUERY:	Habp4	HABP4	hyaluronic acid binding protein 4 [Source:MGI Symbol;Acc:MGI:1891713]
#INFO:	QUERY:	Hist1h2an	HIST1H2AN	histone cluster 1, H2an [Source:MGI Symbol;Acc:MGI:2448300]
#INFO:	QUERY:	2700094K13Rik	N/A	N/A
#INFO:	QUERY:	Myo1h	MYO1H	myosin 1H [Source:MGI Symbol;Acc:MGI:1914674]
#INFO:
#INFO:	--- BIOGRID neighbours
#INFO:
#INFO:	BIOGRID NEIGHBOUR:	RPGR	retinitis pigmentosa GTPase regulator [Source:MGI Symbol;Acc:MGI:1344037]
#INFO:	BIOGRID NEIGHBOUR:	COIL	coilin [Source:MGI Symbol;Acc:MGI:104842]
#INFO:	BIOGRID NEIGHBOUR:	TCERG1	transcription elongation regulator 1 (CA150) [Source:MGI Symbol;Acc:MGI:1926421]
#INFO:	BIOGRID NEIGHBOUR:	CDK2	cyclin-dependent kinase 2 [Source:MGI Symbol;Acc:MGI:104772]
#INFO:	BIOGRID NEIGHBOUR:	SNRPB	small nuclear ribonucleoprotein B [Source:MGI Symbol;Acc:MGI:98342]
#INFO:
#INFO:	--- BIOGRID graph structure
#INFO:
#INFO:	BIOGRID INTERACTION:	RPGRIP1*	RPGR
#INFO:	BIOGRID INTERACTION:	RPGRIP1*	RPGRIP1*
#INFO:	BIOGRID INTERACTION:	SMN1*	SMN1*
#INFO:	BIOGRID INTERACTION:	SMN1*	TCERG1
#INFO:	BIOGRID INTERACTION:	SMN1*	COIL
#INFO:	BIOGRID INTERACTION:	SMN1*	CDK2
#INFO:	BIOGRID INTERACTION:	SMN1*	SNRPB

## Sheet: gProfiler_mildDN
#	signf	p-value	T	Q	Q&T	Q&T/Q	Q&T/T	term ID	t type	t group	t name	t depth	Q&T list
#
1	!	2.21e-06	527	253	26	0.103	0.049	GO:0007005	BP	31	mitochondrion organization	1	MRPS18C,FIS1,NDUFS7,TIMM13,MRPS24,SLIRP,NDUFS6,MRPL57,COX14,UQCC2,COX20,PRKAG2,TOMM7,RPL28,NDUFA13,TSPO,NDUFA7,MRPS12,COX17,CHCHD10,2410015M20RIK,ATPIF1,UQCR10,NDUFS8,TOMM5,UBL5
1	!	0.00126	41	253	7	0.028	0.171	GO:0033108	BP	31	mitochondrial respiratory chain complex assembly	1	NDUFS7,COX14,UQCC2,COX20,COX17,UQCR10,NDUFS8
1	!	0.000609	211	253	14	0.055	0.066	GO:0071826	BP	62	ribonucleoprotein complex subunit organization	1	RPS14,PAN3,DHX30,RPS27L,RPS19,GM8186,RPS27RT,RPS10,RPL38,RPL11,RPS17,RPS15,RPS28,RPS27
1	!	3.37e-15	141	253	22	0.087	0.156	GO:0006818	BP	62	hydrogen transport	1	ATP5G1,COX6C,ATP5E,COX7C,ATP5G3,UQCR11,ATP5J,NDUFA4,COX7B,COX7A2,ATP5H,COX8A,COX6B1,ATP5J2,COX6A1,UQCRQ,ATP5K,UQCR10,COX5B,UQCRH,GM10250,GM11273
1	!	0.00718	419	253	18	0.071	0.043	GO:0034660	BP	62	ncRNA metabolic process	1	WBSCR22,RPS14,RPS24,NOP10,POLR2F,LARS2,RPS16,RPS21,RPS19,RPS8,RPL11,RPL35A,RPS7,RPS17,RPS15,RPS28,GM2000,RNASEK
1	!	1.12e-05	181	253	15	0.059	0.083	GO:0016072	BP	62	rRNA metabolic process	2	WBSCR22,RPS14,RPS24,NOP10,RPS16,RPS21,RPS19,RPS8,RPL11,RPL35A,RPS7,RPS17,RPS15,RPS28,GM2000
1	!	0.00527	682	253	24	0.095	0.035	GO:0098660	BP	62	inorganic ion transmembrane transport	1	ATP5G1,COX6C,ATP5E,COX7C,ATOX1,ATP5G3,UQCR11,SMDT1,ATP5J,NDUFA4,COX7B,COX7A2,ATP5H,COX8A,COX6B1,COX6A1,S100A1,UQCRQ,ATP5K,UQCR10,COX5B,UQCRH,GM10250,GM11273
1	!	2.38e-08	394	253	25	0.099	0.063	GO:0022613	BP	62	ribonucleoprotein complex biogenesis	1	WBSCR22,RPS18,RPS14,RPS24,NOP10,PAN3,DHX30,RPS27L,RPS16,RPS21,RPS19,RPS8,GM8186,RPS27RT,RPS10,RPL38,RPL11,RPL35A,RPS7,RPS17,RPL34,RPS15,RPS28,GM2000,RPS27
1	!	1.76e-10	260	253	23	0.091	0.088	GO:0042254	BP	62	ribosome biogenesis	2	WBSCR22,RPS18,RPS14,RPS24,NOP10,DHX30,RPS27L,RPS16,RPS21,RPS19,RPS8,RPS27RT,RPS10,RPL38,RPL11,RPL35A,RPS7,RPS17,RPL34,RPS15,RPS28,GM2000,RPS27
1	!	2.53e-12	65	253	15	0.059	0.231	GO:0042274	BP	62	ribosomal small subunit biogenesis	2	RPS14,RPS24,RPS27L,RPS16,RPS21,RPS19,RPS8,RPS27RT,RPS10,RPL38,RPS7,RPS17,RPS15,RPS28,RPS27
1	!	0.00712	844	253	27	0.107	0.032	GO:0034622	BP	62	cellular macromolecular complex assembly	1	HIST1H2BC,NDUFS7,RASA1,COX14,UQCC2,RPS14,STRA13,COX20,PAN3,DHX30,RPS27L,RPS19,SHFM1,COX17,GM8186,TMSB4X,RPS27RT,RPS10,TCF4,RPL38,RPL11,UQCR10,NDUFS8,RPS17,RPS15,RPS28,RPS27
1	!	0.000356	202	253	14	0.055	0.069	GO:0022618	BP	62	ribonucleoprotein complex assembly	2	RPS14,PAN3,DHX30,RPS27L,RPS19,GM8186,RPS27RT,RPS10,RPL38,RPL11,RPS17,RPS15,RPS28,RPS27
1	!	1.9e-08	62	253	12	0.047	0.194	GO:0042255	BP	62	ribosome assembly	3	RPS14,DHX30,RPS27L,RPS19,RPS27RT,RPS10,RPL38,RPL11,RPS17,RPS15,RPS28,RPS27
1	!	9.82e-12	19	253	10	0.04	0.526	GO:0000028	BP	62	ribosomal small subunit assembly	3	RPS14,RPS27L,RPS19,RPS27RT,RPS10,RPL38,RPS17,RPS15,RPS28,RPS27
1	!	1.31e-10	10598	253	183	0.723	0.017	GO:0008152	BP	62	metabolic process	1	NDUFB2,MRPL4,RPS11,CSTB,KLF5,WBSCR22,CIC,PAFAH1B3,ATP5G1,ARPP19,RPLP1,TLE1,RPS18,RPS15A,DYNLL1,NEDD8,MRPL52,PSEN2,NDUFA2,EDF1,HNRNPL,ATP5E,NDUFA1,MRPS18C,WFDC2,PSMB6,ATP5G3,FIS1,NDUFA12,NDUFS7,UQCR11,TCF3,HINT1,RPS27A,MRPS24,NT5C,TXNDC17,SLIRP,NDUFS6,MRPL57,DAD1,ACIN1,PABPC1,NDUFB9,NDUFA6,ATP5J,NDUFA5,TFF3,NDUFV3,UQCC2,SPINK1,RPS14,BANF1,SMARCA2,STRA13,NDUFB8,RPS24,UBE3A,RPS26,RPLP2,ISCU,NDUFB3,M…
1	!	3.56e-05	9670	253	158	0.625	0.016	GO:0044238	BP	62	primary metabolic process	2	MRPL4,RPS11,CSTB,KLF5,WBSCR22,CIC,PAFAH1B3,ATP5G1,ARPP19,RPLP1,TLE1,RPS18,RPS15A,DYNLL1,NEDD8,MRPL52,PSEN2,EDF1,HNRNPL,ATP5E,MRPS18C,WFDC2,PSMB6,ATP5G3,FIS1,TCF3,HINT1,RPS27A,MRPS24,NT5C,SLIRP,NDUFS6,MRPL57,DAD1,ACIN1,PABPC1,NDUFB9,ATP5J,TFF3,UQCC2,SPINK1,RPS14,BANF1,SMARCA2,STRA13,NDUFB8,RPS24,UBE3A,RPS26,RPLP2,ISCU,MRPL30,NOP10,RRBP1,RBM39,TXN1,SPINK4,HINT2,RPL22,PRKAG2,AGBL5,PAN3,YBX3,RPL28,NU…
1	!	2.82e-13	6241	253	136	0.538	0.022	GO:0006807	BP	62	nitrogen compound metabolic process	2	MRPL4,RPS11,KLF5,WBSCR22,CIC,ATP5G1,RPLP1,TLE1,RPS18,RPS15A,DYNLL1,NEDD8,MRPL52,EDF1,HNRNPL,ATP5E,MRPS18C,ATP5G3,TCF3,HINT1,RPS27A,MRPS24,NT5C,SLIRP,NDUFS6,MRPL57,ACIN1,PABPC1,NDUFB9,ATP5J,UQCC2,RPS14,BANF1,SMARCA2,STRA13,NDUFB8,RPS24,UBE3A,RPS26,RPLP2,MRPL30,NOP10,RRBP1,RBM39,TXN1,RPL22,PRKAG2,PAN3,YBX3,PGLYRP1,RPL28,NUPR1,VPS36,PGLS,DHX30,GUCA2B,POLR2F,RAMP1,ATP5H,MRPL34,RPS29,RNF44,ZBTB7A,LARS…
1	!	7.67e-11	5618	253	122	0.482	0.022	GO:0009058	BP	62	biosynthetic process	2	MRPL4,RPS11,KLF5,WBSCR22,CIC,ATP5G1,ARPP19,RPLP1,TLE1,RPS18,RPS15A,DYNLL1,NEDD8,MRPL52,EDF1,ATP5E,MRPS18C,ATP5G3,TCF3,HINT1,RPS27A,MRPS24,SLIRP,MRPL57,DAD1,ATP5J,UQCC2,RPS14,SMARCA2,STRA13,RPS24,UBE3A,RPS26,RPLP2,ISCU,MRPL30,NOP10,RRBP1,RBM39,TXN1,HINT2,RPL22,PRKAG2,YBX3,RPL28,NUPR1,NDUFAB1,VPS36,GUCA2B,POLR2F,MIF,RAMP1,ATP5H,MRPL34,RPS29,RNF44,ZBTB7A,LARS2,RNF38,NDUFA13,RPS27L,RPS16,FAU,SCT,ATP5…
1	!	0.000366	10124	253	160	0.632	0.016	GO:0071704	BP	62	organic substance metabolic process	2	MRPL4,RPS11,CSTB,KLF5,WBSCR22,CIC,PAFAH1B3,ATP5G1,ARPP19,RPLP1,TLE1,RPS18,RPS15A,DYNLL1,NEDD8,MRPL52,PSEN2,EDF1,HNRNPL,ATP5E,MRPS18C,WFDC2,PSMB6,ATP5G3,FIS1,TCF3,HINT1,RPS27A,MRPS24,NT5C,SLIRP,NDUFS6,MRPL57,DAD1,ACIN1,PABPC1,NDUFB9,ATP5J,TFF3,UQCC2,SPINK1,RPS14,BANF1,SMARCA2,STRA13,NDUFB8,RPS24,UBE3A,RPS26,RPLP2,ISCU,MRPL30,NOP10,RRBP1,RBM39,TXN1,SPINK4,HINT2,RPL22,PRKAG2,AGBL5,PAN3,YBX3,PGLYRP1,…
1	!	0.0142	1036	253	30	0.119	0.029	GO:1901135	BP	62	carbohydrate derivative metabolic process	3	ATP5G1,ATP5E,ATP5G3,HINT1,NT5C,NDUFS6,DAD1,NDUFB9,ATP5J,UQCC2,NDUFB8,PRKAG2,PGLYRP1,PGLS,GUCA2B,RAMP1,ATP5H,COX8A,SCT,ATP5J2,TSPO,NDUFA7,DPM3,KRTCAP2,CHCHD10,ATP5K,ATPIF1,UQCR10,UQCRH,GM10250
1	!	0.00775	8588	253	137	0.542	0.016	GO:0043170	BP	62	macromolecule metabolic process	3	MRPL4,RPS11,CSTB,KLF5,WBSCR22,CIC,ARPP19,RPLP1,TLE1,RPS18,RPS15A,DYNLL1,NEDD8,MRPL52,PSEN2,EDF1,HNRNPL,MRPS18C,WFDC2,PSMB6,FIS1,TCF3,HINT1,RPS27A,MRPS24,SLIRP,MRPL57,DAD1,ACIN1,PABPC1,UQCC2,SPINK1,RPS14,BANF1,SMARCA2,STRA13,RPS24,UBE3A,RPS26,RPLP2,ISCU,MRPL30,NOP10,RRBP1,RBM39,TXN1,SPINK4,RPL22,PRKAG2,AGBL5,PAN3,YBX3,PGLYRP1,RPL28,NUPR1,NDUFAB1,VPS36,DHX30,GNAI2,POLR2F,MIF,RAMP1,MRPL34,RPS29,RNF4…
1	!	1.52e-10	4961	253	112	0.443	0.023	GO:0010467	BP	62	gene expression	4	MRPL4,RPS11,KLF5,WBSCR22,CIC,RPLP1,TLE1,RPS18,RPS15A,DYNLL1,NEDD8,MRPL52,PSEN2,EDF1,HNRNPL,MRPS18C,TCF3,HINT1,RPS27A,MRPS24,SLIRP,MRPL57,ACIN1,PABPC1,UQCC2,RPS14,SMARCA2,RPS24,UBE3A,RPS26,RPLP2,ISCU,MRPL30,NOP10,RRBP1,RBM39,TXN1,RPL22,PAN3,YBX3,RPL28,NUPR1,VPS36,DHX30,POLR2F,MIF,MRPL34,RPS29,RNF44,ZBTB7A,LARS2,RNF38,NDUFA13,RPS27L,RPS16,FAU,RPS21,RPL22L1,RPS19,RPL21,RPL37,NDUFA7,SHFM1,S100A1,ZFP4…
1	!	0.000244	756	253	28	0.111	0.037	GO:0006396	BP	62	RNA processing	5	WBSCR22,HNRNPL,ACIN1,PABPC1,RPS14,RPS24,RPS26,NOP10,RBM39,PAN3,DHX30,RPS16,RPS21,RPS19,RPS8,GM8186,RPL11,RPL35A,RPS7,RPS17,RPS15,AURKAIP1,RPS28,GM2000,SF3B5,U2AF1L4,UBL5,RPS13
1	!	0.0107	307	253	15	0.059	0.049	GO:0034470	BP	62	ncRNA processing	6	WBSCR22,RPS14,RPS24,NOP10,RPS16,RPS21,RPS19,RPS8,RPL11,RPL35A,RPS7,RPS17,RPS15,RPS28,GM2000
1	!	7.65e-06	176	253	15	0.059	0.085	GO:0006364	BP	62	rRNA processing	7	WBSCR22,RPS14,RPS24,NOP10,RPS16,RPS21,RPS19,RPS8,RPL11,RPL35A,RPS7,RPS17,RPS15,RPS28,GM2000
1	!	0.00178	43	253	7	0.028	0.163	GO:0030490	BP	62	maturation of SSU-rRNA	8	RPS14,RPS24,RPS16,RPS21,RPS19,RPS8,RPS28
1	!	0.00397	31	253	6	0.024	0.194	GO:0000462	BP	62	maturation of SSU-rRNA from tricistronic rRNA transcript (SSU-rRNA, 5.8S rRNA, LSU-rRNA)	9	RPS14,RPS24,RPS16,RPS21,RPS19,RPS8
1	!	2.53e-06	5077	253	103	0.407	0.02	GO:0019538	BP	62	protein metabolic process	4	MRPL4,RPS11,CSTB,ARPP19,RPLP1,RPS18,RPS15A,NEDD8,MRPL52,PSEN2,MRPS18C,WFDC2,PSMB6,FIS1,TCF3,RPS27A,MRPS24,MRPL57,DAD1,ACIN1,UQCC2,SPINK1,RPS14,RPS24,UBE3A,RPS26,RPLP2,ISCU,MRPL30,RRBP1,TXN1,SPINK4,RPL22,PRKAG2,AGBL5,PAN3,RPL28,NUPR1,NDUFAB1,VPS36,GNAI2,MIF,RAMP1,MRPL34,RPS29,RNF44,ANAPC13,LARS2,RNF38,NDUFA13,RPS27L,RPS16,FAU,JOSD2,RPS21,RPL22L1,TTC3,RPS19,RPL21,TSPO,RPL37,NDUFA7,SHFM1,DPM3,KRTCAP…
1	!	6.46e-11	5534	253	121	0.478	0.022	GO:1901576	BP	62	organic substance biosynthetic process	3	MRPL4,RPS11,KLF5,WBSCR22,CIC,ATP5G1,ARPP19,RPLP1,TLE1,RPS18,RPS15A,DYNLL1,NEDD8,MRPL52,EDF1,ATP5E,MRPS18C,ATP5G3,TCF3,HINT1,RPS27A,MRPS24,SLIRP,MRPL57,DAD1,ATP5J,UQCC2,RPS14,SMARCA2,STRA13,RPS24,UBE3A,RPS26,RPLP2,MRPL30,NOP10,RRBP1,RBM39,TXN1,HINT2,RPL22,PRKAG2,YBX3,RPL28,NUPR1,NDUFAB1,VPS36,GUCA2B,POLR2F,MIF,RAMP1,ATP5H,MRPL34,RPS29,RNF44,ZBTB7A,LARS2,RNF38,NDUFA13,RPS27L,RPS16,FAU,SCT,ATP5J2,RP…
1	!	1.32e-08	4658	253	103	0.407	0.022	GO:0009059	BP	62	macromolecule biosynthetic process	4	MRPL4,RPS11,KLF5,WBSCR22,CIC,RPLP1,TLE1,RPS18,RPS15A,DYNLL1,NEDD8,MRPL52,EDF1,MRPS18C,TCF3,HINT1,RPS27A,MRPS24,SLIRP,MRPL57,DAD1,UQCC2,RPS14,SMARCA2,STRA13,RPS24,UBE3A,RPS26,RPLP2,MRPL30,NOP10,RRBP1,RBM39,TXN1,RPL22,YBX3,RPL28,NUPR1,VPS36,POLR2F,RAMP1,MRPL34,RPS29,RNF44,ZBTB7A,LARS2,RNF38,NDUFA13,RPS27L,RPS16,FAU,RPS21,RPL22L1,RPS19,RPL21,RPL37,NDUFA7,DPM3,KRTCAP2,S100A1,ZFP444,RPL18A,MRPS12,RPL3…
1	!	3e-28	1897	253	89	0.352	0.047	GO:1901564	BP	62	organonitrogen compound metabolic process	3	MRPL4,RPS11,ATP5G1,RPLP1,RPS18,RPS15A,MRPL52,ATP5E,MRPS18C,ATP5G3,HINT1,RPS27A,MRPS24,NT5C,NDUFS6,MRPL57,NDUFB9,ATP5J,UQCC2,RPS14,NDUFB8,RPS24,RPS26,RPLP2,MRPL30,RRBP1,RPL22,PRKAG2,PGLYRP1,RPL28,PGLS,GUCA2B,RAMP1,ATP5H,MRPL34,RPS29,LARS2,COX8A,RPS27L,RPS16,FAU,SCT,ATP5J2,RPS21,RPL22L1,BLVRB,RPS19,RPL21,TSPO,RPL37,NDUFA7,RPL18A,MRPS12,RPL37A,RPL27A,RPL9,RPS8,RPL29,CHCHD10,RPL36AL,RPS27RT,ATP5K,ATP…
1	!	1.76e-31	1212	253	76	0.3	0.063	GO:1901566	BP	62	organonitrogen compound biosynthetic process	4	MRPL4,RPS11,ATP5G1,RPLP1,RPS18,RPS15A,MRPL52,ATP5E,MRPS18C,ATP5G3,RPS27A,MRPS24,MRPL57,ATP5J,UQCC2,RPS14,RPS24,RPS26,RPLP2,MRPL30,RRBP1,RPL22,RPL28,GUCA2B,RAMP1,ATP5H,MRPL34,RPS29,LARS2,RPS27L,RPS16,FAU,SCT,ATP5J2,RPS21,RPL22L1,RPS19,RPL21,RPL37,NDUFA7,RPL18A,MRPS12,RPL37A,RPL27A,RPL9,RPS8,RPL29,CHCHD10,RPL36AL,RPS27RT,ATP5K,ATPIF1,RPL38,RPL32,RPL36,RPL30,RPL18,RPL11,GM10073,GM10076,RPL35A,RPS7,R…
1	!	2.63e-06	9549	253	160	0.632	0.017	GO:0044237	BP	62	cellular metabolic process	2	MRPL4,RPS11,CSTB,KLF5,WBSCR22,CIC,ATP5G1,ARPP19,RPLP1,TLE1,RPS18,RPS15A,DYNLL1,NEDD8,MRPL52,EDF1,HNRNPL,ATP5E,MRPS18C,WFDC2,PSMB6,ATP5G3,FIS1,TCF3,HINT1,RPS27A,MRPS24,NT5C,SLIRP,NDUFS6,MRPL57,DAD1,ACIN1,PABPC1,NDUFB9,ATP5J,NDUFA5,TFF3,UQCC2,SPINK1,RPS14,BANF1,SMARCA2,STRA13,NDUFB8,RPS24,UBE3A,RPS26,RPLP2,ISCU,NDUFB3,MRPL30,COX20,NOP10,RRBP1,RBM39,TXN1,SPINK4,RPL22,PRKAG2,AGBL5,PAN3,YBX3,RPL28,NUP…
1	!	7.95e-15	5930	253	135	0.534	0.023	GO:0034641	BP	62	cellular nitrogen compound metabolic process	3	MRPL4,RPS11,KLF5,WBSCR22,CIC,ATP5G1,RPLP1,TLE1,RPS18,RPS15A,DYNLL1,NEDD8,MRPL52,EDF1,HNRNPL,ATP5E,MRPS18C,ATP5G3,TCF3,HINT1,RPS27A,MRPS24,NT5C,SLIRP,NDUFS6,MRPL57,ACIN1,PABPC1,NDUFB9,ATP5J,UQCC2,RPS14,BANF1,SMARCA2,STRA13,NDUFB8,RPS24,UBE3A,RPS26,RPLP2,MRPL30,NOP10,RRBP1,RBM39,TXN1,RPL22,PRKAG2,PAN3,YBX3,RPL28,NUPR1,VPS36,PGLS,DHX30,GUCA2B,POLR2F,RAMP1,ATP5H,MRPL34,RPS29,RNF44,ZBTB7A,LARS2,RNF38,…
1	!	4.75e-28	894	253	63	0.249	0.07	GO:0043603	BP	62	cellular amide metabolic process	4	MRPL4,RPS11,RPLP1,RPS18,RPS15A,MRPL52,MRPS18C,RPS27A,MRPS24,MRPL57,UQCC2,RPS14,RPS24,RPS26,RPLP2,MRPL30,RRBP1,RPL22,RPL28,MRPL34,RPS29,LARS2,RPS27L,RPS16,FAU,RPS21,RPL22L1,RPS19,RPL21,RPL37,NDUFA7,RPL18A,MRPS12,RPL37A,RPL27A,RPL9,RPS8,RPL29,RPL36AL,RPS27RT,RPL38,RPL32,RPL36,RPL30,RPL18,RPL11,GM10073,GM10076,RPL35A,RPS7,RPS17,RPS12,RPL34,RPL17,RPS15,RPS28,GM11808,RPL31,GM2000,RPL39,RPS27,RPS13,RPL…
1	!	2.6e-32	755	253	63	0.249	0.083	GO:0006518	BP	62	peptide metabolic process	5	MRPL4,RPS11,RPLP1,RPS18,RPS15A,MRPL52,MRPS18C,RPS27A,MRPS24,MRPL57,UQCC2,RPS14,RPS24,RPS26,RPLP2,MRPL30,RRBP1,RPL22,RPL28,MRPL34,RPS29,LARS2,RPS27L,RPS16,FAU,RPS21,RPL22L1,RPS19,RPL21,RPL37,NDUFA7,RPL18A,MRPS12,RPL37A,RPL27A,RPL9,RPS8,RPL29,RPL36AL,RPS27RT,RPL38,RPL32,RPL36,RPL30,RPL18,RPL11,GM10073,GM10076,RPL35A,RPS7,RPS17,RPS12,RPL34,RPL17,RPS15,RPS28,GM11808,RPL31,GM2000,RPL39,RPS27,RPS13,RPL…
1	!	0.000125	7828	253	134	0.53	0.017	GO:0044260	BP	62	cellular macromolecule metabolic process	3	MRPL4,RPS11,CSTB,KLF5,WBSCR22,CIC,ARPP19,RPLP1,TLE1,RPS18,RPS15A,DYNLL1,NEDD8,MRPL52,EDF1,HNRNPL,MRPS18C,WFDC2,PSMB6,FIS1,TCF3,HINT1,RPS27A,MRPS24,SLIRP,MRPL57,DAD1,ACIN1,PABPC1,UQCC2,SPINK1,RPS14,BANF1,SMARCA2,STRA13,RPS24,UBE3A,RPS26,RPLP2,MRPL30,NOP10,RRBP1,RBM39,TXN1,SPINK4,RPL22,PRKAG2,AGBL5,PAN3,YBX3,RPL28,NUPR1,NDUFAB1,VPS36,DHX30,GNAI2,POLR2F,MIF,RAMP1,MRPL34,RPS29,RNF44,ZBTB7A,ANAPC13,LA…
1	!	5.42e-08	4488	253	99	0.391	0.022	GO:0044267	BP	62	cellular protein metabolic process	4	MRPL4,RPS11,CSTB,ARPP19,RPLP1,RPS18,RPS15A,NEDD8,MRPL52,MRPS18C,WFDC2,PSMB6,FIS1,TCF3,RPS27A,MRPS24,MRPL57,DAD1,UQCC2,SPINK1,RPS14,RPS24,UBE3A,RPS26,RPLP2,MRPL30,RRBP1,TXN1,SPINK4,RPL22,PRKAG2,AGBL5,PAN3,RPL28,NUPR1,NDUFAB1,VPS36,GNAI2,MIF,RAMP1,MRPL34,RPS29,RNF44,ANAPC13,LARS2,RNF38,NDUFA13,RPS27L,RPS16,FAU,JOSD2,RPS21,RPL22L1,TTC3,RPS19,RPL21,TSPO,RPL37,NDUFA7,DPM3,KRTCAP2,RPL18A,MRPS12,RPL37A,…
1	!	1.63e-11	5437	253	121	0.478	0.022	GO:0044249	BP	62	cellular biosynthetic process	3	MRPL4,RPS11,KLF5,WBSCR22,CIC,ATP5G1,ARPP19,RPLP1,TLE1,RPS18,RPS15A,DYNLL1,NEDD8,MRPL52,EDF1,ATP5E,MRPS18C,ATP5G3,TCF3,HINT1,RPS27A,MRPS24,SLIRP,MRPL57,DAD1,ATP5J,UQCC2,RPS14,SMARCA2,STRA13,RPS24,UBE3A,RPS26,RPLP2,ISCU,MRPL30,NOP10,RRBP1,RBM39,TXN1,RPL22,PRKAG2,YBX3,RPL28,NUPR1,NDUFAB1,VPS36,GUCA2B,POLR2F,MIF,RAMP1,ATP5H,MRPL34,RPS29,RNF44,ZBTB7A,LARS2,RNF38,NDUFA13,RPS27L,RPS16,FAU,SCT,ATP5J2,RPS…
1	!	1.04e-13	4497	253	112	0.443	0.025	GO:0044271	BP	62	cellular nitrogen compound biosynthetic process	4	MRPL4,RPS11,KLF5,WBSCR22,CIC,ATP5G1,RPLP1,TLE1,RPS18,RPS15A,DYNLL1,NEDD8,MRPL52,EDF1,ATP5E,MRPS18C,ATP5G3,TCF3,HINT1,RPS27A,MRPS24,SLIRP,MRPL57,ATP5J,UQCC2,RPS14,SMARCA2,RPS24,UBE3A,RPS26,RPLP2,MRPL30,NOP10,RRBP1,RBM39,TXN1,RPL22,YBX3,RPL28,NUPR1,VPS36,GUCA2B,POLR2F,RAMP1,ATP5H,MRPL34,RPS29,RNF44,ZBTB7A,LARS2,RNF38,NDUFA13,RPS27L,RPS16,FAU,SCT,ATP5J2,RPS21,RPL22L1,RPS19,RPL21,TSPO,RPL37,NDUFA7,S1…
1	!	7.43e-34	711	253	63	0.249	0.089	GO:0043604	BP	62	amide biosynthetic process	5	MRPL4,RPS11,RPLP1,RPS18,RPS15A,MRPL52,MRPS18C,RPS27A,MRPS24,MRPL57,UQCC2,RPS14,RPS24,RPS26,RPLP2,MRPL30,RRBP1,RPL22,RPL28,MRPL34,RPS29,LARS2,RPS27L,RPS16,FAU,RPS21,RPL22L1,RPS19,RPL21,RPL37,NDUFA7,RPL18A,MRPS12,RPL37A,RPL27A,RPL9,RPS8,RPL29,RPL36AL,RPS27RT,RPL38,RPL32,RPL36,RPL30,RPL18,RPL11,GM10073,GM10076,RPL35A,RPS7,RPS17,RPS12,RPL34,RPL17,RPS15,RPS28,GM11808,RPL31,GM2000,RPL39,RPS27,RPS13,RPL…
1	!	5.18e-37	630	253	63	0.249	0.1	GO:0043043	BP	62	peptide biosynthetic process	6	MRPL4,RPS11,RPLP1,RPS18,RPS15A,MRPL52,MRPS18C,RPS27A,MRPS24,MRPL57,UQCC2,RPS14,RPS24,RPS26,RPLP2,MRPL30,RRBP1,RPL22,RPL28,MRPL34,RPS29,LARS2,RPS27L,RPS16,FAU,RPS21,RPL22L1,RPS19,RPL21,RPL37,NDUFA7,RPL18A,MRPS12,RPL37A,RPL27A,RPL9,RPS8,RPL29,RPL36AL,RPS27RT,RPL38,RPL32,RPL36,RPL30,RPL18,RPL11,GM10073,GM10076,RPL35A,RPS7,RPS17,RPS12,RPL34,RPL17,RPS15,RPS28,GM11808,RPL31,GM2000,RPL39,RPS27,RPS13,RPL…
1	!	2.34e-09	4534	253	103	0.407	0.023	GO:0034645	BP	62	cellular macromolecule biosynthetic process	4	MRPL4,RPS11,KLF5,WBSCR22,CIC,RPLP1,TLE1,RPS18,RPS15A,DYNLL1,NEDD8,MRPL52,EDF1,MRPS18C,TCF3,HINT1,RPS27A,MRPS24,SLIRP,MRPL57,DAD1,UQCC2,RPS14,SMARCA2,STRA13,RPS24,UBE3A,RPS26,RPLP2,MRPL30,NOP10,RRBP1,RBM39,TXN1,RPL22,YBX3,RPL28,NUPR1,VPS36,POLR2F,RAMP1,MRPL34,RPS29,RNF44,ZBTB7A,LARS2,RNF38,NDUFA13,RPS27L,RPS16,FAU,RPS21,RPL22L1,RPS19,RPL21,RPL37,NDUFA7,DPM3,KRTCAP2,S100A1,ZFP444,RPL18A,MRPS12,RPL3…
1	!	7.28e-38	610	253	63	0.249	0.103	GO:0006412	BP	62	translation	5	MRPL4,RPS11,RPLP1,RPS18,RPS15A,MRPL52,MRPS18C,RPS27A,MRPS24,MRPL57,UQCC2,RPS14,RPS24,RPS26,RPLP2,MRPL30,RRBP1,RPL22,RPL28,MRPL34,RPS29,LARS2,RPS27L,RPS16,FAU,RPS21,RPL22L1,RPS19,RPL21,RPL37,NDUFA7,RPL18A,MRPS12,RPL37A,RPL27A,RPL9,RPS8,RPL29,RPL36AL,RPS27RT,RPL38,RPL32,RPL36,RPL30,RPL18,RPL11,GM10073,GM10076,RPL35A,RPS7,RPS17,RPS12,RPL34,RPL17,RPS15,RPS28,GM11808,RPL31,GM2000,RPL39,RPS27,RPS13,RPL…
1	!	4.82e-05	56	253	9	0.036	0.161	GO:0002181	BP	62	cytoplasmic translation	6	RPLP1,RPLP2,RPL22,RPL22L1,RPL9,RPL29,GM10073,RPL35A,RPL31
1	!	4.72e-05	611	253	26	0.103	0.043	GO:0055086	BP	62	nucleobase-containing small molecule metabolic process	1	ATP5G1,ATP5E,ATP5G3,HINT1,NT5C,NDUFS6,NDUFB9,ATP5J,UQCC2,NDUFB8,PRKAG2,PGLS,GUCA2B,RAMP1,ATP5H,COX8A,SCT,ATP5J2,TSPO,NDUFA7,CHCHD10,ATP5K,ATPIF1,UQCR10,UQCRH,GM10250
1	!	0.000375	1019	253	33	0.13	0.032	GO:0055114	BP	62	oxidation-reduction process	1	NDUFB2,NDUFA2,NDUFA1,NDUFA12,NDUFS7,UQCR11,TXNDC17,NDUFS6,NDUFB9,NDUFA6,NDUFA5,NDUFV3,NDUFB8,NDUFB3,COX20,TXN1,PRKAG2,NDUFA4,NDUFAB1,NDUFB11,NDUFB7,NDUFA3,COX8A,NDUFA13,NDUFC1,NDUFB10,BLVRB,NDUFA7,UQCRQ,UQCR10,NDUFS8,UQCRH,NDUFB6
1	!	0.000316	69	253	9	0.036	0.13	GO:0022900	BP	62	electron transport chain	2	NDUFS6,NDUFB9,NDUFA5,NDUFB8,NDUFB3,COX8A,NDUFA7,UQCR10,UQCRH
1	!	0.00155	61	253	8	0.032	0.131	GO:0022904	BP	62	respiratory electron transport chain	3	NDUFS6,NDUFB9,NDUFA5,NDUFB8,COX8A,NDUFA7,UQCR10,UQCRH
1	!	9.3e-06	484	253	24	0.095	0.05	GO:0072521	BP	62	purine-containing compound metabolic process	1	ATP5G1,ATP5E,ATP5G3,HINT1,NDUFS6,NDUFB9,ATP5J,UQCC2,NDUFB8,PRKAG2,GUCA2B,RAMP1,ATP5H,COX8A,SCT,ATP5J2,TSPO,NDUFA7,CHCHD10,ATP5K,ATPIF1,UQCR10,UQCRH,GM10250
1	!	0.00574	990	253	30	0.119	0.03	GO:0006812	BP	62	cation transport	1	ATP5G1,COX6C,ATP5E,COX7C,ATOX1,ATP5G3,UQCR11,SMDT1,ATP5J,SPINK1,NDUFA4,COX7B,COX7A2,GNAI2,RAMP1,ATP5H,COX8A,COX6B1,ATP5J2,COX6A1,TSPO,S100A1,UQCRQ,COX17,ATP5K,UQCR10,COX5B,UQCRH,GM10250,GM11273
1	!	9.98e-05	465	253	22	0.087	0.047	GO:0015672	BP	62	monovalent inorganic cation transport	2	ATP5G1,COX6C,ATP5E,COX7C,ATP5G3,UQCR11,ATP5J,NDUFA4,COX7B,COX7A2,ATP5H,COX8A,COX6B1,ATP5J2,COX6A1,UQCRQ,ATP5K,UQCR10,COX5B,UQCRH,GM10250,GM11273
1	!	2.88e-15	140	253	22	0.087	0.157	GO:0015992	BP	62	proton transport	3	ATP5G1,COX6C,ATP5E,COX7C,ATP5G3,UQCR11,ATP5J,NDUFA4,COX7B,COX7A2,ATP5H,COX8A,COX6B1,ATP5J2,COX6A1,UQCRQ,ATP5K,UQCR10,COX5B,UQCRH,GM10250,GM11273
1	!	0.00598	687	253	24	0.095	0.035	GO:0098655	BP	62	cation transmembrane transport	2	ATP5G1,COX6C,ATP5E,COX7C,ATOX1,ATP5G3,UQCR11,SMDT1,ATP5J,NDUFA4,COX7B,COX7A2,ATP5H,COX8A,COX6B1,COX6A1,S100A1,UQCRQ,ATP5K,UQCR10,COX5B,UQCRH,GM10250,GM11273
1	!	0.000464	595	253	24	0.095	0.04	GO:0098662	BP	62	inorganic cation transmembrane transport	3	ATP5G1,COX6C,ATP5E,COX7C,ATOX1,ATP5G3,UQCR11,SMDT1,ATP5J,NDUFA4,COX7B,COX7A2,ATP5H,COX8A,COX6B1,COX6A1,S100A1,UQCRQ,ATP5K,UQCR10,COX5B,UQCRH,GM10250,GM11273
1	!	9.46e-17	105	253	21	0.083	0.2	GO:1902600	BP	62	hydrogen ion transmembrane transport	4	ATP5G1,COX6C,ATP5E,COX7C,ATP5G3,UQCR11,ATP5J,NDUFA4,COX7B,COX7A2,ATP5H,COX8A,COX6B1,COX6A1,UQCRQ,ATP5K,UQCR10,COX5B,UQCRH,GM10250,GM11273
1	!	1.65e-05	23	253	7	0.028	0.304	GO:0015985	BP	62	energy coupled proton transport, down electrochemical gradient	5	ATP5G1,ATP5E,ATP5G3,ATP5J,ATP5H,ATP5K,GM10250
1	!	1.05e-05	338	253	20	0.079	0.059	GO:1901657	BP	62	glycosyl compound metabolic process	1	ATP5G1,ATP5E,ATP5G3,NDUFS6,NDUFB9,ATP5J,UQCC2,NDUFB8,PRKAG2,ATP5H,COX8A,ATP5J2,TSPO,NDUFA7,CHCHD10,ATP5K,ATPIF1,UQCR10,UQCRH,GM10250
1	!	0.0135	107	253	9	0.036	0.084	GO:1901659	BP	62	glycosyl compound biosynthetic process	2	ATP5G1,ATP5E,ATP5G3,ATP5J,ATP5H,ATP5J2,CHCHD10,ATP5K,GM10250
1	!	3.68e-06	318	253	20	0.079	0.063	GO:0009116	BP	62	nucleoside metabolic process	2	ATP5G1,ATP5E,ATP5G3,NDUFS6,NDUFB9,ATP5J,UQCC2,NDUFB8,PRKAG2,ATP5H,COX8A,ATP5J2,TSPO,NDUFA7,CHCHD10,ATP5K,ATPIF1,UQCR10,UQCRH,GM10250
1	!	1.26e-06	299	253	20	0.079	0.067	GO:0009119	BP	62	ribonucleoside metabolic process	3	ATP5G1,ATP5E,ATP5G3,NDUFS6,NDUFB9,ATP5J,UQCC2,NDUFB8,PRKAG2,ATP5H,COX8A,ATP5J2,TSPO,NDUFA7,CHCHD10,ATP5K,ATPIF1,UQCR10,UQCRH,GM10250
1	!	0.0116	105	253	9	0.036	0.086	GO:0009163	BP	62	nucleoside biosynthetic process	3	ATP5G1,ATP5E,ATP5G3,ATP5J,ATP5H,ATP5J2,CHCHD10,ATP5K,GM10250
1	!	0.0116	105	253	9	0.036	0.086	GO:0042455	BP	62	ribonucleoside biosynthetic process	4	ATP5G1,ATP5E,ATP5G3,ATP5J,ATP5H,ATP5J2,CHCHD10,ATP5K,GM10250
1	!	3.7e-07	279	253	20	0.079	0.072	GO:0042278	BP	62	purine nucleoside metabolic process	3	ATP5G1,ATP5E,ATP5G3,NDUFS6,NDUFB9,ATP5J,UQCC2,NDUFB8,PRKAG2,ATP5H,COX8A,ATP5J2,TSPO,NDUFA7,CHCHD10,ATP5K,ATPIF1,UQCR10,UQCRH,GM10250
1	!	2.86e-07	275	253	20	0.079	0.073	GO:0046128	BP	62	purine ribonucleoside metabolic process	4	ATP5G1,ATP5E,ATP5G3,NDUFS6,NDUFB9,ATP5J,UQCC2,NDUFB8,PRKAG2,ATP5H,COX8A,ATP5J2,TSPO,NDUFA7,CHCHD10,ATP5K,ATPIF1,UQCR10,UQCRH,GM10250
1	!	0.00238	87	253	9	0.036	0.103	GO:0042451	BP	62	purine nucleoside biosynthetic process	4	ATP5G1,ATP5E,ATP5G3,ATP5J,ATP5H,ATP5J2,CHCHD10,ATP5K,GM10250
1	!	0.00238	87	253	9	0.036	0.103	GO:0046129	BP	62	purine ribonucleoside biosynthetic process	5	ATP5G1,ATP5E,ATP5G3,ATP5J,ATP5H,ATP5J2,CHCHD10,ATP5K,GM10250
1	!	0.0124	922	253	28	0.111	0.03	GO:0019637	BP	62	organophosphate metabolic process	1	ATP5G1,ATP5E,ATP5G3,HINT1,NT5C,NDUFS6,NDUFB9,ATP5J,UQCC2,NDUFB8,PRKAG2,PGLS,GUCA2B,RAMP1,ATP5H,COX8A,SCT,ATP5J2,TSPO,NDUFA7,DPM3,CHCHD10,ATP5K,ATPIF1,PLA2G2A,UQCR10,UQCRH,GM10250
1	!	9.5e-06	565	253	26	0.103	0.046	GO:0006753	BP	62	nucleoside phosphate metabolic process	2	ATP5G1,ATP5E,ATP5G3,HINT1,NT5C,NDUFS6,NDUFB9,ATP5J,UQCC2,NDUFB8,PRKAG2,PGLS,GUCA2B,RAMP1,ATP5H,COX8A,SCT,ATP5J2,TSPO,NDUFA7,CHCHD10,ATP5K,ATPIF1,UQCR10,UQCRH,GM10250
1	!	6.36e-08	253	253	20	0.079	0.079	GO:0009123	BP	62	nucleoside monophosphate metabolic process	3	ATP5G1,ATP5E,ATP5G3,NDUFS6,NDUFB9,ATP5J,UQCC2,NDUFB8,PRKAG2,ATP5H,COX8A,ATP5J2,TSPO,NDUFA7,CHCHD10,ATP5K,ATPIF1,UQCR10,UQCRH,GM10250
1	!	2.43e-08	240	253	20	0.079	0.083	GO:0009161	BP	62	ribonucleoside monophosphate metabolic process	4	ATP5G1,ATP5E,ATP5G3,NDUFS6,NDUFB9,ATP5J,UQCC2,NDUFB8,PRKAG2,ATP5H,COX8A,ATP5J2,TSPO,NDUFA7,CHCHD10,ATP5K,ATPIF1,UQCR10,UQCRH,GM10250
1	!	9.44e-09	228	253	20	0.079	0.088	GO:0009126	BP	62	purine nucleoside monophosphate metabolic process	4	ATP5G1,ATP5E,ATP5G3,NDUFS6,NDUFB9,ATP5J,UQCC2,NDUFB8,PRKAG2,ATP5H,COX8A,ATP5J2,TSPO,NDUFA7,CHCHD10,ATP5K,ATPIF1,UQCR10,UQCRH,GM10250
1	!	8.7e-09	227	253	20	0.079	0.088	GO:0009167	BP	62	purine ribonucleoside monophosphate metabolic process	5	ATP5G1,ATP5E,ATP5G3,NDUFS6,NDUFB9,ATP5J,UQCC2,NDUFB8,PRKAG2,ATP5H,COX8A,ATP5J2,TSPO,NDUFA7,CHCHD10,ATP5K,ATPIF1,UQCR10,UQCRH,GM10250
1	!	0.00262	88	253	9	0.036	0.102	GO:0009124	BP	62	nucleoside monophosphate biosynthetic process	4	ATP5G1,ATP5E,ATP5G3,ATP5J,ATP5H,ATP5J2,CHCHD10,ATP5K,GM10250
1	!	0.000243	67	253	9	0.036	0.134	GO:0009127	BP	62	purine nucleoside monophosphate biosynthetic process	5	ATP5G1,ATP5E,ATP5G3,ATP5J,ATP5H,ATP5J2,CHCHD10,ATP5K,GM10250
1	!	0.00115	80	253	9	0.036	0.113	GO:0009156	BP	62	ribonucleoside monophosphate biosynthetic process	5	ATP5G1,ATP5E,ATP5G3,ATP5J,ATP5H,ATP5J2,CHCHD10,ATP5K,GM10250
1	!	0.000243	67	253	9	0.036	0.134	GO:0009168	BP	62	purine ribonucleoside monophosphate biosynthetic process	6	ATP5G1,ATP5E,ATP5G3,ATP5J,ATP5H,ATP5J2,CHCHD10,ATP5K,GM10250
1	!	2.83e-08	242	253	20	0.079	0.083	GO:0009141	BP	62	nucleoside triphosphate metabolic process	3	ATP5G1,ATP5E,ATP5G3,NDUFS6,NDUFB9,ATP5J,UQCC2,NDUFB8,PRKAG2,ATP5H,COX8A,ATP5J2,TSPO,NDUFA7,CHCHD10,ATP5K,ATPIF1,UQCR10,UQCRH,GM10250
1	!	4.47e-09	219	253	20	0.079	0.091	GO:0009144	BP	62	purine nucleoside triphosphate metabolic process	4	ATP5G1,ATP5E,ATP5G3,NDUFS6,NDUFB9,ATP5J,UQCC2,NDUFB8,PRKAG2,ATP5H,COX8A,ATP5J2,TSPO,NDUFA7,CHCHD10,ATP5K,ATPIF1,UQCR10,UQCRH,GM10250
1	!	4.1e-09	218	253	20	0.079	0.092	GO:0009199	BP	62	ribonucleoside triphosphate metabolic process	4	ATP5G1,ATP5E,ATP5G3,NDUFS6,NDUFB9,ATP5J,UQCC2,NDUFB8,PRKAG2,ATP5H,COX8A,ATP5J2,TSPO,NDUFA7,CHCHD10,ATP5K,ATPIF1,UQCR10,UQCRH,GM10250
1	!	2.23e-09	211	253	20	0.079	0.095	GO:0009205	BP	62	purine ribonucleoside triphosphate metabolic process	5	ATP5G1,ATP5E,ATP5G3,NDUFS6,NDUFB9,ATP5J,UQCC2,NDUFB8,PRKAG2,ATP5H,COX8A,ATP5J2,TSPO,NDUFA7,CHCHD10,ATP5K,ATPIF1,UQCR10,UQCRH,GM10250
1	!	6.56e-06	555	253	26	0.103	0.047	GO:0009117	BP	62	nucleotide metabolic process	3	ATP5G1,ATP5E,ATP5G3,HINT1,NT5C,NDUFS6,NDUFB9,ATP5J,UQCC2,NDUFB8,PRKAG2,PGLS,GUCA2B,RAMP1,ATP5H,COX8A,SCT,ATP5J2,TSPO,NDUFA7,CHCHD10,ATP5K,ATPIF1,UQCR10,UQCRH,GM10250
1	!	1.47e-06	441	253	24	0.095	0.054	GO:0006163	BP	62	purine nucleotide metabolic process	4	ATP5G1,ATP5E,ATP5G3,HINT1,NDUFS6,NDUFB9,ATP5J,UQCC2,NDUFB8,PRKAG2,GUCA2B,RAMP1,ATP5H,COX8A,SCT,ATP5J2,TSPO,NDUFA7,CHCHD10,ATP5K,ATPIF1,UQCR10,UQCRH,GM10250
1	!	5.15e-07	455	253	25	0.099	0.055	GO:0019693	BP	62	ribose phosphate metabolic process	2	ATP5G1,ATP5E,ATP5G3,HINT1,NDUFS6,NDUFB9,ATP5J,UQCC2,NDUFB8,PRKAG2,PGLS,GUCA2B,RAMP1,ATP5H,COX8A,SCT,ATP5J2,TSPO,NDUFA7,CHCHD10,ATP5K,ATPIF1,UQCR10,UQCRH,GM10250
1	!	1.69e-06	444	253	24	0.095	0.054	GO:0009259	BP	62	ribonucleotide metabolic process	3	ATP5G1,ATP5E,ATP5G3,HINT1,NDUFS6,NDUFB9,ATP5J,UQCC2,NDUFB8,PRKAG2,GUCA2B,RAMP1,ATP5H,COX8A,SCT,ATP5J2,TSPO,NDUFA7,CHCHD10,ATP5K,ATPIF1,UQCR10,UQCRH,GM10250
1	!	8.44e-07	429	253	24	0.095	0.056	GO:0009150	BP	62	purine ribonucleotide metabolic process	4	ATP5G1,ATP5E,ATP5G3,HINT1,NDUFS6,NDUFB9,ATP5J,UQCC2,NDUFB8,PRKAG2,GUCA2B,RAMP1,ATP5H,COX8A,SCT,ATP5J2,TSPO,NDUFA7,CHCHD10,ATP5K,ATPIF1,UQCR10,UQCRH,GM10250
1	!	4.13e-10	193	253	20	0.079	0.104	GO:0046034	BP	62	ATP metabolic process	5	ATP5G1,ATP5E,ATP5G3,NDUFS6,NDUFB9,ATP5J,UQCC2,NDUFB8,PRKAG2,ATP5H,COX8A,ATP5J2,TSPO,NDUFA7,CHCHD10,ATP5K,ATPIF1,UQCR10,UQCRH,GM10250
1	!	0.000519	73	253	9	0.036	0.123	GO:0009142	BP	62	nucleoside triphosphate biosynthetic process	1	ATP5G1,ATP5E,ATP5G3,ATP5J,ATP5H,ATP5J2,CHCHD10,ATP5K,GM10250
1	!	4.82e-05	56	253	9	0.036	0.161	GO:0009145	BP	62	purine nucleoside triphosphate biosynthetic process	2	ATP5G1,ATP5E,ATP5G3,ATP5J,ATP5H,ATP5J2,CHCHD10,ATP5K,GM10250
1	!	0.000105	61	253	9	0.036	0.148	GO:0009201	BP	62	ribonucleoside triphosphate biosynthetic process	2	ATP5G1,ATP5E,ATP5G3,ATP5J,ATP5H,ATP5J2,CHCHD10,ATP5K,GM10250
1	!	4.08e-05	55	253	9	0.036	0.164	GO:0009206	BP	62	purine ribonucleoside triphosphate biosynthetic process	3	ATP5G1,ATP5E,ATP5G3,ATP5J,ATP5H,ATP5J2,CHCHD10,ATP5K,GM10250
1	!	0.0425	225	253	12	0.047	0.053	GO:0006164	BP	62	purine nucleotide biosynthetic process	1	ATP5G1,ATP5E,ATP5G3,ATP5J,GUCA2B,RAMP1,ATP5H,SCT,ATP5J2,CHCHD10,ATP5K,GM10250
1	!	0.0324	219	253	12	0.047	0.055	GO:0009152	BP	62	purine ribonucleotide biosynthetic process	2	ATP5G1,ATP5E,ATP5G3,ATP5J,GUCA2B,RAMP1,ATP5H,SCT,ATP5J2,CHCHD10,ATP5K,GM10250
1	!	5.1e-06	44	253	9	0.036	0.205	GO:0006754	BP	62	ATP biosynthetic process	3	ATP5G1,ATP5E,ATP5G3,ATP5J,ATP5H,ATP5J2,CHCHD10,ATP5K,GM10250
1	!	1.65e-05	23	253	7	0.028	0.304	GO:0015986	BP	62	ATP synthesis coupled proton transport	4	ATP5G1,ATP5E,ATP5G3,ATP5J,ATP5H,ATP5K,GM10250
1	!	0.000213	66	253	9	0.036	0.136	GO:0006119	BP	62	oxidative phosphorylation	1	NDUFS6,NDUFB9,UQCC2,NDUFB8,COX8A,NDUFA7,CHCHD10,UQCR10,UQCRH
1	!	0.00245	45	253	7	0.028	0.156	GO:0042773	BP	62	ATP synthesis coupled electron transport	2	NDUFS6,NDUFB9,NDUFB8,COX8A,NDUFA7,UQCR10,UQCRH
1	!	0.00126	41	253	7	0.028	0.171	GO:0042775	BP	62	mitochondrial ATP synthesis coupled electron transport	3	NDUFS6,NDUFB9,NDUFB8,COX8A,NDUFA7,UQCR10,UQCRH
1	!	0.0472	14	253	4	0.016	0.286	GO:0006120	BP	62	mitochondrial electron transport, NADH to ubiquinone	4	NDUFS6,NDUFB9,NDUFB8,NDUFA7
1	!	0.0471	28	253	5	0.02	0.179	GO:0017004	BP	142	cytochrome complex assembly	1	COX14,UQCC2,COX20,COX17,UQCR10
1	!	1.39e-06	16334	253	230	0.909	0.014	GO:0005623	CC	20	cell	1	S100A6,SSR4,TRAPPC6A,NDUFB2,MRPL4,RPS11,ARHGEF40,CSTB,KLF5,WBSCR22,CIC,PAFAH1B3,ATP5G1,CRIP1,ARPP19,RPLP1,TLE1,RPS18,RPS15A,DYNLL1,NEDD8,MRPL52,PSEN2,NDUFA2,COX6C,EDF1,HNRNPL,ATP5E,NDUFA1,MRPS18C,COX7C,HIST1H2BC,PSMB6,ATOX1,ATP5G3,FIS1,NDUFA12,NDUFS7,UQCR11,TCF3,TIMM13,HINT1,RPS27A,MRPS24,NT5C,TXNDC17,SLIRP,2010107E04RIK,RASA1,NDUFS6,MRPL57,DAD1,ACIN1,PABPC1,NDUFB9,NDUFA6,SMDT1,ATP5J,COX14,NDUFA5…
1	!	9.33e-07	16294	253	230	0.909	0.014	GO:0044464	CC	20	cell part	2	S100A6,SSR4,TRAPPC6A,NDUFB2,MRPL4,RPS11,ARHGEF40,CSTB,KLF5,WBSCR22,CIC,PAFAH1B3,ATP5G1,CRIP1,ARPP19,RPLP1,TLE1,RPS18,RPS15A,DYNLL1,NEDD8,MRPL52,PSEN2,NDUFA2,COX6C,EDF1,HNRNPL,ATP5E,NDUFA1,MRPS18C,COX7C,HIST1H2BC,PSMB6,ATOX1,ATP5G3,FIS1,NDUFA12,NDUFS7,UQCR11,TCF3,TIMM13,HINT1,RPS27A,MRPS24,NT5C,TXNDC17,SLIRP,2010107E04RIK,RASA1,NDUFS6,MRPL57,DAD1,ACIN1,PABPC1,NDUFB9,NDUFA6,SMDT1,ATP5J,COX14,NDUFA5…
1	!	4.1e-26	1002	253	64	0.253	0.064	GO:0031975	CC	20	envelope	3	S100A6,NDUFB2,ATP5G1,PSEN2,NDUFA2,COX6C,ATP5E,NDUFA1,COX7C,ATP5G3,FIS1,NDUFA12,NDUFS7,UQCR11,TIMM13,2010107E04RIK,NDUFS6,NDUFB9,NDUFA6,SMDT1,ATP5J,COX14,NDUFA5,NDUFV3,UQCC2,NDUFB8,NDUFB3,COX20,TOMM7,NDUFA4,NDUFAB1,NDUFB11,COX7B,COX7A2,NDUFB7,ATP5H,NDUFA3,COX8A,NDUFA13,COX6B1,NDUFC1,ATP5J2,TIMM8B,NDUFB10,COX6A1,TSPO,NDUFA7,CHCHD7,UQCRQ,COX17,CHCHD10,2410015M20RIK,MINOS1,ATP5K,ATPIF1,UQCR10,NDUFS8,…
1	!	3.64e-22	13269	253	229	0.905	0.017	GO:0005622	CC	20	intracellular	3	S100A6,SSR4,TRAPPC6A,NDUFB2,MRPL4,RPS11,ARHGEF40,CSTB,KLF5,WBSCR22,CIC,PAFAH1B3,ATP5G1,CRIP1,ARPP19,RPLP1,TLE1,RPS18,RPS15A,DYNLL1,NEDD8,MRPL52,PSEN2,NDUFA2,COX6C,EDF1,HNRNPL,ATP5E,NDUFA1,MRPS18C,COX7C,HIST1H2BC,PSMB6,ATOX1,ATP5G3,FIS1,NDUFA12,NDUFS7,UQCR11,TCF3,TIMM13,HINT1,RPS27A,MRPS24,NT5C,TXNDC17,SLIRP,2010107E04RIK,RASA1,NDUFS6,MRPL57,DAD1,ACIN1,PABPC1,NDUFB9,NDUFA6,SMDT1,ATP5J,COX14,NDUFA5…
1	!	2.74e-25	12666	253	228	0.901	0.018	GO:0044424	CC	20	intracellular part	4	S100A6,SSR4,TRAPPC6A,NDUFB2,MRPL4,RPS11,ARHGEF40,CSTB,KLF5,WBSCR22,CIC,PAFAH1B3,ATP5G1,CRIP1,ARPP19,RPLP1,TLE1,RPS18,RPS15A,DYNLL1,NEDD8,MRPL52,PSEN2,NDUFA2,COX6C,EDF1,HNRNPL,ATP5E,NDUFA1,MRPS18C,COX7C,HIST1H2BC,PSMB6,ATOX1,ATP5G3,FIS1,NDUFA12,NDUFS7,UQCR11,TCF3,TIMM13,HINT1,RPS27A,MRPS24,NT5C,TXNDC17,SLIRP,2010107E04RIK,RASA1,NDUFS6,MRPL57,DAD1,ACIN1,PABPC1,NDUFB9,NDUFA6,SMDT1,ATP5J,COX14,NDUFA5…
1	!	1.68e-29	9803	253	207	0.818	0.021	GO:0005737	CC	20	cytoplasm	5	S100A6,SSR4,TRAPPC6A,NDUFB2,MRPL4,RPS11,ARHGEF40,CSTB,KLF5,WBSCR22,PAFAH1B3,ATP5G1,CRIP1,ARPP19,RPLP1,TLE1,RPS18,RPS15A,DYNLL1,MRPL52,PSEN2,NDUFA2,COX6C,EDF1,HNRNPL,ATP5E,NDUFA1,MRPS18C,COX7C,HIST1H2BC,PSMB6,ATOX1,ATP5G3,FIS1,NDUFA12,NDUFS7,UQCR11,TCF3,TIMM13,HINT1,RPS27A,MRPS24,NT5C,TXNDC17,SLIRP,2010107E04RIK,RASA1,NDUFS6,MRPL57,DAD1,ACIN1,PABPC1,NDUFB9,NDUFA6,SMDT1,ATP5J,COX14,NDUFA5,HCFC1R1,T…
1	!	7.64e-34	6695	253	177	0.7	0.026	GO:0044444	CC	20	cytoplasmic part	6	S100A6,SSR4,TRAPPC6A,NDUFB2,MRPL4,RPS11,KLF5,PAFAH1B3,ATP5G1,RPLP1,TLE1,RPS18,RPS15A,DYNLL1,MRPL52,PSEN2,NDUFA2,COX6C,ATP5E,NDUFA1,MRPS18C,COX7C,PSMB6,ATOX1,ATP5G3,FIS1,NDUFA12,NDUFS7,UQCR11,TIMM13,RPS27A,MRPS24,NT5C,TXNDC17,SLIRP,2010107E04RIK,RASA1,NDUFS6,MRPL57,DAD1,PABPC1,NDUFB9,NDUFA6,SMDT1,ATP5J,COX14,NDUFA5,TFF3,NDUFV3,UQCC2,SPINK1,RPS14,NDUFB8,MRPL43,RPS24,UBE3A,RPS26,RPLP2,ISCU,NDUFB3,MR…
1	!	5e-15	1802	253	68	0.269	0.038	GO:0005829	CC	20	cytosol	6	S100A6,MRPL4,RPS11,PAFAH1B3,RPLP1,TLE1,RPS18,RPS15A,DYNLL1,MRPS18C,PSMB6,ATOX1,RPS27A,TXNDC17,RASA1,RPS14,RPS24,UBE3A,RPS26,RPLP2,ISCU,TXN1,RPL22,PRKAG2,AGBL5,RPL28,STARD10,VPS36,MT1,GNAI2,RPS29,RPS27L,RPS16,JOSD2,RPS21,RPL22L1,BLVRB,RPS19,RPL37,RPL18A,RPL37A,RPL27A,RPL9,RPS8,RPL29,GM8186,RPL36AL,TMSB4X,RPS27RT,RPS10,RPL38,RPL32,RPL30,RPL18,RPL11,GM10073,RPL35A,RPS7,RPS17,RPL34,RPS15,RPS28,GM1180…
1	!	2.2e-38	247	253	46	0.182	0.186	GO:0044445	CC	20	cytosolic part	7	MRPL4,RPS11,RPLP1,RPS18,RPS15A,MRPS18C,RPS27A,RPS14,RPS24,RPS26,RPLP2,RPL22,RPL28,RPS29,RPS27L,RPS16,RPS21,RPL22L1,RPS19,RPL37,RPL18A,RPL37A,RPL27A,RPL9,RPS8,RPL29,RPL36AL,RPS27RT,RPS10,RPL38,RPL32,RPL30,RPL18,RPL11,GM10073,RPL35A,RPS7,RPS17,RPL34,RPS15,RPS28,RPL31,GM2000,RPL39,RPS27,RPS13
1	!	0.0258	4330	253	80	0.316	0.018	GO:0005576	CC	20	extracellular region	1	S100A6,SSR4,RPS11,CSTB,PAFAH1B3,RPS18,RPS15A,DYNLL1,NEDD8,EDF1,HNRNPL,PYY,WFDC2,HIST1H2BC,PSMB6,HINT1,RPS27A,NT5C,TXNDC17,DAD1,PABPC1,NDUFB9,RETNLB,TFF3,SPINK1,RPS14,BANF1,RPS26,RPLP2,NDUFB3,S100A11,TXN1,SPINK4,PDZK1IP1,RPL22,PRKAG2,NDUFA4,GNB2,SVAL1,PGLYRP1,RPL28,VPS36,PGLS,COX7A2,GNAI2,GUCA2B,MIF,RAMP1,ATP5H,RPS29,NDUFA13,RPS16,SCT,ATP5J2,TIMM8B,NDUFB10,BLVRB,RPS19,TSPO,RPL37A,RPL9,RPS8,RPS10,R…
1	!	1.94e-41	4728	253	159	0.628	0.034	GO:0032991	CC	20	macromolecular complex	1	SSR4,NDUFB2,MRPL4,RPS11,CIC,ATP5G1,RPLP1,TLE1,RPS18,RPS15A,DYNLL1,MRPL52,PSEN2,NDUFA2,EDF1,HNRNPL,ATP5E,NDUFA1,MRPS18C,HIST1H2BC,PSMB6,ATP5G3,FIS1,NDUFA12,NDUFS7,TCF3,TIMM13,HINT1,RPS27A,MRPS24,SLIRP,2010107E04RIK,NDUFS6,MRPL57,DAD1,ACIN1,PABPC1,NDUFB9,NDUFA6,SMDT1,ATP5J,NDUFA5,NDUFV3,PFDN1,RPS14,SMARCA2,STRA13,NDUFB8,MRPL43,RPS24,UBE3A,RPS26,RPLP2,NDUFB3,MRPL30,TNNI1,NOP10,RRBP1,RPL22,PRKAG2,TOM…
1	!	2.58e-09	1244	253	47	0.186	0.038	GO:1902494	CC	20	catalytic complex	2	NDUFB2,DYNLL1,NDUFA2,EDF1,NDUFA1,PSMB6,NDUFA12,NDUFS7,HINT1,NDUFS6,DAD1,PABPC1,NDUFB9,NDUFA6,NDUFA5,NDUFV3,NDUFB8,UBE3A,NDUFB3,NOP10,PRKAG2,GNB2,NDUFAB1,NDUFB11,GNAI2,POLR2F,NDUFB7,ANAPC13,NDUFA3,NDUFA13,NDUFC1,NDUFB10,NDUFA7,SHFM1,DPM3,KRTCAP2,DYNLRB1,GM8186,PHF21A,NAA38,UQCR10,NDUFS8,CHD4,UQCRH,AURKAIP1,NDUFB6,TCEB1
1	!	7.17e-22	97	253	24	0.095	0.247	GO:1990204	CC	20	oxidoreductase complex	3	NDUFB2,NDUFA2,NDUFA1,NDUFA12,NDUFS7,NDUFS6,NDUFB9,NDUFA6,NDUFA5,NDUFV3,NDUFB8,NDUFB3,NDUFAB1,NDUFB11,NDUFB7,NDUFA3,NDUFA13,NDUFC1,NDUFB10,NDUFA7,UQCR10,NDUFS8,UQCRH,NDUFB6
1	!	6.39e-28	44	253	22	0.087	0.5	GO:0030964	CC	20	NADH dehydrogenase complex	4	NDUFB2,NDUFA2,NDUFA1,NDUFA12,NDUFS7,NDUFS6,NDUFB9,NDUFA6,NDUFA5,NDUFV3,NDUFB8,NDUFB3,NDUFAB1,NDUFB11,NDUFB7,NDUFA3,NDUFA13,NDUFC1,NDUFB10,NDUFA7,NDUFS8,NDUFB6
1	!	9.59e-08	2901	253	74	0.292	0.026	GO:0043234	CC	20	protein complex	2	SSR4,NDUFB2,CIC,ATP5G1,TLE1,DYNLL1,PSEN2,NDUFA2,EDF1,ATP5E,NDUFA1,PSMB6,ATP5G3,FIS1,NDUFA12,NDUFS7,TCF3,2010107E04RIK,NDUFS6,ACIN1,NDUFB9,NDUFA6,ATP5J,NDUFA5,NDUFV3,PFDN1,SMARCA2,STRA13,NDUFB8,UBE3A,NDUFB3,TNNI1,PRKAG2,TOMM7,NDUFA4,PAN3,GNB2,NDUFAB1,NDUFB11,COX7B,VPS36,GNAI2,NDUFB7,ATP5H,NDUFA3,COX8A,NDUFA13,NDUFC1,ATP5J2,NDUFB10,COX6A1,NDUFA7,SHFM1,DYNLRB1,GM8186,2410015M20RIK,TMSB4X,ATP5K,SEC61…
1	!	0.00261	29	253	6	0.024	0.207	GO:0070069	CC	20	cytochrome complex	3	NDUFA4,COX7B,COX8A,COX6A1,UQCR10,UQCRH
1	!	9.07e-44	784	253	75	0.296	0.096	GO:1990904	CC	20	ribonucleoprotein complex	2	MRPL4,RPS11,RPLP1,RPS18,RPS15A,MRPL52,HNRNPL,MRPS18C,RPS27A,MRPS24,SLIRP,MRPL57,PABPC1,RPS14,MRPL43,RPS24,RPS26,RPLP2,MRPL30,NOP10,RRBP1,RPL22,PAN3,YBX3,RPL28,DHX30,MRPL34,RPS29,MRPL54,RPS27L,RPS16,FAU,RPS21,RPL22L1,RPS19,RPL21,RPL37,NDUFA7,RPL18A,MRPS12,RPL37A,RPL27A,RPL9,RPS8,RPL29,GM8186,RPL36AL,RPS27RT,RPS10,RPL38,RPL32,RPL36,RPL30,RPL18,NAA38,RPL11,GM10073,GM10076,RPL35A,RPS7,RPS17,RPS12,RPL…
1	!	8.27e-44	783	253	75	0.296	0.096	GO:0030529	CC	20	intracellular ribonucleoprotein complex	3	MRPL4,RPS11,RPLP1,RPS18,RPS15A,MRPL52,HNRNPL,MRPS18C,RPS27A,MRPS24,SLIRP,MRPL57,PABPC1,RPS14,MRPL43,RPS24,RPS26,RPLP2,MRPL30,NOP10,RRBP1,RPL22,PAN3,YBX3,RPL28,DHX30,MRPL34,RPS29,MRPL54,RPS27L,RPS16,FAU,RPS21,RPL22L1,RPS19,RPL21,RPL37,NDUFA7,RPL18A,MRPS12,RPL37A,RPL27A,RPL9,RPS8,RPL29,GM8186,RPL36AL,RPS27RT,RPS10,RPL38,RPL32,RPL36,RPL30,RPL18,NAA38,RPL11,GM10073,GM10076,RPL35A,RPS7,RPS17,RPS12,RPL…
1	!	3.81e-26	12067	253	224	0.885	0.019	GO:0043226	CC	20	organelle	1	S100A6,SSR4,TRAPPC6A,NDUFB2,MRPL4,RPS11,CSTB,KLF5,WBSCR22,CIC,PAFAH1B3,ATP5G1,RPLP1,TLE1,RPS18,RPS15A,DYNLL1,NEDD8,MRPL52,PSEN2,NDUFA2,COX6C,EDF1,HNRNPL,ATP5E,NDUFA1,MRPS18C,WFDC2,COX7C,HIST1H2BC,PSMB6,ATP5G3,FIS1,NDUFA12,NDUFS7,UQCR11,TCF3,TIMM13,HINT1,RPS27A,MRPS24,NT5C,TXNDC17,SLIRP,2010107E04RIK,NDUFS6,MRPL57,DAD1,ACIN1,PABPC1,NDUFB9,NDUFA6,SMDT1,ATP5J,COX14,NDUFA5,HCFC1R1,TFF3,NDUFV3,UQCC2,S…
1	!	1.14e-25	2695	253	102	0.403	0.038	GO:0043228	CC	20	non-membrane-bounded organelle	2	MRPL4,RPS11,CSTB,WBSCR22,RPLP1,TLE1,RPS18,RPS15A,DYNLL1,MRPL52,PSEN2,EDF1,HNRNPL,MRPS18C,HIST1H2BC,TCF3,TIMM13,RPS27A,MRPS24,MRPL57,ACIN1,PABPC1,UQCC2,RPS14,BANF1,SMARCA2,STRA13,MRPL43,RPS24,RPS26,RPLP2,MRPL30,TNNI1,NOP10,RRBP1,HINT2,RPL22,AGBL5,PAN3,RPL28,2200002D01RIK,DHX30,GNAI2,POLR2F,MRPL34,RPS29,MRPL54,RPS27L,RPS16,FAU,RPS21,RPL22L1,TTC3,RPS19,RPL21,RPL37,NDUFA7,S100A1,CAMSAP3,RPL18A,MRPS12…
1	!	1.48e-12	11229	253	194	0.767	0.017	GO:0043227	CC	20	membrane-bounded organelle	2	S100A6,SSR4,TRAPPC6A,NDUFB2,MRPL4,RPS11,CSTB,KLF5,WBSCR22,CIC,PAFAH1B3,ATP5G1,TLE1,RPS18,RPS15A,DYNLL1,NEDD8,MRPL52,PSEN2,NDUFA2,COX6C,EDF1,HNRNPL,ATP5E,NDUFA1,MRPS18C,WFDC2,COX7C,HIST1H2BC,PSMB6,ATP5G3,FIS1,NDUFA12,NDUFS7,UQCR11,TCF3,TIMM13,HINT1,RPS27A,MRPS24,NT5C,TXNDC17,SLIRP,2010107E04RIK,NDUFS6,MRPL57,DAD1,ACIN1,PABPC1,NDUFB9,NDUFA6,SMDT1,ATP5J,COX14,NDUFA5,HCFC1R1,TFF3,NDUFV3,UQCC2,SPINK1,…
1	!	0.0111	3742	253	73	0.289	0.02	GO:0031982	CC	20	vesicle	3	S100A6,SSR4,RPS11,CSTB,PAFAH1B3,RPS18,RPS15A,DYNLL1,NEDD8,EDF1,HNRNPL,WFDC2,HIST1H2BC,PSMB6,HINT1,RPS27A,NT5C,TXNDC17,SLIRP,DAD1,PABPC1,NDUFB9,TFF3,SPINK1,RPS14,BANF1,RPS26,RPLP2,NDUFB3,S100A11,TXN1,PDZK1IP1,RPL22,NDUFA4,GNB2,PGLYRP1,RPL28,VPS36,PGLS,COX7A2,GNAI2,GUCA2B,MIF,ATP5H,TMEM127,RPS29,NDUFA13,RPS16,ATP5J2,NDUFB10,BLVRB,RPS19,TSPO,RPL37A,RPS8,RPS10,RPL30,PLA2G2A,RPL11,UQCR10,H2AFJ,RPL35A,…
1	!	9.14e-28	10952	253	216	0.854	0.02	GO:0043229	CC	20	intracellular organelle	2	S100A6,SSR4,TRAPPC6A,NDUFB2,MRPL4,RPS11,CSTB,KLF5,WBSCR22,CIC,ATP5G1,RPLP1,TLE1,RPS18,RPS15A,DYNLL1,NEDD8,MRPL52,PSEN2,NDUFA2,COX6C,EDF1,HNRNPL,ATP5E,NDUFA1,MRPS18C,COX7C,HIST1H2BC,PSMB6,ATP5G3,FIS1,NDUFA12,NDUFS7,UQCR11,TCF3,TIMM13,HINT1,RPS27A,MRPS24,NT5C,SLIRP,2010107E04RIK,NDUFS6,MRPL57,DAD1,ACIN1,PABPC1,NDUFB9,NDUFA6,SMDT1,ATP5J,COX14,NDUFA5,HCFC1R1,TFF3,NDUFV3,UQCC2,SPINK1,RPS14,BANF1,SMARC…
1	!	1.14e-25	2695	253	102	0.403	0.038	GO:0043232	CC	20	intracellular non-membrane-bounded organelle	3	MRPL4,RPS11,CSTB,WBSCR22,RPLP1,TLE1,RPS18,RPS15A,DYNLL1,MRPL52,PSEN2,EDF1,HNRNPL,MRPS18C,HIST1H2BC,TCF3,TIMM13,RPS27A,MRPS24,MRPL57,ACIN1,PABPC1,UQCC2,RPS14,BANF1,SMARCA2,STRA13,MRPL43,RPS24,RPS26,RPLP2,MRPL30,TNNI1,NOP10,RRBP1,HINT2,RPL22,AGBL5,PAN3,RPL28,2200002D01RIK,DHX30,GNAI2,POLR2F,MRPL34,RPS29,MRPL54,RPS27L,RPS16,FAU,RPS21,RPL22L1,TTC3,RPS19,RPL21,RPL37,NDUFA7,S100A1,CAMSAP3,RPL18A,MRPS12…
1	!	8.07e-63	266	253	64	0.253	0.241	GO:0005840	CC	20	ribosome	4	MRPL4,RPS11,RPLP1,RPS18,RPS15A,MRPL52,MRPS18C,RPS27A,MRPS24,MRPL57,RPS14,MRPL43,RPS24,RPS26,RPLP2,MRPL30,RRBP1,RPL22,RPL28,MRPL34,RPS29,MRPL54,RPS27L,RPS16,FAU,RPS21,RPL22L1,RPS19,RPL21,RPL37,NDUFA7,RPL18A,MRPS12,RPL37A,RPL27A,RPL9,RPS8,RPL29,RPL36AL,RPS27RT,RPS10,RPL38,RPL32,RPL36,RPL30,RPL18,RPL11,GM10073,GM10076,RPL35A,RPS7,RPS17,RPS12,RPL34,RPL17,RPS15,RPS28,GM11808,RPL31,GM2000,RPL39,RPS27,R…
1	!	7.91e-52	135	253	46	0.182	0.341	GO:0022626	CC	20	cytosolic ribosome	5	MRPL4,RPS11,RPLP1,RPS18,RPS15A,MRPS18C,RPS27A,RPS14,RPS24,RPS26,RPLP2,RPL22,RPL28,RPS29,RPS27L,RPS16,RPS21,RPL22L1,RPS19,RPL37,RPL18A,RPL37A,RPL27A,RPL9,RPS8,RPL29,RPL36AL,RPS27RT,RPS10,RPL38,RPL32,RPL30,RPL18,RPL11,GM10073,RPL35A,RPS7,RPS17,RPL34,RPS15,RPS28,RPL31,GM2000,RPL39,RPS27,RPS13
1	!	0.00909	804	253	26	0.103	0.032	GO:0005730	CC	20	nucleolus	4	RPS11,CSTB,WBSCR22,TLE1,EDF1,TIMM13,RPS27A,ACIN1,RPS14,RPS26,NOP10,HINT2,2200002D01RIK,POLR2F,TTC3,RPS19,RPL9,RPS10,RPL18,RPL11,RPS7,RPL34,NOL7,RPL31,CHD2,RPS13
1	!	1.41e-12	9583	253	176	0.696	0.018	GO:0043231	CC	20	intracellular membrane-bounded organelle	3	S100A6,SSR4,TRAPPC6A,NDUFB2,MRPL4,RPS11,CSTB,KLF5,WBSCR22,CIC,ATP5G1,TLE1,RPS18,RPS15A,DYNLL1,NEDD8,MRPL52,PSEN2,NDUFA2,COX6C,EDF1,HNRNPL,ATP5E,NDUFA1,MRPS18C,COX7C,HIST1H2BC,PSMB6,ATP5G3,FIS1,NDUFA12,NDUFS7,UQCR11,TCF3,TIMM13,HINT1,RPS27A,MRPS24,NT5C,SLIRP,2010107E04RIK,NDUFS6,MRPL57,DAD1,ACIN1,PABPC1,NDUFB9,NDUFA6,SMDT1,ATP5J,COX14,NDUFA5,HCFC1R1,NDUFV3,UQCC2,RPS14,BANF1,SMARCA2,STRA13,NDUFB8,R…
1	!	3.81e-30	1664	253	86	0.34	0.052	GO:0005739	CC	20	mitochondrion	4	NDUFB2,MRPL4,ATP5G1,RPS15A,DYNLL1,MRPL52,NDUFA2,COX6C,ATP5E,NDUFA1,MRPS18C,COX7C,ATP5G3,FIS1,NDUFA12,NDUFS7,UQCR11,TIMM13,MRPS24,NT5C,SLIRP,2010107E04RIK,NDUFS6,MRPL57,NDUFB9,NDUFA6,SMDT1,ATP5J,COX14,NDUFA5,NDUFV3,UQCC2,RPS14,NDUFB8,ISCU,NDUFB3,MRPL30,COX20,TXN1,HINT2,TOMM7,NDUFA4,NDUFAB1,NDUFB11,COX7B,COX7A2,DHX30,NDUFB7,ATP5H,MRPL34,MRPL54,LARS2,NDUFA3,COX8A,NDUFA13,COX6B1,NDUFC1,ATP5J2,TIMM8B,…
1	!	0.000216	3516	253	75	0.296	0.021	GO:0031974	CC	20	membrane-enclosed lumen	1	RPS11,CSTB,KLF5,WBSCR22,TLE1,MRPL52,EDF1,HNRNPL,MRPS18C,HIST1H2BC,PSMB6,TCF3,TIMM13,HINT1,RPS27A,MRPS24,MRPL57,ACIN1,NDUFV3,UQCC2,RPS14,BANF1,SMARCA2,STRA13,RPS26,ISCU,MRPL30,NOP10,RBM39,HINT2,PRKAG2,2200002D01RIK,DHX30,GNAI2,POLR2F,MIF,NDUFB7,ATP5H,MRPL34,RNF44,LARS2,RNF38,NDUFA13,COX6B1,BLVRB,TTC3,RPS19,NDUFA7,CHCHD7,SHFM1,MRPS12,COX17,RPL9,CHCHD10,RPS10,TCF4,PHF21A,RPL18,RPL11,H2AFJ,RPS7,RPL34…
1	!	0.00084	3771	253	77	0.304	0.02	GO:0044421	CC	20	extracellular region part	1	S100A6,SSR4,RPS11,CSTB,PAFAH1B3,RPS18,RPS15A,DYNLL1,NEDD8,EDF1,HNRNPL,PYY,WFDC2,HIST1H2BC,PSMB6,HINT1,RPS27A,NT5C,TXNDC17,DAD1,PABPC1,NDUFB9,TFF3,SPINK1,RPS14,BANF1,RPS26,RPLP2,NDUFB3,S100A11,TXN1,PDZK1IP1,RPL22,PRKAG2,NDUFA4,GNB2,PGLYRP1,RPL28,VPS36,PGLS,COX7A2,GNAI2,GUCA2B,MIF,RAMP1,ATP5H,RPS29,NDUFA13,RPS16,SCT,ATP5J2,TIMM8B,NDUFB10,BLVRB,RPS19,TSPO,RPL37A,RPL9,RPS8,RPS10,RPL30,PLA2G2A,RPL11,U…
1	!	8.77e-08	2653	253	70	0.277	0.026	GO:0043230	CC	20	extracellular organelle	2	S100A6,SSR4,RPS11,CSTB,PAFAH1B3,RPS18,RPS15A,DYNLL1,NEDD8,EDF1,HNRNPL,WFDC2,HIST1H2BC,PSMB6,HINT1,RPS27A,NT5C,TXNDC17,DAD1,PABPC1,NDUFB9,TFF3,SPINK1,RPS14,BANF1,RPS26,RPLP2,NDUFB3,S100A11,TXN1,PDZK1IP1,RPL22,NDUFA4,GNB2,PGLYRP1,RPL28,VPS36,PGLS,COX7A2,GNAI2,GUCA2B,MIF,ATP5H,RPS29,NDUFA13,RPS16,ATP5J2,NDUFB10,BLVRB,RPS19,TSPO,RPL37A,RPS8,RPS10,RPL30,PLA2G2A,RPL11,UQCR10,H2AFJ,RPL35A,RPS7,RPS17,RPL…
1	!	7.91e-08	2647	253	70	0.277	0.026	GO:1903561	CC	20	extracellular vesicle	3	S100A6,SSR4,RPS11,CSTB,PAFAH1B3,RPS18,RPS15A,DYNLL1,NEDD8,EDF1,HNRNPL,WFDC2,HIST1H2BC,PSMB6,HINT1,RPS27A,NT5C,TXNDC17,DAD1,PABPC1,NDUFB9,TFF3,SPINK1,RPS14,BANF1,RPS26,RPLP2,NDUFB3,S100A11,TXN1,PDZK1IP1,RPL22,NDUFA4,GNB2,PGLYRP1,RPL28,VPS36,PGLS,COX7A2,GNAI2,GUCA2B,MIF,ATP5H,RPS29,NDUFA13,RPS16,ATP5J2,NDUFB10,BLVRB,RPS19,TSPO,RPL37A,RPS8,RPS10,RPL30,PLA2G2A,RPL11,UQCR10,H2AFJ,RPL35A,RPS7,RPS17,RPL…
1	!	6.1e-08	2632	253	70	0.277	0.027	GO:0070062	CC	20	extracellular exosome	4	S100A6,SSR4,RPS11,CSTB,PAFAH1B3,RPS18,RPS15A,DYNLL1,NEDD8,EDF1,HNRNPL,WFDC2,HIST1H2BC,PSMB6,HINT1,RPS27A,NT5C,TXNDC17,DAD1,PABPC1,NDUFB9,TFF3,SPINK1,RPS14,BANF1,RPS26,RPLP2,NDUFB3,S100A11,TXN1,PDZK1IP1,RPL22,NDUFA4,GNB2,PGLYRP1,RPL28,VPS36,PGLS,COX7A2,GNAI2,GUCA2B,MIF,ATP5H,RPS29,NDUFA13,RPS16,ATP5J2,NDUFB10,BLVRB,RPS19,TSPO,RPL37A,RPS8,RPS10,RPL30,PLA2G2A,RPL11,UQCR10,H2AFJ,RPL35A,RPS7,RPS17,RPL…
1	!	5.59e-33	7340	253	184	0.727	0.025	GO:0044422	CC	20	organelle part	1	S100A6,SSR4,NDUFB2,RPS11,CSTB,KLF5,WBSCR22,ATP5G1,RPLP1,TLE1,RPS18,RPS15A,DYNLL1,MRPL52,PSEN2,NDUFA2,COX6C,EDF1,HNRNPL,ATP5E,NDUFA1,MRPS18C,COX7C,HIST1H2BC,PSMB6,ATP5G3,FIS1,NDUFA12,NDUFS7,UQCR11,TCF3,TIMM13,HINT1,RPS27A,MRPS24,2010107E04RIK,NDUFS6,MRPL57,DAD1,ACIN1,PABPC1,NDUFB9,NDUFA6,SMDT1,ATP5J,COX14,NDUFA5,NDUFV3,UQCC2,RPS14,BANF1,SMARCA2,STRA13,NDUFB8,RPS24,RPS26,RPLP2,ISCU,NDUFB3,MRPL30,TN…
1	!	2.78e-33	7146	253	182	0.719	0.025	GO:0044446	CC	20	intracellular organelle part	2	S100A6,SSR4,NDUFB2,RPS11,CSTB,KLF5,WBSCR22,ATP5G1,RPLP1,TLE1,RPS18,RPS15A,DYNLL1,MRPL52,PSEN2,NDUFA2,COX6C,EDF1,HNRNPL,ATP5E,NDUFA1,MRPS18C,COX7C,HIST1H2BC,PSMB6,ATP5G3,FIS1,NDUFA12,NDUFS7,UQCR11,TCF3,TIMM13,HINT1,RPS27A,MRPS24,2010107E04RIK,NDUFS6,MRPL57,DAD1,ACIN1,PABPC1,NDUFB9,NDUFA6,SMDT1,ATP5J,COX14,NDUFA5,NDUFV3,UQCC2,RPS14,BANF1,SMARCA2,STRA13,NDUFB8,RPS24,RPS26,RPLP2,ISCU,NDUFB3,MRPL30,TN…
1	!	3.26e-26	998	253	64	0.253	0.064	GO:0031967	CC	20	organelle envelope	3	S100A6,NDUFB2,ATP5G1,PSEN2,NDUFA2,COX6C,ATP5E,NDUFA1,COX7C,ATP5G3,FIS1,NDUFA12,NDUFS7,UQCR11,TIMM13,2010107E04RIK,NDUFS6,NDUFB9,NDUFA6,SMDT1,ATP5J,COX14,NDUFA5,NDUFV3,UQCC2,NDUFB8,NDUFB3,COX20,TOMM7,NDUFA4,NDUFAB1,NDUFB11,COX7B,COX7A2,NDUFB7,ATP5H,NDUFA3,COX8A,NDUFA13,COX6B1,NDUFC1,ATP5J2,TIMM8B,NDUFB10,COX6A1,TSPO,NDUFA7,CHCHD7,UQCRQ,COX17,CHCHD10,2410015M20RIK,MINOS1,ATP5K,ATPIF1,UQCR10,NDUFS8,…
1	!	9.69e-39	833	253	72	0.285	0.086	GO:0044429	CC	20	mitochondrial part	3	NDUFB2,ATP5G1,MRPL52,NDUFA2,COX6C,ATP5E,NDUFA1,MRPS18C,COX7C,ATP5G3,FIS1,NDUFA12,NDUFS7,UQCR11,TIMM13,MRPS24,2010107E04RIK,NDUFS6,MRPL57,NDUFB9,NDUFA6,SMDT1,ATP5J,COX14,NDUFA5,NDUFV3,UQCC2,NDUFB8,ISCU,NDUFB3,MRPL30,COX20,TOMM7,NDUFA4,NDUFAB1,NDUFB11,COX7B,COX7A2,DHX30,NDUFB7,ATP5H,MRPL34,LARS2,NDUFA3,COX8A,NDUFA13,COX6B1,NDUFC1,ATP5J2,TIMM8B,NDUFB10,COX6A1,TSPO,NDUFA7,CHCHD7,UQCRQ,MRPS12,COX17,CH…
1	!	1.75e-41	137	253	40	0.158	0.292	GO:0098798	CC	20	mitochondrial protein complex	4	NDUFB2,ATP5G1,NDUFA2,ATP5E,NDUFA1,ATP5G3,NDUFA12,NDUFS7,2010107E04RIK,NDUFS6,NDUFB9,NDUFA6,ATP5J,NDUFA5,NDUFV3,NDUFB8,NDUFB3,TOMM7,NDUFA4,NDUFAB1,NDUFB11,NDUFB7,ATP5H,NDUFA3,COX8A,NDUFA13,NDUFC1,ATP5J2,NDUFB10,COX6A1,NDUFA7,2410015M20RIK,ATP5K,ATPIF1,UQCR10,NDUFS8,UQCRH,GM10250,NDUFB6,TOMM5
1	!	2.4e-36	620	253	62	0.245	0.1	GO:0005740	CC	20	mitochondrial envelope	4	NDUFB2,ATP5G1,NDUFA2,COX6C,ATP5E,NDUFA1,COX7C,ATP5G3,FIS1,NDUFA12,NDUFS7,UQCR11,TIMM13,2010107E04RIK,NDUFS6,NDUFB9,NDUFA6,SMDT1,ATP5J,COX14,NDUFA5,NDUFV3,UQCC2,NDUFB8,NDUFB3,COX20,TOMM7,NDUFA4,NDUFAB1,NDUFB11,COX7B,COX7A2,NDUFB7,ATP5H,NDUFA3,COX8A,NDUFA13,COX6B1,NDUFC1,ATP5J2,TIMM8B,NDUFB10,COX6A1,TSPO,NDUFA7,CHCHD7,UQCRQ,COX17,CHCHD10,2410015M20RIK,MINOS1,ATP5K,ATPIF1,UQCR10,NDUFS8,COX5B,UQCRH,G…
1	!	2.89e-51	194	253	51	0.202	0.263	GO:0044391	CC	20	ribosomal subunit	3	RPS11,RPLP1,RPS18,RPS15A,MRPL52,MRPS18C,RPS27A,MRPS24,RPS14,RPS24,RPS26,RPLP2,MRPL30,RPL22,RPL28,MRPL34,RPS29,RPS27L,RPS16,RPS21,RPL22L1,RPS19,RPL37,RPL18A,MRPS12,RPL37A,RPL27A,RPL9,RPS8,RPL29,RPL36AL,RPS27RT,RPS10,RPL38,RPL32,RPL30,RPL18,RPL11,GM10073,RPL35A,RPS7,RPS17,RPL34,RPL17,RPS15,RPS28,RPL31,GM2000,RPL39,RPS27,RPS13
1	!	9.67e-25	76	253	24	0.095	0.316	GO:0015935	CC	20	small ribosomal subunit	4	RPS11,RPS18,RPS15A,MRPS18C,RPS27A,MRPS24,RPS14,RPS24,RPS26,RPS29,RPS27L,RPS16,RPS21,RPS19,MRPS12,RPS8,RPS27RT,RPS10,RPS7,RPS17,RPS15,RPS28,RPS27,RPS13
1	!	7.98e-27	48	253	22	0.087	0.458	GO:0022627	CC	20	cytosolic small ribosomal subunit	5	RPS11,RPS18,RPS15A,MRPS18C,RPS27A,RPS14,RPS24,RPS26,RPS29,RPS27L,RPS16,RPS21,RPS19,RPS8,RPS27RT,RPS10,RPS7,RPS17,RPS15,RPS28,RPS27,RPS13
1	!	1.07e-23	120	253	27	0.107	0.225	GO:0015934	CC	20	large ribosomal subunit	4	RPLP1,MRPL52,RPLP2,MRPL30,RPL22,RPL28,MRPL34,RPL22L1,RPL37,RPL18A,RPL37A,RPL27A,RPL9,RPL29,RPL36AL,RPL38,RPL32,RPL30,RPL18,RPL11,GM10073,RPL35A,RPL34,RPL17,RPL31,GM2000,RPL39
1	!	5.71e-23	77	253	23	0.091	0.299	GO:0022625	CC	20	cytosolic large ribosomal subunit	5	RPLP1,RPLP2,RPL22,RPL28,RPL22L1,RPL37,RPL18A,RPL37A,RPL27A,RPL9,RPL29,RPL36AL,RPL38,RPL32,RPL30,RPL18,RPL11,GM10073,RPL35A,RPL34,RPL31,GM2000,RPL39
1	!	0.00629	73	253	8	0.032	0.11	GO:0000313	CC	20	organellar ribosome	2	MRPL52,MRPS18C,MRPS24,MRPL57,MRPL30,MRPL34,NDUFA7,MRPS12
1	!	0.00629	73	253	8	0.032	0.11	GO:0005761	CC	20	mitochondrial ribosome	3	MRPL52,MRPS18C,MRPS24,MRPL57,MRPL30,MRPL34,NDUFA7,MRPS12
1	!	0.000216	3516	253	75	0.296	0.021	GO:0043233	CC	20	organelle lumen	2	RPS11,CSTB,KLF5,WBSCR22,TLE1,MRPL52,EDF1,HNRNPL,MRPS18C,HIST1H2BC,PSMB6,TCF3,TIMM13,HINT1,RPS27A,MRPS24,MRPL57,ACIN1,NDUFV3,UQCC2,RPS14,BANF1,SMARCA2,STRA13,RPS26,ISCU,MRPL30,NOP10,RBM39,HINT2,PRKAG2,2200002D01RIK,DHX30,GNAI2,POLR2F,MIF,NDUFB7,ATP5H,MRPL34,RNF44,LARS2,RNF38,NDUFA13,COX6B1,BLVRB,TTC3,RPS19,NDUFA7,CHCHD7,SHFM1,MRPS12,COX17,RPL9,CHCHD10,RPS10,TCF4,PHF21A,RPL18,RPL11,H2AFJ,RPS7,RPL34…
1	!	0.000208	3513	253	75	0.296	0.021	GO:0070013	CC	20	intracellular organelle lumen	3	RPS11,CSTB,KLF5,WBSCR22,TLE1,MRPL52,EDF1,HNRNPL,MRPS18C,HIST1H2BC,PSMB6,TCF3,TIMM13,HINT1,RPS27A,MRPS24,MRPL57,ACIN1,NDUFV3,UQCC2,RPS14,BANF1,SMARCA2,STRA13,RPS26,ISCU,MRPL30,NOP10,RBM39,HINT2,PRKAG2,2200002D01RIK,DHX30,GNAI2,POLR2F,MIF,NDUFB7,ATP5H,MRPL34,RNF44,LARS2,RNF38,NDUFA13,COX6B1,BLVRB,TTC3,RPS19,NDUFA7,CHCHD7,SHFM1,MRPS12,COX17,RPL9,CHCHD10,RPS10,TCF4,PHF21A,RPL18,RPL11,H2AFJ,RPS7,RPL34…
1	!	6.49e-09	2166	253	64	0.253	0.03	GO:0031090	CC	20	organelle membrane	2	SSR4,NDUFB2,ATP5G1,PSEN2,NDUFA2,COX6C,ATP5E,NDUFA1,COX7C,ATP5G3,FIS1,NDUFA12,NDUFS7,UQCR11,TIMM13,2010107E04RIK,NDUFS6,NDUFB9,NDUFA6,SMDT1,ATP5J,COX14,NDUFA5,NDUFV3,UQCC2,NDUFB8,NDUFB3,COX20,TOMM7,NDUFA4,GNB2,NDUFAB1,NDUFB11,COX7B,VPS36,COX7A2,NDUFB7,ATP5H,NDUFA3,COX8A,NDUFA13,COX6B1,NDUFC1,ATP5J2,TIMM8B,NDUFB10,COX6A1,TSPO,NDUFA7,UQCRQ,2410015M20RIK,MINOS1,ATP5K,SEC61B,ATPIF1,UQCR10,NDUFS8,UQCRH…
1	!	4.87e-33	448	253	52	0.206	0.116	GO:0019866	CC	20	organelle inner membrane	3	NDUFB2,ATP5G1,PSEN2,NDUFA2,COX6C,ATP5E,NDUFA1,COX7C,ATP5G3,NDUFA12,NDUFS7,UQCR11,TIMM13,2010107E04RIK,NDUFS6,NDUFB9,NDUFA6,SMDT1,ATP5J,NDUFA5,NDUFV3,UQCC2,NDUFB8,NDUFB3,NDUFA4,NDUFAB1,NDUFB11,COX7B,COX7A2,NDUFB7,ATP5H,NDUFA3,COX8A,NDUFA13,COX6B1,NDUFC1,ATP5J2,TIMM8B,NDUFB10,COX6A1,NDUFA7,UQCRQ,2410015M20RIK,MINOS1,ATP5K,ATPIF1,UQCR10,NDUFS8,UQCRH,GM10250,TMEM256,NDUFB6
1	!	7.86e-33	575	253	57	0.225	0.099	GO:0031966	CC	20	mitochondrial membrane	3	NDUFB2,ATP5G1,NDUFA2,COX6C,ATP5E,NDUFA1,COX7C,ATP5G3,FIS1,NDUFA12,NDUFS7,UQCR11,TIMM13,2010107E04RIK,NDUFS6,NDUFB9,NDUFA6,SMDT1,ATP5J,COX14,NDUFA5,NDUFV3,UQCC2,NDUFB8,NDUFB3,COX20,TOMM7,NDUFA4,NDUFAB1,NDUFB11,COX7B,COX7A2,NDUFB7,ATP5H,NDUFA3,COX8A,NDUFA13,COX6B1,NDUFC1,ATP5J2,TIMM8B,NDUFB10,COX6A1,TSPO,NDUFA7,UQCRQ,2410015M20RIK,MINOS1,ATP5K,ATPIF1,UQCR10,NDUFS8,UQCRH,GM10250,TMEM256,NDUFB6,TOMM5
1	!	2.34e-41	187	253	44	0.174	0.235	GO:0044455	CC	20	mitochondrial membrane part	4	NDUFB2,ATP5G1,NDUFA2,ATP5E,NDUFA1,ATP5G3,FIS1,NDUFA12,NDUFS7,2010107E04RIK,NDUFS6,NDUFB9,NDUFA6,SMDT1,ATP5J,NDUFA5,NDUFV3,NDUFB8,NDUFB3,TOMM7,NDUFA4,NDUFAB1,NDUFB11,COX7B,COX7A2,NDUFB7,ATP5H,NDUFA3,COX8A,NDUFA13,NDUFC1,ATP5J2,NDUFB10,COX6A1,NDUFA7,2410015M20RIK,ATP5K,ATPIF1,UQCR10,NDUFS8,UQCRH,GM10250,NDUFB6,TOMM5
1	!	1.95e-34	399	253	51	0.202	0.128	GO:0005743	CC	20	mitochondrial inner membrane	4	NDUFB2,ATP5G1,NDUFA2,COX6C,ATP5E,NDUFA1,COX7C,ATP5G3,NDUFA12,NDUFS7,UQCR11,TIMM13,2010107E04RIK,NDUFS6,NDUFB9,NDUFA6,SMDT1,ATP5J,NDUFA5,NDUFV3,UQCC2,NDUFB8,NDUFB3,NDUFA4,NDUFAB1,NDUFB11,COX7B,COX7A2,NDUFB7,ATP5H,NDUFA3,COX8A,NDUFA13,COX6B1,NDUFC1,ATP5J2,TIMM8B,NDUFB10,COX6A1,NDUFA7,UQCRQ,2410015M20RIK,MINOS1,ATP5K,ATPIF1,UQCR10,NDUFS8,UQCRH,GM10250,TMEM256,NDUFB6
1	!	1.63e-21	612	253	47	0.186	0.077	GO:0098796	CC	20	membrane protein complex	1	SSR4,NDUFB2,ATP5G1,NDUFA2,ATP5E,NDUFA1,ATP5G3,NDUFA12,NDUFS7,2010107E04RIK,NDUFS6,NDUFB9,NDUFA6,ATP5J,NDUFA5,NDUFV3,NDUFB8,NDUFB3,TOMM7,NDUFA4,GNB2,NDUFAB1,NDUFB11,COX7B,VPS36,GNAI2,NDUFB7,ATP5H,NDUFA3,COX8A,NDUFA13,NDUFC1,ATP5J2,NDUFB10,COX6A1,NDUFA7,2410015M20RIK,ATP5K,SEC61B,ATPIF1,UQCR10,NDUFS8,UQCRH,GM10250,NDUFB6,TOMM5,GM10320
1	!	6.41e-07	49	253	10	0.04	0.204	GO:0016469	CC	20	proton-transporting two-sector ATPase complex	2	ATP5G1,ATP5E,ATP5G3,2010107E04RIK,ATP5J,ATP5H,ATP5J2,ATP5K,ATPIF1,GM10250
1	!	1.98e-10	24	253	10	0.04	0.417	GO:0045259	CC	20	proton-transporting ATP synthase complex	3	ATP5G1,ATP5E,ATP5G3,2010107E04RIK,ATP5J,ATP5H,ATP5J2,ATP5K,ATPIF1,GM10250
1	!	2.76e-41	117	253	38	0.15	0.325	GO:0098800	CC	20	inner mitochondrial membrane protein complex	2	NDUFB2,ATP5G1,NDUFA2,ATP5E,NDUFA1,ATP5G3,NDUFA12,NDUFS7,2010107E04RIK,NDUFS6,NDUFB9,NDUFA6,ATP5J,NDUFA5,NDUFV3,NDUFB8,NDUFB3,NDUFA4,NDUFAB1,NDUFB11,NDUFB7,ATP5H,NDUFA3,COX8A,NDUFA13,NDUFC1,ATP5J2,NDUFB10,COX6A1,NDUFA7,2410015M20RIK,ATP5K,ATPIF1,UQCR10,NDUFS8,UQCRH,GM10250,NDUFB6
1	!	1.17e-10	23	253	10	0.04	0.435	GO:0005753	CC	20	mitochondrial proton-transporting ATP synthase complex	3	ATP5G1,ATP5E,ATP5G3,2010107E04RIK,ATP5J,ATP5H,ATP5J2,ATP5K,ATPIF1,GM10250
1	!	3.17e-05	25	253	7	0.028	0.28	GO:0033177	CC	20	proton-transporting two-sector ATPase complex, proton-transporting domain	2	ATP5G1,ATP5G3,ATP5J,ATP5H,ATP5J2,ATP5K,GM10250
1	!	4.7e-07	15	253	7	0.028	0.467	GO:0045263	CC	20	proton-transporting ATP synthase complex, coupling factor F(o)	3	ATP5G1,ATP5G3,ATP5J,ATP5H,ATP5J2,ATP5K,GM10250
1	!	1.28e-07	13	253	7	0.028	0.538	GO:0000276	CC	20	mitochondrial proton-transporting ATP synthase complex, coupling factor F(o)	4	ATP5G1,ATP5G3,ATP5J,ATP5H,ATP5J2,ATP5K,GM10250
1	!	8.27e-35	86	253	31	0.123	0.36	GO:0070469	CC	20	respiratory chain	1	NDUFB2,NDUFA2,NDUFA1,NDUFA12,NDUFS7,UQCR11,NDUFS6,NDUFB9,NDUFA6,NDUFA5,NDUFV3,NDUFB8,NDUFB3,NDUFA4,NDUFAB1,NDUFB11,COX7B,COX7A2,NDUFB7,NDUFA3,COX8A,NDUFA13,NDUFC1,NDUFB10,COX6A1,NDUFA7,UQCRQ,UQCR10,NDUFS8,UQCRH,NDUFB6
1	!	6.78e-32	74	253	28	0.111	0.378	GO:0098803	CC	20	respiratory chain complex	2	NDUFB2,NDUFA2,NDUFA1,NDUFA12,NDUFS7,NDUFS6,NDUFB9,NDUFA6,NDUFA5,NDUFV3,NDUFB8,NDUFB3,NDUFA4,NDUFAB1,NDUFB11,COX7B,NDUFB7,NDUFA3,COX8A,NDUFA13,NDUFC1,NDUFB10,COX6A1,NDUFA7,UQCR10,NDUFS8,UQCRH,NDUFB6
1	!	6.39e-28	44	253	22	0.087	0.5	GO:0045271	CC	20	respiratory chain complex I	2	NDUFB2,NDUFA2,NDUFA1,NDUFA12,NDUFS7,NDUFS6,NDUFB9,NDUFA6,NDUFA5,NDUFV3,NDUFB8,NDUFB3,NDUFAB1,NDUFB11,NDUFB7,NDUFA3,NDUFA13,NDUFC1,NDUFB10,NDUFA7,NDUFS8,NDUFB6
1	!	1.14e-33	74	253	29	0.115	0.392	GO:0005746	CC	20	mitochondrial respiratory chain	2	NDUFB2,NDUFA2,NDUFA1,NDUFA12,NDUFS7,NDUFS6,NDUFB9,NDUFA6,NDUFA5,NDUFV3,NDUFB8,NDUFB3,NDUFA4,NDUFAB1,NDUFB11,COX7B,COX7A2,NDUFB7,NDUFA3,COX8A,NDUFA13,NDUFC1,NDUFB10,COX6A1,NDUFA7,UQCR10,NDUFS8,UQCRH,NDUFB6
1	!	6.39e-28	44	253	22	0.087	0.5	GO:0005747	CC	20	mitochondrial respiratory chain complex I	3	NDUFB2,NDUFA2,NDUFA1,NDUFA12,NDUFS7,NDUFS6,NDUFB9,NDUFA6,NDUFA5,NDUFV3,NDUFB8,NDUFB3,NDUFAB1,NDUFB11,NDUFB7,NDUFA3,NDUFA13,NDUFC1,NDUFB10,NDUFA7,NDUFS8,NDUFB6
1	!	0.0438	5	253	3	0.012	0.6	GO:0071256	CC	20	translocon complex	1	SSR4,SEC61B,GM10320
1	!	0.0438	5	253	3	0.012	0.6	GO:0005784	CC	20	Sec61 translocon complex	2	SSR4,SEC61B,GM10320
1	!	0.000127	687	253	27	0.107	0.039	GO:0070161	CC	3	anchoring junction	1	RPS11,RPS18,PSMB6,PABPC1,RPS14,RPS26,RPLP2,S100A11,RPL22,GNB2,RPS29,RPS16,RPS19,CAMSAP3,RPL37A,RPL9,RPS8,RPS10,RPL38,RPL30,RPL18,RPS7,RPS17,RPL34,RPS15,RPL31,RPS13
1	!	7.87e-05	671	253	27	0.107	0.04	GO:0005912	CC	3	adherens junction	2	RPS11,RPS18,PSMB6,PABPC1,RPS14,RPS26,RPLP2,S100A11,RPL22,GNB2,RPS29,RPS16,RPS19,CAMSAP3,RPL37A,RPL9,RPS8,RPS10,RPL38,RPL30,RPL18,RPS7,RPS17,RPL34,RPS15,RPL31,RPS13
1	!	3.93e-06	389	253	22	0.087	0.057	GO:0030055	CC	3	cell-substrate junction	1	RPS11,RPS18,PABPC1,RPS14,RPLP2,RPL22,GNB2,RPS29,RPS16,RPS19,RPL37A,RPL9,RPS8,RPS10,RPL38,RPL30,RPL18,RPS7,RPS17,RPS15,RPL31,RPS13
1	!	3.09e-06	384	253	22	0.087	0.057	GO:0005924	CC	3	cell-substrate adherens junction	2	RPS11,RPS18,PABPC1,RPS14,RPLP2,RPL22,GNB2,RPS29,RPS16,RPS19,RPL37A,RPL9,RPS8,RPS10,RPL38,RPL30,RPL18,RPS7,RPS17,RPS15,RPL31,RPS13
1	!	2.67e-06	381	253	22	0.087	0.058	GO:0005925	CC	3	focal adhesion	3	RPS11,RPS18,PABPC1,RPS14,RPLP2,RPL22,GNB2,RPS29,RPS16,RPS19,RPL37A,RPL9,RPS8,RPS10,RPL38,RPL30,RPL18,RPS7,RPS17,RPS15,RPL31,RPS13
1	!	2.9e-37	624	253	63	0.249	0.101	GO:0005198	MF	38	structural molecule activity	1	MRPL4,RPS11,RPLP1,RPS18,RPS15A,MRPL52,MRPS18C,RPS27A,MRPS24,MRPL57,RPS14,RPS24,RPS26,RPLP2,ISCU,MRPL30,RPL22,RPL28,MRPL34,RPS29,RPS27L,RPS16,FAU,RPS21,RPL22L1,RPS19,RPL21,RPL37,NDUFA7,RPL18A,MRPS12,RPL37A,RPL27A,RPL9,RPS8,RPL29,RPL36AL,RPS27RT,RPS10,RPL38,RPL32,RPL36,RPL30,RPL18,RPL11,GM10073,GM10076,RPL35A,RPS7,RPS17,RPS12,RPL34,RPL17,RPS15,RPS28,GM11808,RPL31,GM2000,RPL39,RPS27,MYL6,RPS13,RPL41
1	!	1e-66	200	253	61	0.241	0.305	GO:0003735	MF	38	structural constituent of ribosome	2	MRPL4,RPS11,RPLP1,RPS18,RPS15A,MRPL52,MRPS18C,RPS27A,MRPS24,MRPL57,RPS14,RPS24,RPS26,RPLP2,MRPL30,RPL22,RPL28,MRPL34,RPS29,RPS27L,RPS16,FAU,RPS21,RPL22L1,RPS19,RPL21,RPL37,NDUFA7,RPL18A,MRPS12,RPL37A,RPL27A,RPL9,RPS8,RPL29,RPL36AL,RPS27RT,RPS10,RPL38,RPL32,RPL36,RPL30,RPL18,RPL11,GM10073,GM10076,RPL35A,RPS7,RPS17,RPS12,RPL34,RPL17,RPS15,RPS28,GM11808,RPL31,GM2000,RPL39,RPS27,RPS13,RPL41
1	!	0.000612	3949	253	80	0.316	0.02	GO:0003676	MF	136	nucleic acid binding	1	MRPL4,RPS11,CSTB,KLF5,WBSCR22,CIC,CRIP1,RPLP1,RPS18,RPS15A,EDF1,HNRNPL,HIST1H2BC,TCF3,RPS27A,MRPS24,SLIRP,ACIN1,PABPC1,NDUFV3,RPS14,BANF1,SMARCA2,STRA13,MRPL43,RPS24,RPS26,RPLP2,NOP10,RRBP1,RBM39,TXN1,RPL22,PAN3,YBX3,RPL28,NUPR1,DHX30,POLR2F,MRPL54,ZBTB7A,RPS27L,RPS16,RPS21,RPS19,RPL37,ZFP444,RPL18A,MRPS12,RPL37A,RPL27A,RPL9,RPS8,GM8186,RPS10,SEC61B,TCF4,RPL38,RPL30,RPL18,RPL11,GM10073,H2AFJ,RPL3…
1	!	9.86e-14	1612	253	62	0.245	0.038	GO:0003723	MF	136	RNA binding	2	MRPL4,RPS11,CSTB,WBSCR22,RPLP1,RPS18,RPS15A,EDF1,HNRNPL,RPS27A,MRPS24,SLIRP,ACIN1,PABPC1,NDUFV3,RPS14,MRPL43,RPS24,RPS26,RPLP2,NOP10,RRBP1,RBM39,TXN1,RPL22,PAN3,YBX3,RPL28,DHX30,MRPL54,RPS27L,RPS16,RPS21,RPS19,RPL37,RPL18A,MRPS12,RPL37A,RPL27A,RPL9,RPS8,GM8186,RPS10,SEC61B,RPL38,RPL30,RPL18,RPL11,GM10073,RPL35A,RPS7,RPS17,RPL34,NOL7,RPS15,RPS28,RPL31,GM2000,CHD2,U2AF1L4,RPL39,RPS13
1	!	5.25e-06	60	253	10	0.04	0.167	GO:0019843	MF	136	rRNA binding	3	RPS11,RPLP1,RPS18,RPS14,RPLP2,RPL37,RPL9,RPL11,GM10073,RPS13
1	!	3.28e-12	1168	253	50	0.198	0.043	GO:0044822	MF	136	poly(A) RNA binding	3	MRPL4,RPS11,CSTB,WBSCR22,RPS18,RPS15A,EDF1,HNRNPL,RPS27A,MRPS24,SLIRP,ACIN1,PABPC1,NDUFV3,RPS14,MRPL43,RPS24,RPS26,RRBP1,RBM39,TXN1,RPL22,PAN3,YBX3,RPL28,DHX30,MRPL54,RPS27L,RPS16,RPS21,RPS19,RPL18A,MRPS12,RPL37A,RPL27A,RPS8,RPS10,SEC61B,RPL30,RPL11,RPL35A,RPS7,RPS17,NOL7,RPS15,RPS28,RPL31,GM2000,CHD2,RPS13
1	!	2.77e-07	77	253	12	0.047	0.156	GO:0009055	MF	28	electron carrier activity	1	COX6C,COX7C,NDUFA12,UQCR11,NDUFA4,COX7B,COX7A2,COX8A,COX6B1,COX6A1,COX5B,GM11273
1	!	0.00241	797	253	27	0.107	0.034	GO:0016491	MF	28	oxidoreductase activity	1	NDUFA2,COX6C,COX7C,NDUFA12,NDUFS7,UQCR11,TXNDC17,NDUFB9,NDUFA5,NDUFB8,TXN1,NDUFA4,COX7B,COX7A2,NDUFB7,COX8A,NDUFA13,COX6B1,BLVRB,COX6A1,NDUFA7,UQCRQ,UQCR10,NDUFS8,COX5B,UQCRH,GM11273
1	!	2.85e-09	30	253	10	0.04	0.333	GO:0016675	MF	28	oxidoreductase activity, acting on a heme group of donors	2	COX6C,COX7C,NDUFA4,COX7B,COX7A2,COX8A,COX6B1,COX6A1,COX5B,GM11273
1	!	1.92e-09	29	253	10	0.04	0.345	GO:0016676	MF	28	oxidoreductase activity, acting on a heme group of donors, oxygen as acceptor	3	COX6C,COX7C,NDUFA4,COX7B,COX7A2,COX8A,COX6B1,COX6A1,COX5B,GM11273
1	!	0.00176	7	253	4	0.016	0.571	GO:0016679	MF	28	oxidoreductase activity, acting on diphenols and related substances as donors	2	UQCR11,UQCRQ,UQCR10,UQCRH
1	!	0.000762	6	253	4	0.016	0.667	GO:0016681	MF	28	oxidoreductase activity, acting on diphenols and related substances as donors, cytochrome as acceptor	3	UQCR11,UQCRQ,UQCR10,UQCRH
1	!	4.4e-07	80	253	12	0.047	0.15	GO:0016651	MF	28	oxidoreductase activity, acting on NAD(P)H	2	NDUFA2,NDUFA12,NDUFS7,TXNDC17,NDUFB9,NDUFA5,NDUFB8,NDUFA4,NDUFB7,NDUFA13,NDUFA7,NDUFS8
1	!	2.97e-10	34	253	11	0.043	0.324	GO:0003954	MF	28	NADH dehydrogenase activity	3	NDUFA2,NDUFA12,NDUFS7,NDUFB9,NDUFA5,NDUFB8,NDUFA4,NDUFB7,NDUFA13,NDUFA7,NDUFS8
1	!	5.44e-09	43	253	11	0.043	0.256	GO:0016655	MF	28	oxidoreductase activity, acting on NAD(P)H, quinone or similar compound as acceptor	3	NDUFA2,NDUFA12,NDUFS7,NDUFB9,NDUFA5,NDUFB8,NDUFA4,NDUFB7,NDUFA13,NDUFA7,NDUFS8
1	!	2.03e-10	33	253	11	0.043	0.333	GO:0050136	MF	28	NADH dehydrogenase (quinone) activity	4	NDUFA2,NDUFA12,NDUFS7,NDUFB9,NDUFA5,NDUFB8,NDUFA4,NDUFB7,NDUFA13,NDUFA7,NDUFS8
1	!	2.03e-10	33	253	11	0.043	0.333	GO:0008137	MF	28	NADH dehydrogenase (ubiquinone) activity	5	NDUFA2,NDUFA12,NDUFS7,NDUFB9,NDUFA5,NDUFB8,NDUFA4,NDUFB7,NDUFA13,NDUFA7,NDUFS8
1	!	1.92e-09	29	253	10	0.04	0.345	GO:0015002	MF	28	heme-copper terminal oxidase activity	2	COX6C,COX7C,NDUFA4,COX7B,COX7A2,COX8A,COX6B1,COX6A1,COX5B,GM11273
1	!	0.00407	578	253	22	0.087	0.038	GO:0008324	MF	28	cation transmembrane transporter activity	1	ATP5G1,COX6C,ATP5E,COX7C,ATOX1,ATP5G3,UQCR11,ATP5J,NDUFA4,COX7B,COX7A2,ATP5H,COX8A,COX6B1,COX6A1,UQCRQ,ATP5K,UQCR10,COX5B,UQCRH,GM10250,GM11273
1	!	0.000217	486	253	22	0.087	0.045	GO:0022890	MF	28	inorganic cation transmembrane transporter activity	2	ATP5G1,COX6C,ATP5E,COX7C,ATOX1,ATP5G3,UQCR11,ATP5J,NDUFA4,COX7B,COX7A2,ATP5H,COX8A,COX6B1,COX6A1,UQCRQ,ATP5K,UQCR10,COX5B,UQCRH,GM10250,GM11273
1	!	1.01e-06	328	253	21	0.083	0.064	GO:0015077	MF	28	monovalent inorganic cation transmembrane transporter activity	3	ATP5G1,COX6C,ATP5E,COX7C,ATP5G3,UQCR11,ATP5J,NDUFA4,COX7B,COX7A2,ATP5H,COX8A,COX6B1,COX6A1,UQCRQ,ATP5K,UQCR10,COX5B,UQCRH,GM10250,GM11273
1	!	2.54e-17	99	253	21	0.083	0.212	GO:0015078	MF	28	hydrogen ion transmembrane transporter activity	4	ATP5G1,COX6C,ATP5E,COX7C,ATP5G3,UQCR11,ATP5J,NDUFA4,COX7B,COX7A2,ATP5H,COX8A,COX6B1,COX6A1,UQCRQ,ATP5K,UQCR10,COX5B,UQCRH,GM10250,GM11273
1	!	0.000762	6	253	4	0.016	0.667	GO:0008121	MF	28	ubiquinol-cytochrome-c reductase activity	5	UQCR11,UQCRQ,UQCR10,UQCRH
1	!	1.92e-09	29	253	10	0.04	0.345	GO:0004129	MF	28	cytochrome-c oxidase activity	5	COX6C,COX7C,NDUFA4,COX7B,COX7A2,COX8A,COX6B1,COX6A1,COX5B,GM11273
1	!	0.0011	14	253	5	0.02	0.357	GO:0046933	MF	28	proton-transporting ATP synthase activity, rotational mechanism	1	ATP5G1,ATP5E,ATP5G3,ATP5H,GM10250
1	!	0.00375	1203	51	33	0.647	0.027	HP:0012758	hp	47	Neurodevelopmental delay	1	SSR4,NDUFA11,NDUFA2,ATP5E,NDUFA1,NDUFA12,NDUFS7,NDUFS6,NDUFB9,COX14,UQCC2,SMARCA2,RPS24,UBE3A,RPS26,NDUFB3,COX20,NOP10,NDUFA4,NDUFB11,RPS29,LARS2,COX6B1,RPS19,UQCRQ,TCF4,CSPP1,RPL11,NDUFS8,RPS7,RPS17,GRCC10,CHD2
1	!	0.000165	946	51	31	0.608	0.033	HP:0001263	hp	47	Global developmental delay	2	SSR4,NDUFA11,NDUFA2,ATP5E,NDUFA1,NDUFA12,NDUFS7,NDUFS6,NDUFB9,COX14,UQCC2,RPS24,UBE3A,RPS26,NDUFB3,COX20,NOP10,NDUFA4,NDUFB11,RPS29,COX6B1,RPS19,UQCRQ,TCF4,CSPP1,RPL11,NDUFS8,RPS7,RPS17,GRCC10,CHD2
1	!	0.00188	197	51	13	0.255	0.066	HP:0001410	hp	89	Decreased liver function	1	NDUFA11,NDUFA1,NDUFS7,NDUFS6,NDUFB9,COX14,UQCC2,NDUFB3,COX20,NOP10,COX6B1,UQCRQ,NDUFS8
1	!	0.0167	84	51	8	0.157	0.095	HP:0000465	hp	88	Webbed neck	1	RPS24,RPS26,RPS29,RPS19,CSPP1,RPL11,RPS7,RPS17
1	!	0.0106	1389	51	35	0.686	0.025	HP:0002086	hp	9	Abnormality of the respiratory system	1	NDUFA11,PSEN2,NDUFA2,ATP5E,NDUFA1,NDUFA12,NDUFS7,TCF3,NDUFS6,NDUFB9,COX14,UQCC2,SPINK1,BANF1,RPS24,RPS26,ISCU,NDUFB3,COX20,NOP10,PRKAG2,NDUFA4,NDUFB11,MIF,RPS29,COX6B1,RPS19,UQCRQ,CHCHD10,TCF4,CSPP1,RPL11,NDUFS8,RPS7,RPS17
1	!	0.000102	928	51	31	0.608	0.033	HP:0002795	hp	9	Functional respiratory abnormality	2	NDUFA11,NDUFA2,ATP5E,NDUFA1,NDUFA12,NDUFS7,NDUFS6,NDUFB9,COX14,UQCC2,BANF1,RPS24,RPS26,ISCU,NDUFB3,COX20,NOP10,PRKAG2,NDUFA4,NDUFB11,RPS29,COX6B1,RPS19,UQCRQ,CHCHD10,TCF4,CSPP1,RPL11,NDUFS8,RPS7,RPS17
1	!	1.04e-05	64	51	10	0.196	0.156	HP:0002880	hp	9	Respiratory difficulties	3	COX14,RPS24,RPS26,COX20,RPS29,COX6B1,RPS19,RPL11,RPS7,RPS17
1	!	7.35e-07	16	51	7	0.137	0.438	HP:0008437	hp	117	Bifid thoracic vertebrae	1	RPS24,RPS26,RPS29,RPS19,RPL11,RPS7,RPS17
1	!	1.24e-06	17	51	7	0.137	0.412	HP:0006368	hp	80	Forearm reduction defects	1	RPS24,RPS26,RPS29,RPS19,RPL11,RPS7,RPS17
1	!	7.8e-07	25	51	8	0.157	0.32	HP:0004439	hp	67	Craniofacial dysostosis	1	RPS24,RPS26,RPS29,RPS19,PHF21A,RPL11,RPS7,RPS17
1	!	4.77e-06	20	51	7	0.137	0.35	HP:0005321	hp	67	Mandibulofacial dysostosis	2	RPS24,RPS26,RPS29,RPS19,RPL11,RPS7,RPS17
1	!	0.0446	96	51	8	0.157	0.083	HP:0000270	hp	91	Delayed cranial suture closure	1	BANF1,RPS24,RPS26,RPS29,RPS19,RPL11,RPS7,RPS17
1	!	0.00225	1054	51	31	0.608	0.029	HP:0030680	hp	43	Abnormality of cardiovascular system morphology	1	NDUFA11,PSEN2,NDUFA2,ATP5E,NDUFA1,NDUFA12,NDUFS7,NDUFS6,NDUFB9,COX14,UQCC2,RPS24,RPS26,NDUFB3,COX20,NOP10,PRKAG2,NDUFA4,NDUFB11,MIF,RPS29,COX6B1,RPS19,DPM3,UQCRQ,CSPP1,RPL11,NDUFS8,RPS7,RPS17,GRCC10
1	!	0.000219	957	51	31	0.608	0.032	HP:0001627	hp	43	Abnormal heart morphology	2	NDUFA11,PSEN2,NDUFA2,ATP5E,NDUFA1,NDUFA12,NDUFS7,NDUFS6,NDUFB9,COX14,UQCC2,RPS24,RPS26,NDUFB3,COX20,NOP10,PRKAG2,NDUFA4,NDUFB11,MIF,RPS29,COX6B1,RPS19,DPM3,UQCRQ,CSPP1,RPL11,NDUFS8,RPS7,RPS17,GRCC10
1	!	0.00487	408	51	18	0.353	0.044	HP:0001637	hp	43	Abnormality of the myocardium	3	NDUFA11,PSEN2,ATP5E,NDUFA1,NDUFS7,NDUFS6,NDUFB9,COX14,UQCC2,NDUFB3,COX20,NOP10,PRKAG2,NDUFB11,COX6B1,DPM3,UQCRQ,NDUFS8
1	!	0.00201	384	51	18	0.353	0.047	HP:0001638	hp	43	Cardiomyopathy	4	NDUFA11,PSEN2,ATP5E,NDUFA1,NDUFS7,NDUFS6,NDUFB9,COX14,UQCC2,NDUFB3,COX20,NOP10,PRKAG2,NDUFB11,COX6B1,DPM3,UQCRQ,NDUFS8
1	!	0.000413	271	51	16	0.314	0.059	HP:0001639	hp	43	Hypertrophic cardiomyopathy	5	NDUFA11,PSEN2,ATP5E,NDUFA1,NDUFS7,NDUFS6,NDUFB9,COX14,UQCC2,NDUFB3,COX20,PRKAG2,NDUFB11,COX6B1,UQCRQ,NDUFS8
1	!	0.000573	74	51	9	0.176	0.122	HP:0002863	hp	78	Myelodysplasia	1	RPS14,RPS24,RPS26,NOP10,RPS29,RPS19,RPL11,RPS7,RPS17
1	!	0.000432	36	51	7	0.137	0.194	HP:0002181	hp	55	Cerebral edema	1	NDUFA11,NDUFA1,NDUFS7,NDUFS6,NDUFB9,NDUFB3,NDUFS8
1	!	0.00643	74	51	8	0.157	0.108	HP:0010622	hp	110	Neoplasm of the skeletal system	1	RPS24,RPS26,RPS29,RPS19,PHF21A,RPL11,RPS7,RPS17
1	!	2.04e-05	24	51	7	0.137	0.292	HP:0002669	hp	110	Osteosarcoma	2	RPS24,RPS26,RPS29,RPS19,RPL11,RPS7,RPS17
1	!	0.0292	66	51	7	0.137	0.106	HP:0100834	hp	26	Neoplasm of the large intestine	1	RPS24,RPS26,RPS29,RPS19,RPL11,RPS7,RPS17
1	!	0.00665	53	51	7	0.137	0.132	HP:0100273	hp	26	Neoplasm of the colon	2	RPS24,RPS26,RPS29,RPS19,RPL11,RPS7,RPS17
1	!	0.000771	39	51	7	0.137	0.179	HP:0003003	hp	26	Colon cancer	3	RPS24,RPS26,RPS29,RPS19,RPL11,RPS7,RPS17
1	!	0.0431	124	51	9	0.176	0.073	HP:0001680	hp	19	Coarctation of aorta	1	PSEN2,RPS24,RPS26,RPS29,RPS19,CSPP1,RPL11,RPS7,RPS17
1	!	0.0121	106	51	9	0.176	0.085	HP:0001254	hp	151	Lethargy	1	NDUFA11,NDUFA1,NDUFS7,NDUFS6,NDUFB9,UQCC2,NDUFB3,UQCRQ,NDUFS8
1	!	0.000112	30	51	7	0.137	0.233	HP:0004481	hp	150	Progressive macrocephaly	1	NDUFA11,NDUFA1,NDUFS7,NDUFS6,NDUFB9,NDUFB3,NDUFS8
1	!	0.0116	80	51	8	0.157	0.1	HP:0000085	hp	86	Horseshoe kidney	1	RPS24,RPS26,NOP10,RPS29,RPS19,RPL11,RPS7,RPS17
1	!	0.0123	1072	51	30	0.588	0.028	HP:0004323	hp	119	Abnormality of body weight	1	NDUFA11,NDUFA2,ATP5E,NDUFA1,NDUFA12,NDUFS7,TCF3,NDUFS6,NDUFB9,COX14,UQCC2,BANF1,SMARCA2,RPS24,UBE3A,RPS26,NDUFB3,COX20,NOP10,NDUFA4,NDUFB11,RPS29,COX6B1,RPS19,UQCRQ,TCF4,RPL11,NDUFS8,RPS7,RPS17
1	!	0.000602	882	51	29	0.569	0.033	HP:0004325	hp	119	Decreased body weight	2	NDUFA11,NDUFA2,ATP5E,NDUFA1,NDUFA12,NDUFS7,TCF3,NDUFS6,NDUFB9,COX14,UQCC2,BANF1,SMARCA2,RPS24,RPS26,NDUFB3,COX20,NOP10,NDUFA4,NDUFB11,RPS29,COX6B1,RPS19,UQCRQ,TCF4,RPL11,NDUFS8,RPS7,RPS17
1	!	3.19e-08	588	51	29	0.569	0.049	HP:0001508	hp	119	Failure to thrive	3	NDUFA11,NDUFA2,ATP5E,NDUFA1,NDUFA12,NDUFS7,TCF3,NDUFS6,NDUFB9,COX14,UQCC2,BANF1,SMARCA2,RPS24,RPS26,NDUFB3,COX20,NOP10,NDUFA4,NDUFB11,RPS29,COX6B1,RPS19,UQCRQ,TCF4,RPL11,NDUFS8,RPS7,RPS17
1	!	0.00213	45	51	7	0.137	0.156	HP:0001421	hp	75	Abnormality of the musculature of the hand	1	RPS24,RPS26,RPS29,RPS19,RPL11,RPS7,RPS17
1	!	7.35e-07	16	51	7	0.137	0.438	HP:0010486	hp	75	Abnormality of the hypothenar eminence	2	RPS24,RPS26,RPS29,RPS19,RPL11,RPS7,RPS17
1	!	7.35e-07	16	51	7	0.137	0.438	HP:0010487	hp	75	Small hypothenar eminence	3	RPS24,RPS26,RPS29,RPS19,RPL11,RPS7,RPS17
1	!	0.00359	176	51	12	0.235	0.068	HP:0001298	hp	2	Encephalopathy	1	NDUFA11,ATP5E,NDUFA1,NDUFS7,NDUFS6,NDUFB9,UQCC2,NDUFB3,UQCRQ,TCF4,NDUFS8,CHD2
1	!	5.07e-05	27	51	7	0.137	0.259	HP:0006846	hp	2	Acute encephalopathy	2	NDUFA11,NDUFA1,NDUFS7,NDUFS6,NDUFB9,NDUFB3,NDUFS8
1	!	1.46e-05	23	51	7	0.137	0.304	HP:0006965	hp	2	Acute necrotizing encephalopathy	3	NDUFA11,NDUFA1,NDUFS7,NDUFS6,NDUFB9,NDUFB3,NDUFS8
1	!	0.0139	82	51	8	0.157	0.098	HP:0000776	hp	96	Congenital diaphragmatic hernia	1	RPS24,RPS26,NDUFB11,RPS29,RPS19,RPL11,RPS7,RPS17
1	!	1.24e-06	17	51	7	0.137	0.412	HP:0030272	hp	76	Abnormal erythrocyte enzyme activity	1	RPS24,RPS26,RPS29,RPS19,RPL11,RPS7,RPS17
1	!	7.35e-07	16	51	7	0.137	0.438	HP:0030270	hp	76	Elevated red cell adenosine deaminase activity	2	RPS24,RPS26,RPS29,RPS19,RPL11,RPS7,RPS17
1	!	0.0323	67	51	7	0.137	0.104	HP:0002984	hp	138	Hypoplasia of the radius	1	RPS24,RPS26,RPS29,RPS19,RPL11,RPS7,RPS17
1	!	0.00857	55	51	7	0.137	0.127	HP:0001199	hp	37	Triphalangeal thumb	1	RPS24,RPS26,RPS29,RPS19,RPL11,RPS7,RPS17
1	!	9.19e-06	33	51	8	0.157	0.242	HP:0002696	hp	92	Abnormality of the parietal bone	1	RPS24,RPS26,RPS29,RPS19,PHF21A,RPL11,RPS7,RPS17
1	!	5.36e-07	24	51	8	0.157	0.333	HP:0002697	hp	92	Parietal foramina	2	RPS24,RPS26,RPS29,RPS19,PHF21A,RPL11,RPS7,RPS17
1	!	3.79e-05	26	51	7	0.137	0.269	HP:0009999	hp	141	Partial duplication of the phalanx of hand	1	RPS24,RPS26,RPS29,RPS19,RPL11,RPS7,RPS17
1	!	0.00249	46	51	7	0.137	0.152	HP:0009942	hp	141	Duplication of thumb phalanx	1	RPS24,RPS26,RPS29,RPS19,RPL11,RPS7,RPS17
1	!	2.8e-05	25	51	7	0.137	0.28	HP:0009944	hp	141	Partial duplication of thumb phalanx	2	RPS24,RPS26,RPS29,RPS19,RPL11,RPS7,RPS17
1	!	0.0173	61	51	7	0.137	0.115	HP:0000946	hp	128	Hypoplastic ilia	1	RPS24,RPS26,RPS29,RPS19,RPL11,RPS7,RPS17
1	!	5.36e-07	24	51	8	0.157	0.333	HP:0012131	hp	98	Abnormal number of erythroid precursors	1	RPS14,RPS24,RPS26,RPS29,RPS19,RPL11,RPS7,RPS17
1	!	3.4e-08	18	51	8	0.157	0.444	HP:0012133	hp	98	Erythroid hypoplasia	2	RPS14,RPS24,RPS26,RPS29,RPS19,RPL11,RPS7,RPS17
1	!	0.0356	68	51	7	0.137	0.103	HP:0002415	hp	12	Leukodystrophy	1	NDUFA11,NDUFA1,NDUFS7,NDUFS6,NDUFB9,NDUFB3,NDUFS8
1	!	0.0221	246	51	13	0.255	0.053	HP:0003487	hp	111	Babinski sign	1	NDUFA11,CSTB,PSEN2,NDUFA1,NDUFS7,NDUFS6,NDUFB9,UQCC2,NDUFB3,UQCRQ,CHCHD10,TCF4,NDUFS8
1	!	0.0214	63	51	7	0.137	0.111	HP:0009778	hp	79	Short thumb	1	RPS24,RPS26,RPS29,RPS19,RPL11,RPS7,RPS17
1	!	0.0278	90	51	8	0.157	0.089	HP:0002488	hp	22	Acute leukemia	1	RPS24,RPS26,NOP10,RPS29,RPS19,RPL11,RPS7,RPS17
1	!	0.000182	32	51	7	0.137	0.219	HP:0001894	hp	147	Thrombocytosis	1	RPS24,RPS26,RPS29,RPS19,RPL11,RPS7,RPS17
1	!	0.000112	30	51	7	0.137	0.233	HP:0011902	hp	58	Abnormal hemoglobin	1	RPS24,RPS26,RPS29,RPS19,RPL11,RPS7,RPS17
1	!	1.46e-05	23	51	7	0.137	0.304	HP:0011904	hp	58	Persistence of hemoglobin F	2	RPS24,RPS26,RPS29,RPS19,RPL11,RPS7,RPS17
1	!	0.0011	41	51	7	0.137	0.171	HP:0009777	hp	50	Absent thumb	1	RPS24,RPS26,RPS29,RPS19,RPL11,RPS7,RPS17
1	!	2e-09	66	51	13	0.255	0.197	HP:0030085	hp	39	Abnormal CSF lactate level	1	NDUFA11,NDUFA2,NDUFA1,NDUFA12,NDUFS7,NDUFS6,NDUFB9,COX14,NDUFB3,COX20,NDUFA4,COX6B1,NDUFS8
1	!	2e-09	66	51	13	0.255	0.197	HP:0002490	hp	39	Increased CSF lactate	2	NDUFA11,NDUFA2,NDUFA1,NDUFA12,NDUFS7,NDUFS6,NDUFB9,COX14,NDUFB3,COX20,NDUFA4,COX6B1,NDUFS8
1	!	0.00163	653	51	24	0.471	0.037	HP:0011443	hp	17	Abnormality of coordination	1	NDUFA11,CSTB,NDUFA2,ATP5E,NDUFA1,NDUFA12,NDUFS7,NDUFS6,NDUFB9,COX14,UQCC2,UBE3A,NDUFB3,COX20,NOP10,NDUFA4,LARS2,COX6B1,UQCRQ,CHCHD10,TCF4,CSPP1,NDUFS8,CHD2
1	!	3.63e-05	537	51	24	0.471	0.045	HP:0001251	hp	17	Ataxia	1	NDUFA11,CSTB,NDUFA2,ATP5E,NDUFA1,NDUFA12,NDUFS7,NDUFS6,NDUFB9,COX14,UQCC2,UBE3A,NDUFB3,COX20,NOP10,NDUFA4,LARS2,COX6B1,UQCRQ,CHCHD10,TCF4,CSPP1,NDUFS8,CHD2
1	!	0.0277	1051	51	29	0.569	0.028	HP:0000364	hp	56	Hearing abnormality	1	NDUFA11,PSEN2,NDUFA2,NDUFA1,NDUFA12,NDUFS7,NDUFS6,NDUFB9,COX14,UQCC2,RPS24,RPS26,NDUFB3,COX20,NOP10,NDUFA4,NDUFB11,TMEM127,RPS29,LARS2,COX6B1,RPS19,UQCRQ,CHCHD10,CSPP1,RPL11,NDUFS8,RPS7,RPS17
1	!	0.0227	1041	51	29	0.569	0.028	HP:0000365	hp	56	Hearing impairment	2	NDUFA11,PSEN2,NDUFA2,NDUFA1,NDUFA12,NDUFS7,NDUFS6,NDUFB9,COX14,UQCC2,RPS24,RPS26,NDUFB3,COX20,NOP10,NDUFA4,NDUFB11,TMEM127,RPS29,LARS2,COX6B1,RPS19,UQCRQ,CHCHD10,CSPP1,RPL11,NDUFS8,RPS7,RPS17
1	!	3.24e-06	287	51	19	0.373	0.066	HP:0004360	hp	25	Abnormality of acid-base homeostasis	1	NDUFA11,NDUFA2,ATP5E,NDUFA1,NDUFA12,NDUFS7,NDUFS6,NDUFB9,COX14,UQCC2,ISCU,NDUFB3,COX20,NDUFA4,LARS2,COX6B1,UQCRQ,CHCHD10,NDUFS8
1	!	1e-06	268	51	19	0.373	0.071	HP:0001941	hp	25	Acidosis	2	NDUFA11,NDUFA2,ATP5E,NDUFA1,NDUFA12,NDUFS7,NDUFS6,NDUFB9,COX14,UQCC2,ISCU,NDUFB3,COX20,NDUFA4,LARS2,COX6B1,UQCRQ,CHCHD10,NDUFS8
1	!	4.65e-07	121	51	14	0.275	0.116	HP:0002151	hp	25	Increased serum lactate	3	NDUFA2,ATP5E,NDUFA12,NDUFS7,COX14,UQCC2,ISCU,COX20,NDUFA4,LARS2,COX6B1,UQCRQ,CHCHD10,NDUFS8
1	!	1.33e-08	158	51	17	0.333	0.108	HP:0003128	hp	25	Lactic acidosis	3	NDUFA11,NDUFA2,ATP5E,NDUFA1,NDUFA12,NDUFS7,NDUFS6,NDUFB9,COX14,UQCC2,ISCU,NDUFB3,COX20,NDUFA4,COX6B1,UQCRQ,NDUFS8
1	!	0.00953	1829	51	41	0.804	0.022	HP:0003011	hp	121	Abnormality of the musculature	1	SSR4,NDUFA11,PSEN2,NDUFA2,ATP5E,NDUFA1,NDUFA12,NDUFS7,HINT1,RASA1,NDUFS6,NDUFB9,COX14,UQCC2,BANF1,RPS24,UBE3A,RPS26,ISCU,NDUFB3,COX20,PRKAG2,NDUFA4,NDUFB11,RPS29,LARS2,COX6B1,RPS19,COX6A1,DPM3,UQCRQ,CHCHD10,TCF4,CSPP1,PHF21A,RPL11,NDUFS8,RPS7,RPS17,GRCC10,CHD2
1	!	0.0141	108	51	9	0.176	0.083	HP:0012103	hp	121	Abnormality of the mitochondrion	1	NDUFA11,ATP5E,NDUFA1,NDUFS7,NDUFS6,NDUFB9,ISCU,NDUFB3,NDUFS8
1	!	0.00407	93	51	9	0.176	0.097	HP:0003287	hp	121	Abnormality of mitochondrial metabolism	2	NDUFA11,ATP5E,NDUFA1,NDUFS7,NDUFS6,NDUFB9,ISCU,NDUFB3,NDUFS8
1	!	5.07e-05	27	51	7	0.137	0.259	HP:0008316	hp	121	Abnormal mitochondria in muscle tissue	3	NDUFA11,NDUFA1,NDUFS7,NDUFS6,NDUFB9,NDUFB3,NDUFS8
1	!	0.0212	143	51	10	0.196	0.07	HP:0005107	hp	42	Abnormality of the sacrum	1	RPS24,RPS26,NDUFB11,RPS29,RPS19,TCF4,CSPP1,RPL11,RPS7,RPS17
1	!	0.0138	59	51	7	0.137	0.119	HP:0008518	hp	42	Aplasia/Hypoplasia involving the vertebral column	1	RPS24,RPS26,RPS29,RPS19,RPL11,RPS7,RPS17
1	!	0.000182	32	51	7	0.137	0.219	HP:0008515	hp	42	Aplasia/Hypoplasia of the vertebrae	2	RPS24,RPS26,RPS29,RPS19,RPL11,RPS7,RPS17
1	!	0.000182	32	51	7	0.137	0.219	HP:0008417	hp	42	Vertebral hypoplasia	3	RPS24,RPS26,RPS29,RPS19,RPL11,RPS7,RPS17
1	!	7.35e-07	16	51	7	0.137	0.438	HP:0008447	hp	42	Hypoplastic coccygeal vertebrae	4	RPS24,RPS26,RPS29,RPS19,RPL11,RPS7,RPS17
1	!	2.04e-05	24	51	7	0.137	0.292	HP:0008517	hp	42	Aplasia/Hypoplasia of the sacrum	2	RPS24,RPS26,RPS29,RPS19,RPL11,RPS7,RPS17
1	!	3.13e-06	19	51	7	0.137	0.368	HP:0004590	hp	42	Hypoplastic sacrum	3	RPS24,RPS26,RPS29,RPS19,RPL11,RPS7,RPS17
1	!	7.35e-07	16	51	7	0.137	0.438	HP:0008475	hp	42	Hypoplastic sacral vertebrae	4	RPS24,RPS26,RPS29,RPS19,RPL11,RPS7,RPS17
1	!	0.00487	95	51	9	0.176	0.095	HP:0010972	hp	122	Anemia of inadequate production	1	RPS14,RPS24,RPS26,ISCU,RPS29,RPS19,RPL11,RPS7,RPS17
1	!	1.46e-05	23	51	7	0.137	0.304	HP:0001897	hp	122	Normocytic anemia	2	RPS24,RPS26,RPS29,RPS19,RPL11,RPS7,RPS17
1	!	1.46e-05	23	51	7	0.137	0.304	HP:0001895	hp	122	Normochromic anemia	2	RPS24,RPS26,RPS29,RPS19,RPL11,RPS7,RPS17
1	!	0.000104	44	51	8	0.157	0.182	HP:0001972	hp	122	Macrocytic anemia	2	RPS14,RPS24,RPS26,RPS29,RPS19,RPL11,RPS7,RPS17
1	!	7.08e-06	21	51	7	0.137	0.333	HP:0001908	hp	122	Hypoplastic anemia	2	RPS24,RPS26,RPS29,RPS19,RPL11,RPS7,RPS17
1	!	4.77e-06	20	51	7	0.137	0.35	HP:0004810	hp	122	Congenital hypoplastic anemia	3	RPS24,RPS26,RPS29,RPS19,RPL11,RPS7,RPS17
1	!	0.0362	152	51	10	0.196	0.066	HP:0001943	hp	90	Hypoglycemia	1	NDUFA11,NDUFA1,NDUFS7,NDUFS6,NDUFB9,UQCC2,NDUFB3,PRKAG2,UQCRQ,NDUFS8
1	!	2.2e-05	111	51	12	0.235	0.108	HP:0002878	hp	155	Respiratory failure	1	NDUFA11,NDUFA2,NDUFA1,NDUFA12,NDUFS7,NDUFS6,NDUFB9,UQCC2,NDUFB3,NDUFA4,UQCRQ,NDUFS8
1	!	0.046	1689	51	38	0.745	0.022	HP:0012443	hp	27	Abnormality of brain morphology	1	SSR4,NDUFA11,CSTB,PSEN2,NDUFA2,ATP5E,NDUFA1,NDUFA12,NDUFS7,NDUFS6,NDUFB9,COX14,UQCC2,SMARCA2,RPS24,UBE3A,RPS26,NDUFB3,COX20,NOP10,PRKAG2,NDUFA4,NDUFB11,TMEM127,RPS29,LARS2,COX6B1,RPS19,UQCRQ,CHCHD10,TCF4,CSPP1,RPL11,NDUFS8,RPS7,RPS17,GRCC10,CHD2
1	!	0.0292	66	51	7	0.137	0.106	HP:0004312	hp	61	Abnormality of reticulocytes	1	RPS24,RPS26,RPS29,RPS19,RPL11,RPS7,RPS17
1	!	0.000285	34	51	7	0.137	0.206	HP:0001896	hp	61	Reticulocytopenia	2	RPS24,RPS26,RPS29,RPS19,RPL11,RPS7,RPS17
1	!	0.000229	33	51	7	0.137	0.212	HP:0000402	hp	132	Stenosis of the external auditory canal	1	RPS24,RPS26,RPS29,RPS19,RPL11,RPS7,RPS17
1	!	0.00135	259	51	15	0.294	0.058	HP:0004302	hp	18	Functional motor problems	1	NDUFA11,NDUFA1,NDUFS7,NDUFS6,NDUFB9,COX14,UQCC2,ISCU,NDUFB3,COX20,COX6B1,UQCRQ,CHCHD10,NDUFS8,CHD2
1	!	2.06e-07	114	51	14	0.275	0.123	HP:0003546	hp	18	Exercise intolerance	2	NDUFA11,NDUFA1,NDUFS7,NDUFS6,NDUFB9,COX14,UQCC2,ISCU,NDUFB3,COX20,COX6B1,UQCRQ,CHCHD10,NDUFS8
1	!	2e-06	18	51	7	0.137	0.389	HP:0005518	hp	114	Erythrocyte macrocytosis	1	RPS24,RPS26,RPS29,RPS19,RPL11,RPS7,RPS17
1	!	2.32e-11	75	51	15	0.294	0.2	HP:0001427	hp	102	Mitochondrial inheritance	1	NDUFA11,NDUFA2,NDUFA1,NDUFA12,NDUFS7,NDUFS6,NDUFB9,COX14,UQCC2,NDUFB3,COX20,NDUFA4,COX6B1,UQCRQ,NDUFS8
1	!	0.00387	49	51	7	0.137	0.143	HP:0000921	hp	105	Missing ribs	1	RPS24,RPS26,RPS29,RPS19,RPL11,RPS7,RPS17
1	!	0.000432	36	51	7	0.137	0.194	HP:0000878	hp	105	11 pairs of ribs	2	RPS24,RPS26,RPS29,RPS19,RPL11,RPS7,RPS17
1	!	0.00857	55	51	7	0.137	0.127	HP:0006495	hp	66	Aplasia/Hypoplasia of the ulna	1	RPS24,RPS26,RPS29,RPS19,RPL11,RPS7,RPS17
1	!	0.00335	48	51	7	0.137	0.146	HP:0040071	hp	66	Abnormal morphology of ulna	1	RPS24,RPS26,RPS29,RPS19,RPL11,RPS7,RPS17
1	!	0.00335	48	51	7	0.137	0.146	HP:0003022	hp	66	Hypoplasia of the ulna	1	RPS24,RPS26,RPS29,RPS19,RPL11,RPS7,RPS17
1	!	4.86e-43	134	143	44	0.308	0.328	KEGG:00190	keg	7	Oxidative phosphorylation	1	NDUFA11,NDUFB2,ATP5G1,NDUFA2,COX6C,ATP5E,NDUFA1,COX7C,ATP5G3,NDUFA12,NDUFS7,UQCR11,NDUFS6,NDUFB9,NDUFA6,ATP5J,NDUFA5,NDUFV3,NDUFB8,NDUFB3,NDUFA4,NDUFAB1,NDUFB11,COX7B,COX7A2,NDUFB7,ATP5H,NDUFA3,COX8A,NDUFA13,COX6B1,NDUFC1,ATP5J2,NDUFB10,COX6A1,NDUFA7,UQCRQ,COX17,ATP5K,UQCR10,NDUFS8,COX5B,UQCRH,NDUFB6
1	!	8.79e-33	191	143	42	0.294	0.22	KEGG:05016	keg	120	Huntington's disease	1	NDUFA11,NDUFB2,ATP5G1,NDUFA2,COX6C,ATP5E,NDUFA1,COX7C,ATP5G3,NDUFA12,NDUFS7,UQCR11,NDUFS6,NDUFB9,NDUFA6,ATP5J,NDUFA5,NDUFV3,NDUFB8,NDUFB3,NDUFA4,NDUFAB1,NDUFB11,COX7B,COX7A2,POLR2F,NDUFB7,ATP5H,NDUFA3,COX8A,NDUFA13,COX6B1,NDUFC1,NDUFB10,COX6A1,NDUFA7,UQCRQ,UQCR10,NDUFS8,COX5B,UQCRH,NDUFB6
1	!	2.17e-06	82	143	12	0.084	0.146	KEGG:04260	keg	51	Cardiac muscle contraction	1	COX6C,COX7C,UQCR11,COX7B,COX7A2,COX8A,COX6B1,COX6A1,UQCRQ,UQCR10,COX5B,UQCRH
1	!	1.69e-34	175	143	42	0.294	0.24	KEGG:05010	keg	146	Alzheimer's disease	1	NDUFA11,NDUFB2,ATP5G1,PSEN2,NDUFA2,COX6C,ATP5E,NDUFA1,COX7C,ATP5G3,NDUFA12,NDUFS7,UQCR11,NDUFS6,NDUFB9,NDUFA6,ATP5J,NDUFA5,NDUFV3,NDUFB8,NDUFB3,NDUFA4,NDUFAB1,NDUFB11,COX7B,COX7A2,NDUFB7,ATP5H,NDUFA3,COX8A,NDUFA13,COX6B1,NDUFC1,NDUFB10,COX6A1,NDUFA7,UQCRQ,UQCR10,NDUFS8,COX5B,UQCRH,NDUFB6
1	!	2.43e-05	1310	143	49	0.343	0.037	KEGG:01100	keg	143	Metabolic pathways	1	NDUFA11,NDUFB2,PAFAH1B3,ATP5G1,NDUFA2,COX6C,ATP5E,NDUFA1,COX7C,ATP5G3,NDUFA12,NDUFS7,UQCR11,NT5C,NDUFS6,DAD1,NDUFB9,NDUFA6,ATP5J,NDUFA5,NDUFV3,NDUFB8,NDUFB3,NDUFA4,NDUFAB1,NDUFB11,COX7B,PGLS,POLR2F,NDUFB7,ATP5H,NDUFA3,COX8A,NDUFA13,COX6B1,NDUFC1,ATP5J2,NDUFB10,COX6A1,NDUFA7,DPM3,UQCRQ,COX17,ATP5K,UQCR10,NDUFS8,COX5B,UQCRH,NDUFB6
1	!	4.53e-30	154	143	37	0.259	0.24	KEGG:04932	keg	113	Non-alcoholic fatty liver disease (NAFLD)	1	NDUFA11,NDUFB2,NDUFA2,COX6C,NDUFA1,COX7C,NDUFA12,NDUFS7,UQCR11,NDUFS6,NDUFB9,NDUFA6,NDUFA5,NDUFV3,NDUFB8,NDUFB3,PRKAG2,NDUFA4,NDUFAB1,NDUFB11,COX7B,COX7A2,NDUFB7,NDUFA3,COX8A,NDUFA13,COX6B1,NDUFC1,NDUFB10,COX6A1,NDUFA7,UQCRQ,UQCR10,NDUFS8,COX5B,UQCRH,NDUFB6
1	!	1.39e-38	143	143	42	0.294	0.294	KEGG:05012	keg	24	Parkinson's disease	1	NDUFA11,NDUFB2,ATP5G1,NDUFA2,COX6C,ATP5E,NDUFA1,COX7C,ATP5G3,NDUFA12,NDUFS7,UQCR11,NDUFS6,NDUFB9,NDUFA6,ATP5J,NDUFA5,NDUFV3,NDUFB8,NDUFB3,NDUFA4,NDUFAB1,NDUFB11,COX7B,COX7A2,GNAI2,NDUFB7,ATP5H,NDUFA3,COX8A,NDUFA13,COX6B1,NDUFC1,NDUFB10,COX6A1,NDUFA7,UQCRQ,UQCR10,NDUFS8,COX5B,UQCRH,NDUFB6
1	!	8.67e-59	130	143	53	0.371	0.408	KEGG:03010	keg	133	Ribosome	1	MRPL4,RPS11,RPLP1,RPS18,RPS15A,MRPS18C,RPS27A,RPS14,RPS24,RPS26,RPLP2,MRPL30,RPL22,RPL28,MRPL34,RPS29,RPS27L,RPS16,FAU,RPS21,RPL22L1,RPS19,RPL21,RPL37,RPL18A,MRPS12,RPL37A,RPL27A,RPL9,RPS8,RPL29,RPL36AL,RPS27RT,RPS10,RPL38,RPL32,RPL36,RPL30,RPL18,RPL11,RPL35A,RPS7,RPS17,RPS12,RPL34,RPL17,RPS15,RPS28,RPL31,RPL39,RPS27,RPS13,RPL41
1	!	1.09e-07	10159	243	170	0.7	0.017	TF:M04623_0	tf	45	Factor: Otx2; motif: YTAATCCN; match class: 0	1	SSR4,TRAPPC6A,NDUFA11,NDUFB2,MRPL4,ARHGEF40,CSTB,CIC,PAFAH1B3,ATP5G1,CRIP1,ARPP19,RPLP1,RPS18,RPS15A,DYNLL1,NEDD8,MRPL52,PSEN2,NDUFA2,COX6C,EDF1,HNRNPL,NDUFA1,WFDC2,PSMB6,ATOX1,D8ERTD738E,CCDC12,NDUFS7,TCF3,RPS27A,MRPS24,NT5C,SLIRP,2010107E04RIK,MRPL57,DAD1,ACIN1,PABPC1,NDUFB9,NDUFA6,RETNLB,ATP5J,COX14,HCFC1R1,NDUFV3,PFDN1,SPINK1,RPS14,BANF1,MRPL43,RPS24,UBE3A,RPS26,RPLP2,ISCU,NDUFB3,TNNI1,COX20,…
1	!	2e-06	17822	243	238	0.979	0.013	TF:M04662_0	tf	81	Factor: FOXN4; motif: NNWANNCGWMCGCGTCNNNNMT; match class: 0	1	S100A6,SSR4,TRAPPC6A,NDUFA11,NDUFB2,MRPL4,RPS11,ARHGEF40,CSTB,KLF5,WBSCR22,CIC,PAFAH1B3,ATP5G1,CRIP1,ARPP19,RPLP1,TLE1,RPS18,RPS15A,DYNLL1,NEDD8,MRPL52,PSEN2,NDUFA2,COX6C,EDF1,HNRNPL,ATP5E,PPDPF,NDUFA1,MRPS18C,PYY,WFDC2,HIST1H2BC,PSMB6,ATOX1,ATP5G3,FIS1,D8ERTD738E,CCDC12,NDUFA12,NDUFS7,UQCR11,TCF3,TIMM13,HINT1,RPS27A,MRPS24,NT5C,TXNDC17,SLIRP,2010107E04RIK,RASA1,NDUFS6,MRPL57,DAD1,ACIN1,PABPC1,ND…
1	!	8.61e-09	15397	243	224	0.922	0.015	TF:M04662_1	tf	81	Factor: FOXN4; motif: NNWANNCGWMCGCGTCNNNNMT; match class: 1	2	S100A6,SSR4,TRAPPC6A,NDUFA11,NDUFB2,MRPL4,RPS11,ARHGEF40,CSTB,KLF5,WBSCR22,CIC,PAFAH1B3,CRIP1,ARPP19,RPLP1,TLE1,RPS18,RPS15A,DYNLL1,NEDD8,MRPL52,PSEN2,NDUFA2,COX6C,EDF1,HNRNPL,ATP5E,PPDPF,NDUFA1,MRPS18C,PYY,WFDC2,HIST1H2BC,PSMB6,ATOX1,ATP5G3,FIS1,D8ERTD738E,CCDC12,NDUFA12,NDUFS7,UQCR11,TCF3,TIMM13,HINT1,RPS27A,MRPS24,NT5C,TXNDC17,SLIRP,RASA1,NDUFS6,MRPL57,DAD1,PABPC1,NDUFB9,NDUFA6,SMDT1,RETNLB,AT…
1	!	5.97e-08	5381	243	111	0.457	0.021	TF:M02745_0	tf	153	Factor: Ehf; motif: NNNANCCGGAAGTNN; match class: 0	1	S100A6,TRAPPC6A,NDUFA11,MRPL4,RPS11,CSTB,CRIP1,ARPP19,RPLP1,RPS18,RPS15A,NEDD8,MRPL52,EDF1,HNRNPL,MRPS18C,PYY,COX7C,HIST1H2BC,FIS1,D8ERTD738E,CCDC12,UQCR11,TCF3,TIMM13,NDUFS6,MRPL57,ACIN1,PABPC1,NDUFB9,SMDT1,ATP5J,COX14,NDUFA5,RPS14,BANF1,STRA13,NDUFB8,MRPL43,RPLP2,ISCU,MRPL30,TNNI1,COX20,TXN1,PDZK1IP1,PAN3,GNB2,YBX3,RPL28,STARD10,PRR14,DHX30,GNAI2,POLR2F,NDUFB7,ATP5H,TMEM127,RNF44,MRPL54,ANAPC13…
1	!	0.000197	1178	243	36	0.148	0.031	TF:M02745_1	tf	153	Factor: Ehf; motif: NNNANCCGGAAGTNN; match class: 1	2	TRAPPC6A,CRIP1,RPS18,MRPL52,D8ERTD738E,CCDC12,UQCR11,TCF3,NDUFS6,NDUFB9,ATP5J,RPS14,BANF1,MRPL43,DHX30,NDUFB7,ATP5H,RNF44,MRPL54,ANAPC13,COX8A,JOSD2,RPS21,2410015M20RIK,TMSB4X,SEC61B,RPL11,H2AFJ,RPS17,RPS12,AURKAIP1,GRCC10,MYEOV2,RPL31,U2AF1L4,UBL5
1	!	0.00519	2582	243	56	0.23	0.022	TF:M01752_0	tf	85	Factor: ERG; motif: ACCGGAART; match class: 0	1	RPS11,RPLP1,RPS18,MRPL52,HNRNPL,ATP5E,MRPS18C,HIST1H2BC,UQCR11,TCF3,TIMM13,NDUFS6,MRPL57,ACIN1,ATP5J,COX14,RPS14,MRPL43,RPLP2,ISCU,COX20,RPL22,PAN3,RPL28,STARD10,PRR14,DHX30,ATP5H,TMEM127,RNF44,ANAPC13,COX8A,COX6B1,JOSD2,OST4,RPS21,RPL37,KRTCAP2,DYNLRB1,2410015M20RIK,ATP5K,SEC61B,ATPIF1,RPL32,RPL30,NAA38,RPL11,H2AFJ,RPS7,UQCRH,AURKAIP1,MYEOV2,U2AF1L4,RPL41,RNASEK,TSTD1
1	!	7.11e-12	7291	243	146	0.601	0.02	TF:M01992_0	tf	131	Factor: Erm; motif: NCCGGAWGTN; match class: 0	1	S100A6,SSR4,TRAPPC6A,MRPL4,RPS11,CSTB,WBSCR22,CIC,PAFAH1B3,ARPP19,RPLP1,RPS18,DYNLL1,NEDD8,MRPL52,EDF1,HNRNPL,ATP5E,NDUFA1,MRPS18C,PYY,WFDC2,HIST1H2BC,ATOX1,FIS1,D8ERTD738E,CCDC12,UQCR11,TCF3,TIMM13,HINT1,NT5C,TXNDC17,SLIRP,RASA1,NDUFS6,MRPL57,ACIN1,PABPC1,NDUFB9,NDUFA6,ATP5J,COX14,NDUFA5,UQCC2,PFDN1,RPS14,BANF1,SMARCA2,STRA13,NDUFB8,MRPL43,RPS26,RPLP2,ISCU,MRPL30,TNNI1,COX20,NOP10,RPL22,TOMM7,PA…
1	!	2.55e-07	2045	243	58	0.239	0.028	TF:M01992_1	tf	131	Factor: Erm; motif: NCCGGAWGTN; match class: 1	2	TRAPPC6A,MRPL4,RPS11,RPS18,NEDD8,MRPL52,EDF1,HNRNPL,ATP5E,HIST1H2BC,ATOX1,CCDC12,UQCR11,TCF3,TIMM13,SLIRP,MRPL57,NDUFB9,NDUFA6,ATP5J,UQCC2,RPS14,BANF1,MRPL43,RPS26,RPLP2,COX20,PAN3,2200002D01RIK,PRR14,DHX30,NDUFB7,ATP5H,RNF44,COX8A,COX6B1,JOSD2,OST4,RPS21,RPL37,MRPS12,2410015M20RIK,NUDT6,MINOS1,ATP5K,RPS10,SEC61B,ATPIF1,RPL30,RPL18,NAA38,RPL11,RPS17,AURKAIP1,MYEOV2,TOMM5,U2AF1L4,SMIM22
1	!	8.59e-06	3769	243	82	0.337	0.022	TF:M01985_0	tf	14	Factor: ERG; motif: ACCGGAARYN; match class: 0	1	SSR4,TRAPPC6A,RPS11,ARPP19,RPLP1,RPS18,RPS15A,DYNLL1,MRPL52,EDF1,ATP5E,MRPS18C,HIST1H2BC,ATOX1,UQCR11,TCF3,TXNDC17,NDUFS6,MRPL57,ACIN1,NDUFB9,ATP5J,COX14,UQCC2,BANF1,SMARCA2,MRPL43,RPLP2,ISCU,NDUFB3,COX20,RPL22,PAN3,RPL28,STARD10,NDUFAB1,COX7A2,DHX30,ATP5H,TMEM127,RNF44,ANAPC13,COX8A,COX6B1,OST4,RPS21,TIMM8B,RPS19,RPL21,COX6A1,RPL37,KRTCAP2,RPL18A,RPL37A,DYNLRB1,RPS8,RPL29,2410015M20RIK,SEC61B,AT…
1	!	0.0225	578	243	20	0.082	0.035	TF:M01985_1	tf	14	Factor: ERG; motif: ACCGGAARYN; match class: 1	2	RPS18,MRPL52,UQCR11,TCF3,MRPL57,NDUFB9,RPLP2,STARD10,ATP5H,COX8A,OST4,RPL37,2410015M20RIK,SEC61B,RPL11,RPS7,AURKAIP1,MYEOV2,U2AF1L4,UBL5
1	!	0.000357	4302	243	85	0.35	0.02	TF:M07118_0	tf	108	Factor: LRH-1; motif: RAGNTCAAGGYCANN; match class: 0	1	MRPL4,CIC,PAFAH1B3,ATP5G1,RPLP1,RPS18,RPS15A,PSEN2,NDUFA2,PYY,D8ERTD738E,CCDC12,NDUFS7,TCF3,HINT1,MRPS24,ATP5J,TFF3,PFDN1,RPS14,MRPL43,RPS24,RPS26,RPLP2,ISCU,TNNI1,RBM39,S100A11,HINT2,TOMM7,YBX3,2200002D01RIK,NDUFAB1,MT1,PGLS,DHX30,ATP5H,ZBTB7A,LARS2,NDUFA3,COX8A,NDUFC1,RPS16,OST4,NDUFB10,BLVRB,RPS19,RPL21,TSPO,RPL37,NDUFA7,KRTCAP2,S100A1,1700001O22RIK,ZFP444,RPL18A,WDR89,MRPS12,COX17,RPL9,CHCHD1…
1	!	0.00111	4557	243	87	0.358	0.019	TF:M01259_0	tf	71	Factor: CTCF; motif: NNNNNNCCASNAGRKGGCRS; match class: 0	1	S100A6,TRAPPC6A,MRPL4,RPS11,CSTB,WBSCR22,ATP5G1,ARPP19,NEDD8,MRPL52,COX6C,EDF1,NDUFA1,MRPS18C,PSMB6,ATOX1,D8ERTD738E,CCDC12,NDUFS7,TCF3,MRPS24,RASA1,NDUFA6,RETNLB,COX14,NDUFV3,RPS14,BANF1,STRA13,NOP10,S100A11,PDZK1IP1,PAN3,NDUFAB1,COX7B,MT1,PGLS,POLR2F,RAMP1,TMEM127,MRPL34,RPS29,ZBTB7A,NDUFA3,COX6B1,NDUFC1,RPS16,FAU,SCT,ATP5J2,NDUFB10,RPL21,COX6A1,TSPO,RPL37,NDUFA7,DPM3,KRTCAP2,S100A1,ZFP444,RPL1…
1	!	0.0176	8286	243	131	0.539	0.016	TF:M05541_0	tf	144	Factor: Zfp536; motif: NCGGAKG; match class: 0	1	SSR4,TRAPPC6A,NDUFA11,MRPL4,RPS11,ARHGEF40,KLF5,WBSCR22,CIC,ATP5G1,CRIP1,ARPP19,TLE1,RPS18,RPS15A,MRPL52,PSEN2,NDUFA2,COX6C,HNRNPL,PPDPF,NDUFA1,PYY,COX7C,PSMB6,ATOX1,FIS1,CCDC12,NDUFA12,UQCR11,RPS27A,MRPS24,TXNDC17,SLIRP,NDUFS6,PABPC1,NDUFB9,NDUFA6,COX14,NDUFA5,UQCC2,BANF1,MRPL43,RPS24,UBE3A,RPLP2,ISCU,NDUFB3,COX20,RRBP1,RBM39,HINT2,RPL22,PRKAG2,NDUFA4,PAN3,GNB2,YBX3,RPL28,2200002D01RIK,STARD10,P…
1	!	8.1e-05	11522	243	177	0.728	0.015	TF:M07250_0	tf	129	Factor: E2F1; motif: NNNSSCGCSAANN; match class: 0	1	S100A6,SSR4,TRAPPC6A,NDUFA11,RPS11,ARHGEF40,KLF5,WBSCR22,CIC,PAFAH1B3,ATP5G1,CRIP1,ARPP19,RPLP1,TLE1,RPS15A,DYNLL1,NEDD8,MRPL52,NDUFA2,COX6C,EDF1,HNRNPL,ATP5E,NDUFA1,MRPS18C,WFDC2,COX7C,HIST1H2BC,PSMB6,ATP5G3,D8ERTD738E,CCDC12,NDUFS7,TCF3,TIMM13,HINT1,MRPS24,TXNDC17,SLIRP,RASA1,NDUFS6,DAD1,ACIN1,PABPC1,NDUFB9,NDUFA6,COX14,NDUFA5,HCFC1R1,TFF3,NDUFV3,UQCC2,BANF1,SMARCA2,STRA13,NDUFB8,MRPL43,RPS24,U…
1	!	0.00103	2017	243	49	0.202	0.024	TF:M01981_0	tf	44	Factor: ELK-1; motif: ACCGGAWRTN; match class: 0	1	RPS11,RPLP1,RPS18,MRPL52,ATP5E,MRPS18C,HIST1H2BC,UQCR11,TCF3,HINT1,NDUFS6,MRPL57,ACIN1,ATP5J,COX14,RPS14,MRPL43,RPS26,RPLP2,ISCU,COX20,NOP10,RPL22,RPL28,STARD10,DHX30,POLR2F,ATP5H,TMEM127,RNF44,ANAPC13,COX8A,COX6B1,OST4,RPL37,KRTCAP2,2410015M20RIK,SEC61B,ATPIF1,RPL32,NAA38,RPL11,UQCRH,AURKAIP1,MYEOV2,U2AF1L4,RPL41,RNASEK,TSTD1
1	!	0.000211	3497	243	74	0.305	0.021	TF:M01876_0	tf	77	Factor: GABPbeta; motif: ASMGGAAGKGN; match class: 0	1	S100A6,SSR4,CSTB,CIC,ARPP19,RPLP1,RPS18,DYNLL1,NEDD8,MRPL52,ATP5E,PPDPF,HIST1H2BC,ATOX1,D8ERTD738E,UQCR11,TCF3,RPS27A,NT5C,ACIN1,NDUFB9,SMDT1,UQCC2,PFDN1,SPINK1,BANF1,NDUFB8,MRPL43,RPS26,RPLP2,PRKAG2,RPL28,NDUFAB1,NDUFB7,ATP5H,ANAPC13,OST4,RPS21,TIMM8B,RPL21,RPL37,CHCHD7,KRTCAP2,RPL18A,RPL37A,COX17,RPS8,RPL29,RPL36AL,2410015M20RIK,MINOS1,ATP5K,SEC61B,ATPIF1,RPL38,RPL30,RPL11,NDUFS8,RPS7,RPS17,SSB…
1	!	0.000183	14114	243	203	0.835	0.014	TF:M00333_0	tf	60	Factor: ZF5; motif: NRNGNGCGCGCWN; match class: 0	1	SSR4,TRAPPC6A,NDUFA11,NDUFB2,MRPL4,RPS11,ARHGEF40,KLF5,WBSCR22,CIC,PAFAH1B3,ATP5G1,CRIP1,ARPP19,RPLP1,TLE1,DYNLL1,MRPL52,NDUFA2,COX6C,EDF1,HNRNPL,ATP5E,PPDPF,MRPS18C,PYY,WFDC2,COX7C,HIST1H2BC,ATOX1,ATP5G3,FIS1,D8ERTD738E,CCDC12,NDUFA12,NDUFS7,UQCR11,TCF3,TIMM13,HINT1,RPS27A,MRPS24,NT5C,TXNDC17,SLIRP,2010107E04RIK,RASA1,NDUFS6,MRPL57,DAD1,ACIN1,NDUFB9,NDUFA6,SMDT1,RETNLB,ATP5J,COX14,HCFC1R1,NDUFV3…
1	!	0.011	10316	243	156	0.642	0.015	TF:M00333_1	tf	60	Factor: ZF5; motif: NRNGNGCGCGCWN; match class: 1	2	SSR4,TRAPPC6A,NDUFA11,RPS11,ARHGEF40,KLF5,WBSCR22,CIC,ATP5G1,CRIP1,RPLP1,TLE1,DYNLL1,NDUFA2,COX6C,EDF1,HNRNPL,ATP5E,MRPS18C,WFDC2,COX7C,HIST1H2BC,ATOX1,ATP5G3,FIS1,CCDC12,NDUFS7,TCF3,TIMM13,HINT1,RPS27A,MRPS24,NT5C,TXNDC17,RASA1,MRPL57,ACIN1,NDUFB9,NDUFA6,SMDT1,ATP5J,COX14,HCFC1R1,NDUFV3,UQCC2,PFDN1,RPS14,BANF1,SMARCA2,STRA13,MRPL43,UBE3A,RPS26,ISCU,NDUFB3,COX20,RRBP1,RBM39,TXN1,HINT2,RPL22,PRKAG…
1	!	0.0182	9621	243	147	0.605	0.015	TF:M01269_1	tf	10	Factor: NURR1; motif: YRRCCTT; match class: 1	1	S100A6,SSR4,TRAPPC6A,NDUFA11,NDUFB2,MRPL4,RPS11,CSTB,KLF5,WBSCR22,ATP5G1,ARPP19,RPLP1,TLE1,RPS15A,PSEN2,COX6C,PPDPF,WFDC2,HIST1H2BC,ATOX1,ATP5G3,D8ERTD738E,CCDC12,NDUFS7,HINT1,RPS27A,MRPS24,2010107E04RIK,NDUFS6,MRPL57,DAD1,ACIN1,NDUFB9,NDUFA6,SMDT1,ATP5J,COX14,HCFC1R1,TFF3,UQCC2,PFDN1,RPS14,BANF1,STRA13,NDUFB8,MRPL43,RPS24,UBE3A,RPS26,RPLP2,ISCU,MRPL30,TNNI1,COX20,NOP10,S100A11,SPINK4,HINT2,PRKAG…
1	!	0.000167	11158	243	172	0.708	0.015	TF:M00803_0	tf	35	Factor: E2F; motif: GGCGSG; match class: 0	1	SSR4,TRAPPC6A,NDUFA11,MRPL4,RPS11,CSTB,KLF5,WBSCR22,CIC,CRIP1,ARPP19,RPLP1,TLE1,RPS18,RPS15A,MRPL52,PSEN2,COX6C,EDF1,HNRNPL,ATP5E,PPDPF,MRPS18C,WFDC2,HIST1H2BC,ATOX1,ATP5G3,D8ERTD738E,CCDC12,TCF3,TIMM13,HINT1,RPS27A,MRPS24,TXNDC17,2010107E04RIK,RASA1,NDUFS6,MRPL57,DAD1,ACIN1,PABPC1,NDUFB9,ATP5J,COX14,HCFC1R1,UQCC2,RPS14,BANF1,SMARCA2,STRA13,NDUFB8,MRPL43,RPS24,UBE3A,RPS26,ISCU,NDUFB3,MRPL30,COX20…
1	!	0.000149	5293	243	100	0.412	0.019	TF:M01987_0	tf	130	Factor: ER81; motif: RCCGGAWRYN; match class: 0	1	S100A6,TRAPPC6A,MRPL4,RPS11,WBSCR22,RPLP1,TLE1,RPS18,NEDD8,MRPL52,COX6C,EDF1,HNRNPL,ATP5E,MRPS18C,PYY,HIST1H2BC,FIS1,CCDC12,NDUFS7,UQCR11,TCF3,TIMM13,HINT1,TXNDC17,NDUFS6,MRPL57,ACIN1,PABPC1,ATP5J,COX14,RPS14,SMARCA2,NDUFB8,MRPL43,RPS26,RPLP2,ISCU,NDUFB3,COX20,NOP10,TXN1,RPL22,PRKAG2,PAN3,RPL28,STARD10,PRR14,COX7A2,DHX30,GNAI2,POLR2F,ATP5H,TMEM127,RPS29,RNF44,ANAPC13,NDUFA3,COX8A,COX6B1,RPS27L,JO…
1	!	0.0237	5349	243	93	0.383	0.017	TF:M02913_1	tf	69	Factor: SP100; motif: NNCGTCGNNTAAWNN; match class: 1	1	SSR4,NDUFA11,RPS11,ARHGEF40,KLF5,RPLP1,TLE1,RPS18,DYNLL1,PSEN2,NDUFA2,PPDPF,MRPS18C,COX7C,PSMB6,NDUFA12,HINT1,RPS27A,2010107E04RIK,NDUFS6,PABPC1,NDUFA6,SMDT1,COX14,HCFC1R1,UQCC2,BANF1,SMARCA2,MRPL43,RPS24,UBE3A,RPS26,ISCU,COX20,RRBP1,RBM39,HINT2,TOMM7,GNB2,YBX3,VPS36,PGLS,COX7A2,DHX30,GNAI2,GUCA2B,POLR2F,MIF,TMEM127,MRPL54,NDUFA3,COX8A,NDUFB10,TTC3,RPL21,RPL37,CHCHD7,SHFM1,1700001O22RIK,RPL18A,MR…
1	!	1.27e-08	9858	243	169	0.695	0.017	TF:M01979_0	tf	124	Factor: ELF4; motif: CCCGGAARTN; match class: 0	1	S100A6,SSR4,TRAPPC6A,NDUFA11,MRPL4,RPS11,ARHGEF40,CSTB,WBSCR22,PAFAH1B3,CRIP1,ARPP19,RPLP1,RPS18,NEDD8,MRPL52,EDF1,HNRNPL,ATP5E,PPDPF,MRPS18C,PYY,WFDC2,COX7C,HIST1H2BC,ATOX1,FIS1,D8ERTD738E,CCDC12,UQCR11,TCF3,TIMM13,NT5C,TXNDC17,SLIRP,RASA1,NDUFS6,MRPL57,DAD1,ACIN1,PABPC1,NDUFB9,NDUFA6,SMDT1,ATP5J,COX14,NDUFA5,NDUFV3,UQCC2,RPS14,BANF1,SMARCA2,STRA13,NDUFB8,MRPL43,RPS26,RPLP2,ISCU,NDUFB3,TNNI1,COX…
1	!	8.32e-13	3871	243	100	0.412	0.026	TF:M01979_1	tf	124	Factor: ELF4; motif: CCCGGAARTN; match class: 1	2	SSR4,TRAPPC6A,NDUFA11,MRPL4,RPS11,CSTB,WBSCR22,CRIP1,ARPP19,RPLP1,RPS18,NEDD8,MRPL52,EDF1,HNRNPL,MRPS18C,PYY,ATOX1,FIS1,D8ERTD738E,CCDC12,UQCR11,TCF3,TIMM13,NT5C,SLIRP,MRPL57,NDUFB9,NDUFA6,SMDT1,ATP5J,COX14,UQCC2,RPS14,BANF1,SMARCA2,MRPL43,RPS26,COX20,TXN1,PRKAG2,PAN3,GNB2,RPL28,2200002D01RIK,STARD10,PRR14,COX7A2,DHX30,GNAI2,NDUFB7,RAMP1,ATP5H,RPS29,RNF44,MRPL54,ANAPC13,COX8A,COX6B1,JOSD2,RPS21,B…
1	!	6.36e-05	4562	243	91	0.374	0.02	TF:M01990_0	tf	127	Factor: ETV3; motif: ANCGGAARYN; match class: 0	1	TRAPPC6A,RPS11,ATP5G1,ARPP19,RPLP1,RPS18,RPS15A,MRPL52,PSEN2,NDUFA2,EDF1,HNRNPL,ATP5E,MRPS18C,WFDC2,HIST1H2BC,D8ERTD738E,UQCR11,TCF3,TIMM13,TXNDC17,SLIRP,NDUFS6,MRPL57,ACIN1,NDUFB9,ATP5J,COX14,RPS14,BANF1,MRPL43,RPS26,RPLP2,ISCU,TNNI1,COX20,RPL22,PAN3,RPL28,STARD10,PRR14,DHX30,GUCA2B,RAMP1,ATP5H,TMEM127,MRPL34,RPS29,RNF44,ANAPC13,COX8A,COX6B1,JOSD2,OST4,RPS21,TIMM8B,RPS19,COX6A1,RPL37,KRTCAP2,UQC…
1	!	0.0482	5291	243	91	0.374	0.017	TF:M01744_0	tf	68	Factor: REX1; motif: AANATGGCKGCN; match class: 0	1	SSR4,RPS11,ARHGEF40,WBSCR22,ATP5G1,CRIP1,RPS18,NDUFA2,COX6C,HNRNPL,ATP5E,PPDPF,PSMB6,D8ERTD738E,CCDC12,NDUFS7,TIMM13,NT5C,SLIRP,2010107E04RIK,RASA1,NDUFS6,DAD1,ACIN1,PABPC1,NDUFA6,RETNLB,ATP5J,NDUFA5,NDUFV3,UQCC2,PFDN1,SPINK1,RPS14,BANF1,NDUFB8,ISCU,COX20,RBM39,S100A11,TXN1,SPINK4,HINT2,PDZK1IP1,PRKAG2,YBX3,PGLYRP1,RPL28,PRR14,ATP5H,LARS2,NDUFC1,FAU,SCT,JOSD2,RPL22L1,RPL21,RPL37,NDUFA7,CHCHD7,DPM…
1	!	8.33e-09	5949	243	121	0.498	0.02	TF:M01988_0	tf	48	Factor: ER71; motif: ACCGGAARYN; match class: 0	1	S100A6,SSR4,TRAPPC6A,MRPL4,RPS11,CSTB,ARPP19,RPLP1,RPS18,DYNLL1,NEDD8,MRPL52,EDF1,HNRNPL,ATP5E,MRPS18C,PYY,WFDC2,HIST1H2BC,ATOX1,FIS1,CCDC12,UQCR11,TCF3,TIMM13,NT5C,TXNDC17,SLIRP,NDUFS6,MRPL57,ACIN1,PABPC1,NDUFB9,NDUFA6,ATP5J,COX14,UQCC2,RPS14,BANF1,SMARCA2,STRA13,NDUFB8,MRPL43,RPLP2,ISCU,NDUFB3,COX20,RPL22,PAN3,RPL28,2200002D01RIK,STARD10,PRR14,NDUFAB1,COX7A2,DHX30,GNAI2,POLR2F,NDUFB7,ATP5H,TMEM…
1	!	0.000135	1374	243	40	0.165	0.029	TF:M01988_1	tf	48	Factor: ER71; motif: ACCGGAARYN; match class: 1	2	MRPL4,RPS11,RPS18,NEDD8,MRPL52,ATOX1,CCDC12,UQCR11,TCF3,TIMM13,SLIRP,MRPL57,NDUFB9,ATP5J,RPS14,BANF1,MRPL43,RPLP2,COX20,PAN3,STARD10,ATP5H,RNF44,COX8A,COX6B1,JOSD2,OST4,RPS21,RPL37,RPL27A,2410015M20RIK,MINOS1,ATP5K,SEC61B,RPL30,RPL11,AURKAIP1,MYEOV2,UBL5,TSTD1
1	!	0.00842	8922	243	140	0.576	0.016	TF:M05301_0	tf	101	Factor: CPBP; motif: NGGGCGG; match class: 0	1	TRAPPC6A,NDUFA11,NDUFB2,RPS11,ARHGEF40,CSTB,KLF5,WBSCR22,CIC,ARPP19,RPLP1,TLE1,RPS15A,DYNLL1,MRPL52,PSEN2,NDUFA2,EDF1,HNRNPL,ATP5E,PPDPF,MRPS18C,WFDC2,HIST1H2BC,PSMB6,ATOX1,FIS1,D8ERTD738E,CCDC12,NDUFS7,TCF3,TIMM13,RPS27A,MRPS24,NT5C,RASA1,DAD1,PABPC1,NDUFB9,SMDT1,BANF1,SMARCA2,STRA13,MRPL43,UBE3A,RPLP2,COX20,NOP10,RRBP1,RBM39,TXN1,HINT2,PDZK1IP1,PRKAG2,TOMM7,AGBL5,PAN3,GNB2,YBX3,RPL28,2200002D01…
1	!	0.00438	11056	243	166	0.683	0.015	TF:M03802_0	tf	34	Factor: SF-1; motif: NYCAAGGYCANNNN; match class: 0	1	SSR4,NDUFA11,NDUFB2,MRPL4,RPS11,KLF5,CIC,PAFAH1B3,ATP5G1,ARPP19,RPLP1,RPS18,RPS15A,PSEN2,NDUFA2,COX6C,EDF1,PPDPF,NDUFA1,PYY,WFDC2,HIST1H2BC,ATP5G3,D8ERTD738E,CCDC12,NDUFA12,NDUFS7,TCF3,HINT1,RPS27A,MRPS24,TXNDC17,SLIRP,2010107E04RIK,MRPL57,DAD1,ACIN1,NDUFA6,ATP5J,COX14,NDUFA5,HCFC1R1,TFF3,PFDN1,RPS14,BANF1,NDUFB8,MRPL43,RPS24,UBE3A,RPS26,RPLP2,ISCU,MRPL30,TNNI1,COX20,NOP10,RRBP1,RBM39,S100A11,TXN…
1	!	0.00357	4394	243	83	0.342	0.019	TF:M03802_1	tf	34	Factor: SF-1; motif: NYCAAGGYCANNNN; match class: 1	2	SSR4,MRPL4,CIC,PAFAH1B3,ATP5G1,ARPP19,RPLP1,RPS15A,PSEN2,HIST1H2BC,D8ERTD738E,NDUFS7,HINT1,RPS27A,MRPS24,2010107E04RIK,MRPL57,NDUFA6,ATP5J,HCFC1R1,NDUFB8,MRPL43,RPS24,RPS26,RPLP2,ISCU,MRPL30,TNNI1,COX20,RBM39,S100A11,SPINK4,TOMM7,YBX3,2200002D01RIK,NDUFAB1,MT1,GNAI2,ATP5H,ZBTB7A,LARS2,COX8A,RPS16,SCT,ATP5J2,TIMM8B,RPL21,COX6A1,TSPO,NDUFA7,1700001O22RIK,RPL18A,WDR89,MRPS12,RPL37A,COX17,RPS8,BOLA2,…
1	!	1.33e-05	6776	243	123	0.506	0.018	TF:M01142_0	tf	64	Factor: LRH1; motif: NNRRCCTTGVAN; match class: 0	1	SSR4,TRAPPC6A,MRPL4,KLF5,CIC,PAFAH1B3,ATP5G1,ARPP19,RPLP1,RPS18,RPS15A,NEDD8,PSEN2,NDUFA1,PYY,HIST1H2BC,D8ERTD738E,CCDC12,NDUFS7,TCF3,HINT1,RPS27A,MRPS24,NT5C,2010107E04RIK,MRPL57,DAD1,NDUFA6,ATP5J,COX14,TFF3,PFDN1,RPS14,MRPL43,RPS24,RPS26,RPLP2,ISCU,TNNI1,COX20,NOP10,RRBP1,RBM39,S100A11,TOMM7,YBX3,2200002D01RIK,NUPR1,NDUFAB1,NDUFB11,VPS36,MT1,PGLS,DHX30,GNAI2,GUCA2B,ATP5H,ZBTB7A,LARS2,NDUFA3,COX…
1	!	0.0102	1815	243	43	0.177	0.024	TF:M01142_1	tf	64	Factor: LRH1; motif: NNRRCCTTGVAN; match class: 1	2	ATP5G1,RPLP1,RPS15A,PSEN2,D8ERTD738E,HINT1,RPS27A,MRPS24,MRPL57,NDUFA6,ATP5J,TFF3,RPLP2,ISCU,TOMM7,YBX3,2200002D01RIK,MT1,GNAI2,ZBTB7A,LARS2,COX8A,RPL21,TSPO,NDUFA7,1700001O22RIK,WDR89,COX17,MINOS1,1810037I17RIK,RPL30,RPL11,UQCR10,RPL35A,RPS7,RPL34,RPS15,RPS28,GRCC10,TOMM5,TCEB1,RPL41,RNASEK
1	!	0.0253	12665	243	181	0.745	0.014	TF:M03891_0	tf	70	Factor: TTF-1; motif: CTTGASN; match class: 0	1	SSR4,NDUFA11,NDUFB2,MRPL4,RPS11,CSTB,WBSCR22,CIC,PAFAH1B3,ATP5G1,CRIP1,ARPP19,RPLP1,RPS18,RPS15A,NEDD8,MRPL52,NDUFA2,EDF1,HNRNPL,ATP5E,PPDPF,NDUFA1,MRPS18C,PYY,WFDC2,COX7C,HIST1H2BC,PSMB6,ATP5G3,FIS1,D8ERTD738E,CCDC12,NDUFA12,NDUFS7,HINT1,RPS27A,MRPS24,TXNDC17,SLIRP,2010107E04RIK,NDUFS6,MRPL57,ACIN1,NDUFB9,SMDT1,RETNLB,COX14,NDUFA5,HCFC1R1,TFF3,UQCC2,PFDN1,RPS14,BANF1,STRA13,MRPL43,RPS24,UBE3A,RP…
1	!	8.83e-07	11374	243	181	0.745	0.016	TF:M07352_0	tf	99	Factor: Crx; motif: NYTAATCNN; match class: 0	1	S100A6,SSR4,TRAPPC6A,NDUFA11,NDUFB2,MRPL4,ARHGEF40,CSTB,CIC,PAFAH1B3,ATP5G1,CRIP1,ARPP19,RPLP1,RPS18,RPS15A,DYNLL1,NEDD8,MRPL52,PSEN2,NDUFA2,COX6C,EDF1,HNRNPL,NDUFA1,WFDC2,HIST1H2BC,PSMB6,ATOX1,D8ERTD738E,CCDC12,NDUFS7,TCF3,HINT1,RPS27A,MRPS24,NT5C,SLIRP,2010107E04RIK,MRPL57,DAD1,ACIN1,PABPC1,NDUFB9,NDUFA6,RETNLB,ATP5J,COX14,HCFC1R1,NDUFV3,PFDN1,SPINK1,RPS14,BANF1,MRPL43,RPS24,UBE3A,RPS26,RPLP2,I…
1	!	0.00762	5061	243	91	0.374	0.018	TF:M07352_1	tf	99	Factor: Crx; motif: NYTAATCNN; match class: 1	2	SSR4,TRAPPC6A,NDUFB2,MRPL4,CSTB,PAFAH1B3,CRIP1,RPLP1,RPS18,DYNLL1,NEDD8,EDF1,NDUFA1,D8ERTD738E,CCDC12,TCF3,RPS27A,NT5C,2010107E04RIK,MRPL57,DAD1,NDUFB9,RETNLB,HCFC1R1,RPS14,BANF1,RPS24,RPS26,RPLP2,ISCU,NOP10,RBM39,RPL22,TOMM7,RPL28,STARD10,NDUFAB1,VPS36,PGLS,DHX30,POLR2F,NDUFB7,RPS29,RNF44,MRPL54,ZBTB7A,NDUFA3,COX8A,COX6B1,RPS27L,FAU,RPS21,TIMM8B,NDUFB10,BLVRB,RPS19,COX6A1,RPL37,1700001O22RIK,UQC…
1	!	0.00302	4092	243	79	0.325	0.019	TF:M00431_0	tf	156	Factor: E2F-1; motif: TTTSGCGS; match class: 0	1	S100A6,NDUFA11,ARHGEF40,KLF5,CIC,RPS15A,DYNLL1,NDUFA2,HNRNPL,MRPS18C,COX7C,HIST1H2BC,ATP5G3,MRPS24,TXNDC17,RASA1,DAD1,NDUFB9,NDUFA6,COX14,HCFC1R1,TFF3,NDUFV3,MRPL43,RPS26,RPLP2,ISCU,RPL22,YBX3,NDUFAB1,PGLS,DHX30,TMEM127,MRPL34,RNF44,ZBTB7A,ANAPC13,NDUFA3,COX8A,NDUFC1,FAU,ATP5J2,TTC3,RPL37,CHCHD7,SHFM1,KRTCAP2,1700001O22RIK,CAMSAP3,ZFP444,RPL18A,WDR89,RPL37A,RPL29,CHCHD10,MINOS1,ATP5K,RPS10,TCF4,1…
1	!	2.72e-05	8531	243	144	0.593	0.017	TF:M07360_0	tf	94	Factor: LRH-1; motif: NNNYCAAGGYCAN; match class: 0	1	NDUFA11,MRPL4,RPS11,CSTB,CIC,PAFAH1B3,ATP5G1,ARPP19,RPLP1,RPS18,RPS15A,PSEN2,NDUFA2,COX6C,EDF1,HNRNPL,ATP5E,PPDPF,NDUFA1,PYY,ATP5G3,D8ERTD738E,CCDC12,NDUFA12,NDUFS7,TCF3,HINT1,RPS27A,MRPS24,2010107E04RIK,MRPL57,DAD1,NDUFA6,ATP5J,NDUFA5,HCFC1R1,TFF3,PFDN1,RPS14,NDUFB8,MRPL43,RPS24,RPS26,RPLP2,ISCU,MRPL30,TNNI1,COX20,RRBP1,RBM39,S100A11,TXN1,HINT2,PRKAG2,TOMM7,GNB2,YBX3,2200002D01RIK,NUPR1,NDUFAB1,…
1	!	0.00724	2676	243	57	0.235	0.021	TF:M07360_1	tf	94	Factor: LRH-1; motif: NNNYCAAGGYCAN; match class: 1	2	MRPL4,CIC,ATP5G1,RPLP1,RPS15A,PSEN2,NDUFS7,HINT1,RPS27A,MRPS24,MRPL57,NDUFA6,ATP5J,TFF3,NDUFB8,MRPL43,RPS24,RPS26,ISCU,TNNI1,COX20,RBM39,S100A11,TOMM7,YBX3,2200002D01RIK,MT1,ZBTB7A,LARS2,COX8A,RPS16,TIMM8B,RPL21,COX6A1,TSPO,NDUFA7,1700001O22RIK,WDR89,MRPS12,RPS8,CHCHD10,MINOS1,RPS27RT,RPL30,RPL11,UQCR10,COX5B,RPL34,RPS15,CHD4,UQCRH,RPS28,GRCC10,TOMM5,RPL39,TCEB1,RNASEK
1	!	3.01e-07	13712	243	206	0.848	0.015	TF:M00025_0	tf	116	Factor: Elk-1; motif: NNNNCCGGAARTNN; match class: 0	1	S100A6,SSR4,TRAPPC6A,NDUFA11,MRPL4,RPS11,ARHGEF40,CSTB,KLF5,WBSCR22,CIC,PAFAH1B3,ATP5G1,CRIP1,ARPP19,RPLP1,TLE1,RPS18,RPS15A,DYNLL1,NEDD8,MRPL52,PSEN2,COX6C,EDF1,HNRNPL,ATP5E,PPDPF,NDUFA1,MRPS18C,PYY,WFDC2,COX7C,HIST1H2BC,ATOX1,FIS1,D8ERTD738E,CCDC12,NDUFS7,UQCR11,TCF3,TIMM13,NT5C,TXNDC17,SLIRP,RASA1,NDUFS6,MRPL57,DAD1,ACIN1,PABPC1,NDUFB9,NDUFA6,SMDT1,ATP5J,COX14,NDUFA5,HCFC1R1,NDUFV3,UQCC2,PFDN1…
1	!	9.19e-17	7922	243	164	0.675	0.021	TF:M00025_1	tf	116	Factor: Elk-1; motif: NNNNCCGGAARTNN; match class: 1	2	SSR4,TRAPPC6A,NDUFA11,MRPL4,RPS11,ARHGEF40,CSTB,WBSCR22,CRIP1,ARPP19,RPLP1,RPS18,DYNLL1,NEDD8,MRPL52,PSEN2,EDF1,HNRNPL,PPDPF,MRPS18C,PYY,WFDC2,HIST1H2BC,ATOX1,FIS1,D8ERTD738E,CCDC12,UQCR11,TCF3,TIMM13,NT5C,TXNDC17,SLIRP,RASA1,NDUFS6,MRPL57,DAD1,ACIN1,PABPC1,NDUFB9,NDUFA6,SMDT1,ATP5J,COX14,NDUFV3,UQCC2,PFDN1,RPS14,BANF1,SMARCA2,STRA13,MRPL43,RPS26,RPLP2,NDUFB3,MRPL30,TNNI1,COX20,NOP10,TXN1,HINT2,P…
1	!	2.56e-06	10670	243	172	0.708	0.016	TF:M01974_0	tf	103	Factor: EHF; motif: CSCGGAARTN; match class: 0	1	S100A6,TRAPPC6A,NDUFA11,RPS11,ARHGEF40,CSTB,WBSCR22,CIC,CRIP1,ARPP19,RPLP1,RPS18,RPS15A,NEDD8,MRPL52,PSEN2,EDF1,HNRNPL,MRPS18C,PYY,WFDC2,HIST1H2BC,PSMB6,ATOX1,FIS1,D8ERTD738E,CCDC12,UQCR11,TCF3,TIMM13,HINT1,RPS27A,MRPS24,NT5C,SLIRP,RASA1,NDUFS6,MRPL57,DAD1,ACIN1,PABPC1,NDUFB9,NDUFA6,SMDT1,RETNLB,ATP5J,COX14,NDUFA5,UQCC2,SPINK1,RPS14,BANF1,SMARCA2,STRA13,NDUFB8,MRPL43,RPS24,UBE3A,RPS26,RPLP2,ISCU,…
1	!	4.89e-05	3777	243	80	0.329	0.021	TF:M01974_1	tf	103	Factor: EHF; motif: CSCGGAARTN; match class: 1	2	RPS11,CSTB,WBSCR22,ARPP19,RPLP1,RPS18,RPS15A,PSEN2,EDF1,HNRNPL,MRPS18C,PYY,D8ERTD738E,UQCR11,TCF3,TIMM13,NT5C,SLIRP,RASA1,NDUFS6,MRPL57,PABPC1,NDUFB9,ATP5J,COX14,UQCC2,RPS14,BANF1,MRPL43,RPS26,NDUFB3,TNNI1,TXN1,PRKAG2,TOMM7,GNB2,RPL28,PRR14,NDUFAB1,DHX30,NDUFB7,ATP5H,RPS29,RNF44,MRPL54,COX8A,RPS21,TIMM8B,RPL37,KRTCAP2,UQCRQ,MRPS12,RPL37A,RPL27A,RPL36AL,2410015M20RIK,TMSB4X,NUDT6,MINOS1,ATP5K,RPS1…
1	!	1.89e-06	4395	243	93	0.383	0.021	TF:M02038_0	tf	74	Factor: Fli-1; motif: ACCGGAARYN; match class: 0	1	SSR4,TRAPPC6A,MRPL4,RPS11,RPLP1,RPS18,DYNLL1,NEDD8,MRPL52,EDF1,HNRNPL,ATP5E,MRPS18C,HIST1H2BC,ATOX1,CCDC12,UQCR11,TCF3,TIMM13,TXNDC17,NDUFS6,MRPL57,ACIN1,NDUFB9,ATP5J,COX14,UQCC2,RPS14,BANF1,SMARCA2,MRPL43,RPLP2,ISCU,NDUFB3,COX20,RPL22,PAN3,RPL28,STARD10,PRR14,NDUFAB1,COX7A2,DHX30,GNAI2,POLR2F,ATP5H,TMEM127,RPS29,RNF44,ANAPC13,COX8A,COX6B1,JOSD2,OST4,RPS21,TIMM8B,RPL21,COX6A1,RPL37,KRTCAP2,UQCRQ,…
1	!	0.0433	12201	243	175	0.72	0.014	TF:M00808_0	tf	33	Factor: Pax; motif: CTGGAACTMAC; match class: 0	1	S100A6,SSR4,TRAPPC6A,NDUFA11,NDUFB2,MRPL4,CSTB,CIC,ATP5G1,CRIP1,ARPP19,RPLP1,RPS18,RPS15A,DYNLL1,NEDD8,MRPL52,PSEN2,EDF1,PPDPF,NDUFA1,PSMB6,ATOX1,FIS1,D8ERTD738E,CCDC12,NDUFA12,NDUFS7,UQCR11,TCF3,HINT1,RPS27A,MRPS24,NT5C,SLIRP,2010107E04RIK,NDUFS6,MRPL57,DAD1,ACIN1,PABPC1,NDUFA6,SMDT1,ATP5J,COX14,HCFC1R1,TFF3,NDUFV3,UQCC2,PFDN1,SPINK1,RPS14,BANF1,STRA13,MRPL43,RPS24,RPS26,RPLP2,ISCU,COX20,NOP10,R…
1	!	1.64e-05	6110	243	114	0.469	0.019	TF:M00808_1	tf	33	Factor: Pax; motif: CTGGAACTMAC; match class: 1	2	TRAPPC6A,NDUFA11,NDUFB2,MRPL4,CSTB,ATP5G1,ARPP19,RPLP1,RPS18,RPS15A,DYNLL1,PSEN2,EDF1,PPDPF,FIS1,D8ERTD738E,CCDC12,NDUFS7,UQCR11,HINT1,RPS27A,MRPS24,2010107E04RIK,NDUFS6,MRPL57,DAD1,NDUFA6,SMDT1,HCFC1R1,PFDN1,RPS14,MRPL43,RPS24,RPS26,RPLP2,COX20,NOP10,RBM39,S100A11,RPL22,TOMM7,NDUFA4,PAN3,RPL28,2200002D01RIK,PRR14,NDUFAB1,COX7B,VPS36,MT1,COX7A2,POLR2F,MRPL34,RNF44,MRPL54,ZBTB7A,ANAPC13,NDUFA3,COX…
1	!	1.41e-08	4912	243	106	0.436	0.022	TF:M01989_0	tf	49	Factor: Ets2; motif: ACCGGAWRYN; match class: 0	1	S100A6,SSR4,TRAPPC6A,MRPL4,RPS11,ARPP19,RPLP1,RPS18,DYNLL1,NEDD8,MRPL52,EDF1,HNRNPL,ATP5E,MRPS18C,HIST1H2BC,ATOX1,FIS1,D8ERTD738E,CCDC12,UQCR11,TCF3,TIMM13,HINT1,TXNDC17,NDUFS6,MRPL57,ACIN1,NDUFB9,ATP5J,COX14,UQCC2,RPS14,BANF1,NDUFB8,MRPL43,RPS26,RPLP2,ISCU,COX20,NOP10,RPL22,PAN3,RPL28,STARD10,PRR14,NDUFAB1,DHX30,GNAI2,POLR2F,ATP5H,TMEM127,RPS29,RNF44,ANAPC13,NDUFA3,COX8A,COX6B1,RPS27L,JOSD2,OST4…
1	!	0.0319	957	243	27	0.111	0.028	TF:M01989_1	tf	49	Factor: Ets2; motif: ACCGGAWRYN; match class: 1	2	RPS18,MRPL52,ATP5E,CCDC12,UQCR11,TCF3,MRPL57,NDUFB9,BANF1,RPS26,RPLP2,ATP5H,RNF44,COX8A,COX6B1,JOSD2,OST4,RPS21,RPL37,2410015M20RIK,MINOS1,ATP5K,SEC61B,RPL11,RPS7,AURKAIP1,MYEOV2
1	!	0.00019	12088	243	182	0.749	0.015	TF:M00341_0	tf	126	Factor: GABP; motif: VCCGGAAGNGCR; match class: 0	1	SSR4,TRAPPC6A,MRPL4,RPS11,CSTB,KLF5,WBSCR22,CIC,PAFAH1B3,ATP5G1,CRIP1,ARPP19,TLE1,RPS18,RPS15A,NEDD8,MRPL52,PSEN2,COX6C,EDF1,PPDPF,NDUFA1,MRPS18C,HIST1H2BC,PSMB6,ATOX1,ATP5G3,D8ERTD738E,CCDC12,NDUFA12,NDUFS7,UQCR11,TCF3,TIMM13,RPS27A,NT5C,TXNDC17,SLIRP,RASA1,NDUFS6,MRPL57,DAD1,ACIN1,NDUFB9,SMDT1,RETNLB,ATP5J,COX14,NDUFA5,TFF3,NDUFV3,UQCC2,SPINK1,RPS14,BANF1,SMARCA2,STRA13,MRPL43,RPS26,RPLP2,ISCU,…
1	!	0.00569	5323	243	95	0.391	0.018	TF:M00341_1	tf	126	Factor: GABP; motif: VCCGGAAGNGCR; match class: 1	2	SSR4,MRPL4,RPS11,CSTB,CIC,PAFAH1B3,CRIP1,RPS18,RPS15A,NEDD8,MRPL52,EDF1,PPDPF,ATOX1,ATP5G3,RASA1,NDUFS6,SMDT1,RETNLB,ATP5J,COX14,NDUFA5,TFF3,NDUFV3,BANF1,STRA13,MRPL43,RPS26,RPLP2,MRPL30,TXN1,SPINK4,PDZK1IP1,PRKAG2,PAN3,GNB2,PGLYRP1,RPL28,COX7B,PGLS,COX7A2,DHX30,GNAI2,POLR2F,ATP5H,RPS29,ZBTB7A,NDUFC1,ATP5J2,OST4,NDUFB10,TTC3,RPL21,COX6A1,TSPO,RPL37,DPM3,KRTCAP2,1700001O22RIK,ZFP444,UQCRQ,MRPS12,B…
1	!	5.35e-05	3717	243	79	0.325	0.021	TF:M01078_0	tf	40	Factor: c-Ets-1; motif: NNNRCCGGAWRYNNNN; match class: 0	1	S100A6,RPS11,PAFAH1B3,ARPP19,RPLP1,RPS18,NEDD8,MRPL52,EDF1,HNRNPL,ATP5E,MRPS18C,HIST1H2BC,FIS1,CCDC12,UQCR11,TCF3,TIMM13,HINT1,TXNDC17,NDUFS6,MRPL57,ACIN1,ATP5J,COX14,RPS14,NDUFB8,MRPL43,RPS26,RPLP2,ISCU,COX20,NOP10,PAN3,RPL28,STARD10,PRR14,DHX30,GNAI2,POLR2F,ATP5H,TMEM127,RNF44,ANAPC13,NDUFA3,COX8A,COX6B1,RPS27L,JOSD2,OST4,RPS21,RPL37,KRTCAP2,UQCRQ,RPL9,DYNLRB1,RPL36AL,2410015M20RIK,NUDT6,MINOS1…
1	!	0.000609	7280	243	124	0.51	0.017	TF:M07392_0	tf	30	Factor: Pitx3; motif: GGATTANNNNY; match class: 0	1	TRAPPC6A,NDUFA11,NDUFB2,MRPL4,CSTB,CIC,PAFAH1B3,ARPP19,RPS18,DYNLL1,NEDD8,MRPL52,EDF1,HNRNPL,NDUFA1,COX7C,PSMB6,ATOX1,FIS1,D8ERTD738E,CCDC12,NDUFS7,TCF3,HINT1,RPS27A,MRPS24,SLIRP,2010107E04RIK,MRPL57,DAD1,NDUFB9,NDUFA6,ATP5J,COX14,HCFC1R1,NDUFV3,SPINK1,RPS14,BANF1,RPS24,UBE3A,RPS26,RPLP2,ISCU,NDUFB3,TNNI1,NOP10,S100A11,TXN1,RPL22,TOMM7,PGLYRP1,RPL28,2200002D01RIK,NUPR1,PRR14,NDUFAB1,VPS36,PGLS,DH…
1	!	0.0285	2340	243	50	0.206	0.021	TF:M07392_1	tf	30	Factor: Pitx3; motif: GGATTANNNNY; match class: 1	2	TRAPPC6A,NDUFB2,MRPL4,CSTB,PAFAH1B3,RPS18,DYNLL1,EDF1,NDUFA1,CCDC12,RPS27A,2010107E04RIK,HCFC1R1,RPS14,RPS24,RPS26,RPLP2,ISCU,NOP10,S100A11,RPL22,RPL28,NDUFAB1,PGLS,POLR2F,FAU,RPS21,NDUFB10,BLVRB,RPS19,RPL21,RPL37,NDUFA7,UQCRQ,RPL18A,RPL37A,RPS8,RPL29,RPL38,RPL34,RPL17,NOL7,RPS15,AURKAIP1,RPS28,TOMM5,RPL39,TCEB1,UBL5,RPS27
1	!	9.81e-06	7449	243	132	0.543	0.018	TF:M02914_0	tf	73	Factor: SP4; motif: NNWAGGCGTGNCNNN; match class: 0	1	TRAPPC6A,NDUFA11,NDUFB2,RPS11,ARHGEF40,CSTB,KLF5,CIC,PAFAH1B3,CRIP1,RPLP1,RPS18,DYNLL1,NEDD8,MRPL52,PSEN2,EDF1,HNRNPL,ATP5E,PPDPF,NDUFA1,WFDC2,PSMB6,ATOX1,ATP5G3,FIS1,D8ERTD738E,CCDC12,NDUFA12,TIMM13,RPS27A,MRPS24,NT5C,TXNDC17,SLIRP,RASA1,DAD1,PABPC1,NDUFB9,NDUFA6,NDUFV3,RPS14,MRPL43,RPS24,RPS26,ISCU,MRPL30,NOP10,S100A11,TXN1,RPL22,TOMM7,PAN3,GNB2,PGLYRP1,RPL28,2200002D01RIK,NUPR1,NDUFAB1,MT1,PGL…
1	!	0.00141	2224	243	52	0.214	0.023	TF:M02914_1	tf	73	Factor: SP4; motif: NNWAGGCGTGNCNNN; match class: 1	2	TRAPPC6A,NDUFA11,KLF5,CIC,PAFAH1B3,RPS18,HNRNPL,MRPS24,TXNDC17,DAD1,PABPC1,NDUFA6,NDUFV3,RPS14,RPS24,RPS26,ISCU,NOP10,RPL22,GNB2,RPL28,NDUFAB1,PGLS,POLR2F,COX6B1,RPS16,FAU,RPS21,BLVRB,RPS19,TSPO,UQCRQ,MRPS12,RPL37A,DYNLRB1,RPS8,BOLA2,RPL29,2410015M20RIK,NUDT6,RPL38,2810428I15RIK,RPS17,RPL34,RPL17,NOL7,RPS15,U2AF1L4,RPL39,TCEB1,UBL5,RPS27
1	!	0.00573	13384	243	191	0.786	0.014	TF:M00449_1	tf	65	Factor: Zic2; motif: KGGGTGGTC; match class: 1	1	S100A6,SSR4,TRAPPC6A,NDUFA11,MRPL4,RPS11,ARHGEF40,CSTB,KLF5,WBSCR22,CIC,PAFAH1B3,ATP5G1,ARPP19,RPLP1,TLE1,RPS18,RPS15A,DYNLL1,NEDD8,NDUFA2,COX6C,EDF1,HNRNPL,ATP5E,NDUFA1,MRPS18C,PYY,WFDC2,COX7C,PSMB6,ATOX1,ATP5G3,FIS1,D8ERTD738E,CCDC12,NDUFA12,UQCR11,TCF3,TIMM13,HINT1,RPS27A,NT5C,2010107E04RIK,NDUFS6,MRPL57,PABPC1,NDUFB9,NDUFA6,SMDT1,RETNLB,ATP5J,COX14,NDUFA5,HCFC1R1,TFF3,NDUFV3,UQCC2,PFDN1,RPS14…
1	!	0.000167	11520	243	176	0.724	0.015	TF:M01977_0	tf	46	Factor: ESE-1; motif: NSMGGAARYN; match class: 0	1	S100A6,TRAPPC6A,NDUFA11,MRPL4,RPS11,CSTB,WBSCR22,CIC,ATP5G1,ARPP19,RPLP1,TLE1,RPS18,RPS15A,NEDD8,MRPL52,PSEN2,EDF1,HNRNPL,ATP5E,PPDPF,NDUFA1,MRPS18C,PYY,WFDC2,HIST1H2BC,ATOX1,FIS1,D8ERTD738E,CCDC12,NDUFA12,UQCR11,TCF3,TIMM13,HINT1,NT5C,TXNDC17,SLIRP,NDUFS6,MRPL57,DAD1,ACIN1,PABPC1,NDUFB9,NDUFA6,SMDT1,RETNLB,ATP5J,COX14,SPINK1,RPS14,BANF1,SMARCA2,STRA13,NDUFB8,MRPL43,UBE3A,RPS26,RPLP2,ISCU,NDUFB3,…
1	!	4.38e-10	4797	243	108	0.444	0.023	TF:M01977_1	tf	46	Factor: ESE-1; motif: NSMGGAARYN; match class: 1	2	S100A6,TRAPPC6A,NDUFA11,MRPL4,RPS11,CSTB,WBSCR22,ARPP19,RPLP1,RPS18,RPS15A,NEDD8,MRPL52,PSEN2,EDF1,HNRNPL,PPDPF,MRPS18C,PYY,HIST1H2BC,FIS1,CCDC12,UQCR11,TCF3,TIMM13,HINT1,NT5C,SLIRP,NDUFS6,MRPL57,DAD1,ACIN1,NDUFB9,NDUFA6,ATP5J,COX14,RPS14,BANF1,SMARCA2,STRA13,MRPL43,RPS26,NDUFB3,COX20,TXN1,HINT2,PRKAG2,PAN3,RPL28,2200002D01RIK,STARD10,DHX30,GNAI2,ATP5H,RPS29,RNF44,MRPL54,ANAPC13,COX8A,COX6B1,ATP5…
1	!	0.000816	2624	243	59	0.243	0.022	TF:M02039_0	tf	112	Factor: GABPalpha; motif: ACCGGAARYN; match class: 0	1	TRAPPC6A,RPS11,RPLP1,RPS18,MRPL52,EDF1,ATP5E,MRPS18C,HIST1H2BC,UQCR11,TCF3,TXNDC17,NDUFS6,MRPL57,ACIN1,ATP5J,COX14,SMARCA2,MRPL43,RPLP2,ISCU,NDUFB3,COX20,RPL22,PAN3,RPL28,STARD10,COX7A2,DHX30,ATP5H,TMEM127,RNF44,ANAPC13,COX8A,COX6B1,OST4,RPS21,COX6A1,RPL37,KRTCAP2,DYNLRB1,2410015M20RIK,SEC61B,ATPIF1,RPL32,RPL30,NAA38,RPL11,H2AFJ,RPS7,RPL17,UQCRH,AURKAIP1,MYEOV2,U2AF1L4,UBL5,RPL41,RNASEK,TSTD1
1	!	0.00594	2464	243	54	0.222	0.022	TF:M07052_0	tf	135	Factor: NRF-1; motif: GCGCMTGCGCN; match class: 0	1	TRAPPC6A,NDUFA11,HNRNPL,PPDPF,HIST1H2BC,ATP5G3,CCDC12,NDUFS7,TIMM13,HINT1,NT5C,2010107E04RIK,RASA1,NDUFS6,MRPL57,DAD1,ACIN1,PABPC1,NDUFA6,ATP5J,NDUFA5,UQCC2,PFDN1,ISCU,MRPL30,RRBP1,TOMM7,PAN3,NDUFB11,PGLS,POLR2F,MIF,NDUFB7,ATP5H,RPS29,MRPL54,RPS16,TIMM8B,TTC3,COX6A1,KRTCAP2,MRPS12,RPL37A,COX17,ATP5K,SEC61B,1810037I17RIK,ATPIF1,NDUFS8,RPS17,NOL7,RPS15,HIST1H2AN,TM2D3
1	!	4.91e-06	7775	243	137	0.564	0.018	TF:M01214_0	tf	72	Factor: ESE-1; motif: NSMGGAARTN; match class: 0	1	S100A6,TRAPPC6A,NDUFA11,RPS11,CSTB,WBSCR22,CIC,ARPP19,RPLP1,TLE1,RPS18,RPS15A,NEDD8,MRPL52,PSEN2,HNRNPL,PPDPF,MRPS18C,PYY,WFDC2,HIST1H2BC,FIS1,D8ERTD738E,CCDC12,UQCR11,TCF3,TIMM13,MRPS24,NT5C,SLIRP,RASA1,NDUFS6,MRPL57,DAD1,ACIN1,PABPC1,NDUFB9,SMDT1,RETNLB,ATP5J,COX14,RPS14,BANF1,STRA13,NDUFB8,MRPL43,RPS24,RPS26,RPLP2,ISCU,NDUFB3,COX20,RRBP1,TXN1,HINT2,PDZK1IP1,RPL22,PRKAG2,PAN3,PGLYRP1,RPL28,STAR…
1	!	3.04e-05	2086	243	54	0.222	0.026	TF:M01214_1	tf	72	Factor: ESE-1; motif: NSMGGAARTN; match class: 1	2	RPS11,CSTB,WBSCR22,ARPP19,RPLP1,RPS18,RPS15A,PSEN2,PYY,CCDC12,UQCR11,TCF3,TIMM13,NDUFS6,MRPL57,NDUFB9,ATP5J,RPS14,BANF1,RPS26,TXN1,HINT2,STARD10,DHX30,ATP5H,RPS29,RNF44,ANAPC13,COX8A,COX6B1,RPS21,RPS19,KRTCAP2,UQCRQ,RPL37A,RPL27A,COX17,BOLA2,2410015M20RIK,ATP5K,RPS10,RPL38,RPL32,RPL11,COX5B,AURKAIP1,GRCC10,MYEOV2,TM2D3,U2AF1L4,UBL5,RPL41,RNASEK,TSTD1
1	!	0.00791	2553	243	55	0.226	0.022	TF:M00918_0	tf	6	Factor: E2F; motif: TTTSGCGSG; match class: 0	1	S100A6,NDUFA11,CIC,RPS15A,HNRNPL,WFDC2,HIST1H2BC,TIMM13,TXNDC17,SLIRP,RASA1,DAD1,NDUFB9,HCFC1R1,BANF1,RPS24,RPS26,RPLP2,RPL22,YBX3,NDUFAB1,COX7B,MT1,DHX30,TMEM127,MRPL34,RNF44,ZBTB7A,ANAPC13,NDUFA3,COX8A,NDUFC1,ATP5J2,CHCHD7,SHFM1,ZFP444,UQCRQ,RPL18A,RPL37A,CHCHD10,MINOS1,RPS10,CSPP1,RPL36,PHF21A,RPL18,H2AFJ,RPS7,COX5B,SSBP3,NOL7,HIST1H2AN,TMEM256,U2AF1L4,TCEB1
1	!	1.29e-06	3689	243	83	0.342	0.022	TF:M01986_0	tf	29	Factor: c-ets-1; motif: ACCGGAWRYN; match class: 0	1	SSR4,TRAPPC6A,MRPL4,RPS11,RPLP1,RPS18,DYNLL1,NEDD8,MRPL52,EDF1,ATP5E,MRPS18C,HIST1H2BC,ATOX1,CCDC12,UQCR11,TCF3,HINT1,TXNDC17,NDUFS6,MRPL57,ACIN1,NDUFB9,ATP5J,COX14,UQCC2,RPS14,BANF1,MRPL43,RPS26,RPLP2,ISCU,COX20,NOP10,PAN3,RPL28,STARD10,NDUFAB1,DHX30,ATP5H,TMEM127,RPS29,RNF44,ANAPC13,COX8A,COX6B1,JOSD2,OST4,RPS21,TIMM8B,RPL21,COX6A1,RPL37,KRTCAP2,RPL18A,DYNLRB1,RPS8,RPL29,2410015M20RIK,MINOS1,AT…
1	!	0.004	469	243	19	0.078	0.041	TF:M01986_1	tf	29	Factor: c-ets-1; motif: ACCGGAWRYN; match class: 1	2	RPS18,MRPL52,ATP5E,CCDC12,UQCR11,TCF3,MRPL57,RPLP2,ATP5H,COX8A,COX6B1,OST4,RPL37,2410015M20RIK,MINOS1,SEC61B,RPL11,AURKAIP1,MYEOV2
1	!	8.18e-06	4310	243	90	0.37	0.021	TF:M01991_0	tf	107	Factor: PEA3; motif: RCCGGAAGYN; match class: 0	1	S100A6,SSR4,TRAPPC6A,MRPL4,RPS11,ARPP19,RPLP1,RPS18,NEDD8,MRPL52,EDF1,HNRNPL,ATP5E,MRPS18C,HIST1H2BC,ATOX1,FIS1,CCDC12,UQCR11,TCF3,TIMM13,TXNDC17,NDUFS6,MRPL57,ACIN1,NDUFB9,NDUFA6,ATP5J,COX14,RPS14,BANF1,NDUFB8,MRPL43,RPLP2,ISCU,COX20,RPL22,PAN3,RPL28,2200002D01RIK,STARD10,PRR14,DHX30,GNAI2,POLR2F,ATP5H,TMEM127,RPS29,RNF44,ANAPC13,NDUFA3,COX8A,COX6B1,RPS27L,JOSD2,OST4,RPS21,RPS19,COX6A1,RPL37,KRT…
1	!	0.00169	3824	243	76	0.313	0.02	TF:M02102_0	tf	118	Factor: NRF-1; motif: YGCGCMTGCGC; match class: 0	1	SSR4,TRAPPC6A,NDUFA11,CIC,TLE1,COX6C,EDF1,HNRNPL,PPDPF,HIST1H2BC,ATP5G3,CCDC12,NDUFA12,NDUFS7,TIMM13,HINT1,NT5C,2010107E04RIK,RASA1,NDUFS6,MRPL57,DAD1,ACIN1,PABPC1,NDUFA6,ATP5J,NDUFA5,HCFC1R1,NDUFV3,UQCC2,PFDN1,UBE3A,ISCU,MRPL30,RRBP1,TXN1,TOMM7,PAN3,NUPR1,NDUFB11,PGLS,DHX30,POLR2F,MIF,NDUFB7,ATP5H,RPS29,MRPL54,RPS27L,RPS16,TIMM8B,NDUFB10,BLVRB,TTC3,COX6A1,KRTCAP2,WDR89,MRPS12,RPL37A,COX17,MINOS1…
1	!	5.1e-09	8574	243	155	0.638	0.018	TF:M01984_0	tf	57	Factor: ERF; motif: ACCGGAARTN; match class: 0	1	S100A6,SSR4,TRAPPC6A,NDUFA11,MRPL4,RPS11,CSTB,ATP5G1,ARPP19,RPLP1,RPS18,RPS15A,DYNLL1,NEDD8,MRPL52,PSEN2,NDUFA2,EDF1,HNRNPL,ATP5E,PPDPF,MRPS18C,PYY,WFDC2,HIST1H2BC,ATOX1,FIS1,D8ERTD738E,CCDC12,NDUFS7,UQCR11,TCF3,TIMM13,HINT1,RPS27A,TXNDC17,SLIRP,2010107E04RIK,NDUFS6,MRPL57,ACIN1,PABPC1,NDUFB9,SMDT1,ATP5J,COX14,UQCC2,RPS14,BANF1,STRA13,NDUFB8,MRPL43,RPS26,RPLP2,ISCU,TNNI1,COX20,NOP10,RRBP1,HINT2,P…
1	!	2.2e-12	2827	243	82	0.337	0.029	TF:M01984_1	tf	57	Factor: ERF; motif: ACCGGAARTN; match class: 1	2	TRAPPC6A,RPS11,ATP5G1,ARPP19,RPLP1,RPS18,RPS15A,DYNLL1,NEDD8,MRPL52,ATP5E,PPDPF,HIST1H2BC,CCDC12,UQCR11,TCF3,RPS27A,SLIRP,MRPL57,NDUFB9,ATP5J,COX14,RPS14,BANF1,RPLP2,COX20,NOP10,PAN3,RPL28,STARD10,PRR14,NDUFAB1,DHX30,RAMP1,ATP5H,RPS29,RNF44,ANAPC13,COX8A,COX6B1,JOSD2,OST4,RPS21,TIMM8B,RPL22L1,RPS19,COX6A1,RPL37,UQCRQ,RPL18A,WDR89,RPL37A,COX17,RPL9,BOLA2,RPL29,2410015M20RIK,MINOS1,ATP5K,SEC61B,181…
1	!	0.00011	7796	243	133	0.547	0.017	TF:M02098_0	tf	109	Factor: LRH-1; motif: NNYCAAGGYYN; match class: 0	1	SSR4,NDUFA11,NDUFB2,MRPL4,RPS11,CIC,PAFAH1B3,ATP5G1,ARPP19,RPLP1,RPS18,RPS15A,PSEN2,NDUFA2,COX6C,NDUFA1,PYY,ATP5G3,D8ERTD738E,CCDC12,NDUFS7,TCF3,HINT1,RPS27A,MRPS24,2010107E04RIK,MRPL57,DAD1,NDUFA6,ATP5J,NDUFA5,TFF3,PFDN1,RPS14,BANF1,MRPL43,RPS24,RPS26,RPLP2,ISCU,TNNI1,COX20,RRBP1,RBM39,S100A11,TXN1,SPINK4,HINT2,PRKAG2,TOMM7,GNB2,YBX3,2200002D01RIK,NUPR1,NDUFAB1,NDUFB11,MT1,PGLS,DHX30,GNAI2,MIF,A…
1	!	0.00148	2353	243	54	0.222	0.023	TF:M02098_1	tf	109	Factor: LRH-1; motif: NNYCAAGGYYN; match class: 1	2	SSR4,MRPL4,ATP5G1,ARPP19,RPLP1,PSEN2,D8ERTD738E,NDUFS7,HINT1,RPS27A,MRPS24,MRPL57,ATP5J,MRPL43,RPS24,RPS26,ISCU,COX20,RBM39,S100A11,TOMM7,YBX3,2200002D01RIK,MT1,ZBTB7A,LARS2,COX8A,RPS16,TIMM8B,RPL21,TSPO,NDUFA7,1700001O22RIK,RPL18A,WDR89,MRPS12,RPL37A,COX17,CHCHD10,MINOS1,RPS27RT,RPL30,2810428I15RIK,RPL11,UQCR10,RPL34,RPS15,CHD4,RPS28,GRCC10,TOMM5,RPL39,TCEB1,RNASEK
1	!	0.000175	3888	243	80	0.329	0.021	TF:M01976_0	tf	1	Factor: nerf; motif: NCCGGAARTN; match class: 0	1	S100A6,TRAPPC6A,NDUFA11,RPS11,ARHGEF40,WBSCR22,ARPP19,RPLP1,RPS18,MRPL52,HNRNPL,MRPS18C,PYY,COX7C,HIST1H2BC,FIS1,UQCR11,TCF3,TIMM13,NDUFS6,MRPL57,ACIN1,ATP5J,COX14,NDUFV3,RPS14,NDUFB8,MRPL43,RPLP2,ISCU,COX20,TXN1,RPL22,RPL28,STARD10,PRR14,DHX30,GNAI2,POLR2F,MIF,ATP5H,TMEM127,RNF44,ZBTB7A,ANAPC13,NDUFA3,COX8A,COX6B1,RPS27L,JOSD2,OST4,RPL22L1,BLVRB,RPS19,RPL37,SHFM1,KRTCAP2,UQCRQ,RPL27A,2410015M20R…
1	!	0.00782	12956	243	186	0.765	0.014	TF:M00032_0	tf	93	Factor: c-Ets-1(p54); motif: NCMGGAWGYN; match class: 0	1	S100A6,TRAPPC6A,NDUFA11,MRPL4,RPS11,ARHGEF40,CSTB,WBSCR22,CIC,PAFAH1B3,CRIP1,ARPP19,RPLP1,TLE1,RPS18,RPS15A,DYNLL1,NEDD8,MRPL52,PSEN2,EDF1,HNRNPL,ATP5E,PPDPF,NDUFA1,MRPS18C,PYY,WFDC2,COX7C,HIST1H2BC,ATOX1,FIS1,D8ERTD738E,CCDC12,NDUFS7,UQCR11,TCF3,TIMM13,HINT1,RPS27A,MRPS24,NT5C,TXNDC17,SLIRP,RASA1,NDUFS6,MRPL57,ACIN1,PABPC1,NDUFB9,NDUFA6,SMDT1,RETNLB,ATP5J,COX14,HCFC1R1,TFF3,UQCC2,PFDN1,SPINK1,RP…
1	!	0.0128	5951	243	102	0.42	0.017	TF:M00032_1	tf	93	Factor: c-Ets-1(p54); motif: NCMGGAWGYN; match class: 1	2	S100A6,TRAPPC6A,MRPL4,RPS11,CSTB,WBSCR22,CIC,CRIP1,ARPP19,TLE1,RPS18,NEDD8,MRPL52,PSEN2,ATP5E,PPDPF,NDUFA1,MRPS18C,WFDC2,ATOX1,CCDC12,UQCR11,TCF3,TIMM13,HINT1,NT5C,SLIRP,RASA1,NDUFS6,MRPL57,NDUFB9,SMDT1,ATP5J,COX14,SPINK1,RPS14,STRA13,NDUFB8,MRPL43,RPS24,RPS26,COX20,NOP10,RRBP1,TXN1,PAN3,PGLYRP1,DHX30,NDUFB7,ATP5H,MRPL34,RNF44,MRPL54,ANAPC13,COX8A,COX6B1,RPS27L,JOSD2,RPS21,TIMM8B,NDUFB10,COX6A1,R…
1	!	1.47e-05	10867	243	172	0.708	0.016	TF:M01980_0	tf	8	Factor: Elf5; motif: CSMGGAARTN; match class: 0	1	S100A6,TRAPPC6A,NDUFA11,RPS11,ARHGEF40,CSTB,WBSCR22,CIC,ARPP19,RPLP1,TLE1,RPS18,RPS15A,NEDD8,MRPL52,PSEN2,EDF1,HNRNPL,MRPS18C,PYY,WFDC2,HIST1H2BC,ATOX1,ATP5G3,FIS1,D8ERTD738E,CCDC12,UQCR11,TCF3,TIMM13,HINT1,RPS27A,MRPS24,NT5C,SLIRP,RASA1,NDUFS6,MRPL57,DAD1,ACIN1,PABPC1,NDUFB9,NDUFA6,RETNLB,ATP5J,COX14,NDUFA5,UQCC2,SPINK1,RPS14,BANF1,SMARCA2,STRA13,NDUFB8,MRPL43,RPS24,UBE3A,RPS26,RPLP2,ISCU,NDUFB3…
1	!	0.00208	3914	243	77	0.317	0.02	TF:M01980_1	tf	8	Factor: Elf5; motif: CSMGGAARTN; match class: 1	2	RPS11,ARHGEF40,CSTB,WBSCR22,ARPP19,RPLP1,RPS18,EDF1,HNRNPL,MRPS18C,PYY,ATOX1,FIS1,UQCR11,TCF3,TIMM13,NT5C,SLIRP,RASA1,NDUFS6,ATP5J,COX14,RPS14,RPS26,TNNI1,COX20,TXN1,PRKAG2,GNB2,RPL28,PRR14,NDUFAB1,DHX30,MIF,NDUFB7,RAMP1,ATP5H,TMEM127,MRPL34,RPS29,RNF44,MRPL54,COX8A,OST4,RPS21,TIMM8B,RPL22L1,BLVRB,RPL37,KRTCAP2,UQCRQ,MRPS12,RPL27A,RPL36AL,2410015M20RIK,TMSB4X,NUDT6,ATP5K,RPS10,1810037I17RIK,PHF21…
1	!	0.0356	15006	243	205	0.844	0.014	TF:M02885_1	tf	5	Factor: MYF6; motif: NNNRACAGNCNCNCC; match class: 1	1	S100A6,SSR4,TRAPPC6A,NDUFA11,NDUFB2,RPS11,ARHGEF40,CSTB,KLF5,WBSCR22,CIC,PAFAH1B3,ATP5G1,CRIP1,ARPP19,RPLP1,TLE1,RPS18,RPS15A,DYNLL1,NEDD8,MRPL52,PSEN2,NDUFA2,COX6C,EDF1,HNRNPL,ATP5E,PPDPF,MRPS18C,PYY,WFDC2,HIST1H2BC,PSMB6,ATP5G3,FIS1,D8ERTD738E,CCDC12,NDUFA12,NDUFS7,UQCR11,TCF3,TIMM13,HINT1,RPS27A,MRPS24,NT5C,TXNDC17,SLIRP,2010107E04RIK,RASA1,NDUFS6,DAD1,ACIN1,PABPC1,NDUFB9,NDUFA6,SMDT1,RETNLB,A…
1	!	0.0451	18607	243	237	0.975	0.013	TF:M01240_0	tf	4	Factor: BEN; motif: CAGCGRNV; match class: 0	1	S100A6,SSR4,TRAPPC6A,NDUFA11,NDUFB2,MRPL4,RPS11,ARHGEF40,CSTB,KLF5,WBSCR22,CIC,PAFAH1B3,ATP5G1,CRIP1,ARPP19,RPLP1,TLE1,RPS18,RPS15A,DYNLL1,NEDD8,MRPL52,PSEN2,NDUFA2,COX6C,EDF1,HNRNPL,ATP5E,PPDPF,NDUFA1,MRPS18C,PYY,WFDC2,COX7C,PSMB6,ATOX1,ATP5G3,FIS1,D8ERTD738E,CCDC12,NDUFA12,NDUFS7,UQCR11,TCF3,TIMM13,HINT1,RPS27A,MRPS24,NT5C,TXNDC17,SLIRP,2010107E04RIK,RASA1,NDUFS6,MRPL57,DAD1,ACIN1,PABPC1,NDUFB9…
1	!	5.36e-07	16545	243	230	0.947	0.014	TF:M01240_1	tf	4	Factor: BEN; motif: CAGCGRNV; match class: 1	2	S100A6,SSR4,TRAPPC6A,NDUFA11,NDUFB2,MRPL4,RPS11,ARHGEF40,CSTB,KLF5,WBSCR22,CIC,PAFAH1B3,ATP5G1,CRIP1,ARPP19,RPLP1,TLE1,RPS18,RPS15A,DYNLL1,NEDD8,MRPL52,PSEN2,NDUFA2,COX6C,EDF1,HNRNPL,ATP5E,PPDPF,NDUFA1,MRPS18C,PYY,WFDC2,COX7C,PSMB6,ATOX1,ATP5G3,FIS1,D8ERTD738E,CCDC12,NDUFA12,NDUFS7,UQCR11,TCF3,TIMM13,HINT1,RPS27A,MRPS24,NT5C,TXNDC17,SLIRP,2010107E04RIK,RASA1,MRPL57,DAD1,ACIN1,PABPC1,NDUFB9,NDUFA6…
1	!	0.000109	13650	243	199	0.819	0.015	TF:M01993_0	tf	36	Factor: TEL1; motif: CNCGGAANNN; match class: 0	1	S100A6,SSR4,TRAPPC6A,NDUFA11,NDUFB2,RPS11,ARHGEF40,CSTB,WBSCR22,CIC,PAFAH1B3,ATP5G1,CRIP1,ARPP19,RPLP1,TLE1,RPS18,RPS15A,DYNLL1,NEDD8,MRPL52,PSEN2,EDF1,HNRNPL,PPDPF,NDUFA1,MRPS18C,PYY,WFDC2,COX7C,HIST1H2BC,ATOX1,FIS1,D8ERTD738E,CCDC12,NDUFA12,UQCR11,TCF3,TIMM13,RPS27A,MRPS24,NT5C,TXNDC17,SLIRP,2010107E04RIK,RASA1,NDUFS6,MRPL57,DAD1,ACIN1,PABPC1,NDUFB9,NDUFA6,SMDT1,ATP5J,COX14,NDUFA5,HCFC1R1,TFF3,…
1	!	4.43e-08	7632	243	141	0.58	0.018	TF:M01993_1	tf	36	Factor: TEL1; motif: CNCGGAANNN; match class: 1	2	S100A6,SSR4,TRAPPC6A,NDUFB2,RPS11,CSTB,WBSCR22,CIC,ATP5G1,ARPP19,RPLP1,TLE1,RPS18,RPS15A,DYNLL1,EDF1,HNRNPL,NDUFA1,MRPS18C,PYY,WFDC2,COX7C,ATOX1,FIS1,D8ERTD738E,UQCR11,TCF3,TIMM13,NT5C,TXNDC17,SLIRP,NDUFS6,MRPL57,ACIN1,PABPC1,NDUFB9,NDUFA6,SMDT1,ATP5J,COX14,HCFC1R1,TFF3,UQCC2,RPS14,BANF1,SMARCA2,MRPL43,RPS26,ISCU,COX20,RRBP1,RBM39,TXN1,HINT2,PDZK1IP1,RPL22,PRKAG2,TOMM7,AGBL5,GNB2,RPL28,2200002D01…
1	!	0.00842	8922	243	140	0.576	0.016	TF:M05665_0	tf	97	Factor: Sp3; motif: AGGGCGG; match class: 0	1	TRAPPC6A,NDUFA11,NDUFB2,RPS11,ARHGEF40,CSTB,KLF5,WBSCR22,CIC,ARPP19,RPLP1,TLE1,RPS15A,DYNLL1,MRPL52,PSEN2,NDUFA2,EDF1,HNRNPL,ATP5E,PPDPF,MRPS18C,WFDC2,HIST1H2BC,PSMB6,ATOX1,FIS1,D8ERTD738E,CCDC12,NDUFS7,TCF3,TIMM13,RPS27A,MRPS24,NT5C,RASA1,DAD1,PABPC1,NDUFB9,SMDT1,BANF1,SMARCA2,STRA13,MRPL43,UBE3A,RPLP2,COX20,NOP10,RRBP1,RBM39,TXN1,HINT2,PDZK1IP1,PRKAG2,TOMM7,AGBL5,PAN3,GNB2,YBX3,RPL28,2200002D01…
1	!	1.45e-06	10788	243	174	0.716	0.016	TF:M00623_0	tf	63	Factor: Crx; motif: YNNNTAATCYSMN; match class: 0	1	SSR4,TRAPPC6A,NDUFA11,NDUFB2,MRPL4,RPS11,CSTB,WBSCR22,CIC,PAFAH1B3,ATP5G1,CRIP1,ARPP19,RPLP1,RPS18,RPS15A,DYNLL1,NEDD8,MRPL52,PSEN2,NDUFA2,COX6C,EDF1,HNRNPL,ATP5E,NDUFA1,HIST1H2BC,PSMB6,ATOX1,FIS1,D8ERTD738E,CCDC12,NDUFA12,TCF3,HINT1,RPS27A,MRPS24,NT5C,SLIRP,2010107E04RIK,MRPL57,DAD1,ACIN1,NDUFB9,NDUFA6,SMDT1,RETNLB,ATP5J,HCFC1R1,NDUFV3,PFDN1,SPINK1,RPS14,MRPL43,RPS24,UBE3A,RPS26,RPLP2,ISCU,NDUFB…
1	!	0.0183	4505	243	82	0.337	0.018	TF:M00623_1	tf	63	Factor: Crx; motif: YNNNTAATCYSMN; match class: 1	2	SSR4,TRAPPC6A,NDUFB2,MRPL4,CSTB,PAFAH1B3,RPS18,DYNLL1,EDF1,NDUFA1,HIST1H2BC,PSMB6,D8ERTD738E,RPS27A,MRPL57,ACIN1,HCFC1R1,SPINK1,RPS14,RPS24,RPS26,RPLP2,NOP10,RPL22,TOMM7,SVAL1,RPL28,STARD10,NDUFAB1,VPS36,MT1,PGLS,DHX30,GUCA2B,POLR2F,NDUFB7,ATP5H,RPS29,RNF44,MRPL54,ZBTB7A,NDUFA3,RNF38,COX8A,RPS27L,FAU,ATP5J2,RPS21,TIMM8B,NDUFB10,BLVRB,TTC3,RPS19,COX6A1,RPL37,1700001O22RIK,UQCRQ,RPL18A,MRPS12,RPL37…
1	!	0.00842	8922	243	140	0.576	0.016	TF:M05455_0	tf	100	Factor: SP6; motif: WGGGCGG; match class: 0	1	TRAPPC6A,NDUFA11,NDUFB2,RPS11,ARHGEF40,CSTB,KLF5,WBSCR22,CIC,ARPP19,RPLP1,TLE1,RPS15A,DYNLL1,MRPL52,PSEN2,NDUFA2,EDF1,HNRNPL,ATP5E,PPDPF,MRPS18C,WFDC2,HIST1H2BC,PSMB6,ATOX1,FIS1,D8ERTD738E,CCDC12,NDUFS7,TCF3,TIMM13,RPS27A,MRPS24,NT5C,RASA1,DAD1,PABPC1,NDUFB9,SMDT1,BANF1,SMARCA2,STRA13,MRPL43,UBE3A,RPLP2,COX20,NOP10,RRBP1,RBM39,TXN1,HINT2,PDZK1IP1,PRKAG2,TOMM7,AGBL5,PAN3,GNB2,YBX3,RPL28,2200002D01…
1	!	0.00112	14339	243	203	0.835	0.014	TF:M00716_0	tf	149	Factor: ZF5; motif: GSGCGCGR; match class: 0	1	SSR4,TRAPPC6A,NDUFA11,NDUFB2,RPS11,ARHGEF40,CSTB,KLF5,WBSCR22,CIC,PAFAH1B3,ATP5G1,CRIP1,ARPP19,RPLP1,TLE1,RPS18,DYNLL1,NEDD8,MRPL52,EDF1,HNRNPL,ATP5E,PPDPF,NDUFA1,MRPS18C,PYY,COX7C,HIST1H2BC,PSMB6,ATOX1,ATP5G3,FIS1,D8ERTD738E,CCDC12,NDUFS7,TCF3,TIMM13,HINT1,RPS27A,MRPS24,NT5C,TXNDC17,SLIRP,2010107E04RIK,RASA1,NDUFS6,MRPL57,DAD1,ACIN1,PABPC1,NDUFB9,NDUFA6,SMDT1,ATP5J,COX14,HCFC1R1,NDUFV3,UQCC2,RPS…
1	!	4.22e-06	4186	243	89	0.366	0.021	TF:M03791_0	tf	21	Factor: GABPalpha_GABPbeta; motif: CTTCCKGY; match class: 0	1	SSR4,TRAPPC6A,MRPL4,RPS11,CIC,RPLP1,RPS18,DYNLL1,NEDD8,MRPL52,EDF1,ATP5E,NDUFA1,MRPS18C,HIST1H2BC,ATOX1,CCDC12,UQCR11,TCF3,TXNDC17,NDUFS6,MRPL57,ACIN1,NDUFB9,ATP5J,COX14,UQCC2,PFDN1,BANF1,SMARCA2,MRPL43,RPS26,RPLP2,ISCU,MRPL30,COX20,PAN3,RPL28,2200002D01RIK,STARD10,NDUFAB1,DHX30,ATP5H,TMEM127,RPS29,RNF44,MRPL54,ANAPC13,COX8A,COX6B1,JOSD2,OST4,RPS21,TIMM8B,RPL21,COX6A1,RPL37,KRTCAP2,1700001O22RIK,…
1	!	0.0205	623	243	21	0.086	0.034	TF:M03791_1	tf	21	Factor: GABPalpha_GABPbeta; motif: CTTCCKGY; match class: 1	2	RPS11,RPS18,MRPL52,HIST1H2BC,CCDC12,UQCR11,TCF3,MRPL57,RPLP2,ATP5H,COX8A,COX6B1,OST4,RPL37,2410015M20RIK,MINOS1,SEC61B,ATPIF1,RPL11,AURKAIP1,MYEOV2
1	!	0.000504	10413	243	162	0.667	0.016	TF:M07267_0	tf	83	Factor: SF-1; motif: TGRCCTTGR; match class: 0	1	SSR4,NDUFA11,NDUFB2,MRPL4,RPS11,KLF5,CIC,PAFAH1B3,ATP5G1,ARPP19,RPLP1,RPS18,RPS15A,PSEN2,NDUFA2,COX6C,EDF1,NDUFA1,PYY,WFDC2,HIST1H2BC,ATP5G3,D8ERTD738E,CCDC12,NDUFA12,NDUFS7,TCF3,HINT1,RPS27A,MRPS24,SLIRP,2010107E04RIK,MRPL57,DAD1,ACIN1,NDUFA6,ATP5J,COX14,NDUFA5,HCFC1R1,TFF3,PFDN1,RPS14,BANF1,NDUFB8,MRPL43,RPS24,UBE3A,RPS26,RPLP2,ISCU,MRPL30,TNNI1,COX20,NOP10,RRBP1,RBM39,S100A11,TXN1,SPINK4,HINT2…
1	!	0.00162	3959	243	78	0.321	0.02	TF:M07267_1	tf	83	Factor: SF-1; motif: TGRCCTTGR; match class: 1	2	SSR4,MRPL4,CIC,PAFAH1B3,ATP5G1,ARPP19,RPLP1,RPS15A,PSEN2,HIST1H2BC,D8ERTD738E,NDUFS7,HINT1,RPS27A,MRPS24,2010107E04RIK,MRPL57,NDUFA6,ATP5J,HCFC1R1,MRPL43,RPS24,RPS26,RPLP2,ISCU,TNNI1,COX20,RBM39,S100A11,SPINK4,TOMM7,YBX3,2200002D01RIK,NDUFAB1,MT1,GNAI2,ATP5H,ZBTB7A,LARS2,COX8A,RPS16,ATP5J2,TIMM8B,RPL21,COX6A1,TSPO,NDUFA7,1700001O22RIK,RPL18A,WDR89,MRPS12,RPL37A,COX17,RPS8,BOLA2,CHCHD10,2410015M20…
1	!	0.00842	8922	243	140	0.576	0.016	TF:M05391_0	tf	123	Factor: LKLF; motif: NGGGCGG; match class: 0	1	TRAPPC6A,NDUFA11,NDUFB2,RPS11,ARHGEF40,CSTB,KLF5,WBSCR22,CIC,ARPP19,RPLP1,TLE1,RPS15A,DYNLL1,MRPL52,PSEN2,NDUFA2,EDF1,HNRNPL,ATP5E,PPDPF,MRPS18C,WFDC2,HIST1H2BC,PSMB6,ATOX1,FIS1,D8ERTD738E,CCDC12,NDUFS7,TCF3,TIMM13,RPS27A,MRPS24,NT5C,RASA1,DAD1,PABPC1,NDUFB9,SMDT1,BANF1,SMARCA2,STRA13,MRPL43,UBE3A,RPLP2,COX20,NOP10,RRBP1,RBM39,TXN1,HINT2,PDZK1IP1,PRKAG2,TOMM7,AGBL5,PAN3,GNB2,YBX3,RPL28,2200002D01…
1	!	2.71e-05	7558	243	132	0.543	0.017	TF:M00979_0	tf	32	Factor: Pax-6; motif: CTGACCTGGAACTM; match class: 0	1	S100A6,TRAPPC6A,NDUFA11,NDUFB2,MRPL4,CIC,ATP5G1,CRIP1,ARPP19,RPS18,RPS15A,DYNLL1,NEDD8,MRPL52,PSEN2,EDF1,NDUFA1,PSMB6,ATOX1,FIS1,NDUFA12,NDUFS7,HINT1,RPS27A,SLIRP,2010107E04RIK,DAD1,ACIN1,PABPC1,NDUFA6,SMDT1,HCFC1R1,NDUFV3,PFDN1,RPS14,BANF1,RPS24,RPS26,RPLP2,NOP10,RBM39,S100A11,RPL22,TOMM7,AGBL5,NDUFA4,GNB2,PGLYRP1,RPL28,2200002D01RIK,NUPR1,PRR14,NDUFAB1,COX7B,VPS36,MT1,PGLS,DHX30,GNAI2,POLR2F,MI…
1	!	0.00127	2789	243	61	0.251	0.022	TF:M00979_1	tf	32	Factor: Pax-6; motif: CTGACCTGGAACTM; match class: 1	2	TRAPPC6A,NDUFB2,MRPL4,ATP5G1,RPS18,DYNLL1,NEDD8,FIS1,SLIRP,NDUFA6,HCFC1R1,RPS14,RPS24,RPS26,RPLP2,NOP10,RBM39,RPL22,TOMM7,RPL28,PRR14,NDUFAB1,COX7B,VPS36,PGLS,DHX30,GNAI2,POLR2F,NDUFA3,COX8A,COX6B1,NDUFC1,RPS16,FAU,RPS21,NDUFB10,COX6A1,TSPO,RPL37,KRTCAP2,1700001O22RIK,ZFP444,RPL18A,MRPS12,RPL37A,RPS8,RPL29,2410015M20RIK,RPS10,RPL38,RPL36,RPL30,RPL11,RPL35A,RPL34,RPL17,RPS15,TOMM5,RPL39,UBL5,RPS27
1	!	1.96e-08	14193	243	213	0.877	0.015	TF:M01660_0	tf	53	Factor: GABPalpha; motif: CTTCCK; match class: 0	1	S100A6,SSR4,TRAPPC6A,NDUFA11,NDUFB2,MRPL4,RPS11,CSTB,WBSCR22,CIC,PAFAH1B3,ATP5G1,CRIP1,ARPP19,RPLP1,TLE1,RPS18,RPS15A,DYNLL1,NEDD8,MRPL52,PSEN2,NDUFA2,EDF1,HNRNPL,ATP5E,PPDPF,NDUFA1,MRPS18C,PYY,WFDC2,COX7C,HIST1H2BC,PSMB6,ATOX1,FIS1,D8ERTD738E,CCDC12,NDUFA12,NDUFS7,UQCR11,TCF3,TIMM13,HINT1,RPS27A,MRPS24,NT5C,TXNDC17,SLIRP,2010107E04RIK,RASA1,NDUFS6,MRPL57,ACIN1,PABPC1,NDUFB9,NDUFA6,SMDT1,ATP5J,CO…
1	!	3.17e-15	8421	243	167	0.687	0.02	TF:M01660_1	tf	53	Factor: GABPalpha; motif: CTTCCK; match class: 1	2	S100A6,SSR4,TRAPPC6A,NDUFA11,MRPL4,RPS11,CSTB,CIC,PAFAH1B3,ATP5G1,CRIP1,ARPP19,RPLP1,RPS18,RPS15A,DYNLL1,NEDD8,MRPL52,PSEN2,NDUFA2,EDF1,HNRNPL,ATP5E,PPDPF,PYY,WFDC2,COX7C,HIST1H2BC,ATOX1,FIS1,D8ERTD738E,CCDC12,NDUFA12,UQCR11,TCF3,TIMM13,RPS27A,NT5C,TXNDC17,SLIRP,2010107E04RIK,NDUFS6,MRPL57,ACIN1,PABPC1,NDUFB9,NDUFA6,SMDT1,ATP5J,COX14,UQCC2,RPS14,BANF1,SMARCA2,STRA13,MRPL43,RPS24,RPS26,RPLP2,ISCU,…
1	!	0.00126	7849	243	130	0.535	0.017	TF:M07266_1	tf	145	Factor: p300; motif: CTGNCTYMAN; match class: 1	1	S100A6,SSR4,NDUFA11,NDUFB2,MRPL4,CSTB,PAFAH1B3,ATP5G1,TLE1,RPS18,RPS15A,NEDD8,MRPL52,PSEN2,NDUFA2,EDF1,NDUFA1,MRPS18C,PSMB6,ATOX1,FIS1,D8ERTD738E,NDUFA12,NDUFS7,UQCR11,HINT1,RPS27A,MRPS24,NT5C,TXNDC17,SLIRP,MRPL57,DAD1,SMDT1,COX14,HCFC1R1,NDUFV3,PFDN1,STRA13,MRPL43,RPS24,RPLP2,MRPL30,TNNI1,RBM39,S100A11,HINT2,PDZK1IP1,TOMM7,PAN3,PGLYRP1,RPL28,2200002D01RIK,NUPR1,NDUFAB1,COX7B,COX7A2,DHX30,GNAI2,P…
1	!	0.00044	4042	243	81	0.333	0.02	TF:M02037_0	tf	59	Factor: Pet-1; motif: ACCGGAARYN; match class: 0	1	S100A6,TRAPPC6A,RPS11,RPLP1,RPS18,RPS15A,MRPL52,EDF1,HNRNPL,ATP5E,MRPS18C,HIST1H2BC,FIS1,UQCR11,TCF3,TIMM13,TXNDC17,NDUFS6,MRPL57,ACIN1,ATP5J,COX14,RPS14,NDUFB8,MRPL43,RPLP2,ISCU,NDUFB3,COX20,RPL22,PAN3,RPL28,STARD10,PRR14,COX7A2,DHX30,GNAI2,POLR2F,RAMP1,ATP5H,TMEM127,RPS29,RNF44,ANAPC13,NDUFA3,COX8A,COX6B1,RPS27L,JOSD2,OST4,RPS21,RPS19,COX6A1,RPL37,KRTCAP2,UQCRQ,WDR89,RPL27A,DYNLRB1,2410015M20RI…
#INFO:	PARAMETERS: sort_by_structure = 1
#INFO:	PARAMETERS: organism = mmusculus
#INFO:	PARAMETERS: significant = 1
#INFO:	PARAMETERS: user_thr = 1.00
#INFO:	PARAMETERS: analytical = 1
#INFO:	User: http
#INFO:	Host: arak-prod
#INFO:	Time: 2017-3-2 22:24:39
#INFO:	Version: r1709_e87_eg34
#WARNING:	Gene 2700094K13RIK in query [1/299] is not recognized, skipping!
#WARNING:	Gene ENTREZGENE_ACC:42628 in query [1/301] is not recognized, skipping!
#INFO:	Effective domain size for GO: 21531, threshold 1.8e-05
#INFO:	Effective domain size for HP: 3609, threshold 5.2e-05
#INFO:	Effective domain size for KEGG: 7732, threshold 0.000634
#INFO:	Effective domain size for REAC: 8647, threshold 0.000173
#INFO:	Effective domain size for TF: 20423, threshold 4.7e-05
#INFO:
#INFO:	--- Gene names and descriptions
#INFO:
#INFO:	QUERY:	Bola2	BOLA2	bolA-like 2 (E. coli) [Source:MGI Symbol;Acc:MGI:1913412]
#INFO:	QUERY:	Hist1h2an	HIST1H2AN	histone cluster 1, H2an [Source:MGI Symbol;Acc:MGI:2448300]
#INFO:	QUERY:	Tle1	TLE1	transducin-like enhancer of split 1 [Source:MGI Symbol;Acc:MGI:104636]
#INFO:	QUERY:	Arhgef40	ARHGEF40	Rho guanine nucleotide exchange factor (GEF) 40 [Source:MGI Symbol;Acc:MGI:2685515]
#INFO:	QUERY:	Cic	CIC	capicua transcriptional repressor [Source:MGI Symbol;Acc:MGI:1918972]
#INFO:	QUERY:	Ndufab1	NDUFAB1	NADH dehydrogenase (ubiquinone) 1, alpha/beta subcomplex, 1 [Source:MGI Symbol;Acc:MGI:1917566]
#INFO:	QUERY:	Chd4	CHD4	chromodomain helicase DNA binding protein 4 [Source:MGI Symbol;Acc:MGI:1344380]
#INFO:	QUERY:	Rpl36	RPL36	ribosomal protein L36 [Source:MGI Symbol;Acc:MGI:1860603]
#INFO:	QUERY:	Rps29	RPS29	ribosomal protein S29 [Source:MGI Symbol;Acc:MGI:107681]
#INFO:	QUERY:	Gm10443	GM10443	predicted pseudogene 10443 [Source:MGI Symbol;Acc:MGI:3704272]
#INFO:	QUERY:	Atp5k	ATP5K	ATP synthase, H+ transporting, mitochondrial F1F0 complex, subunit E [Source:MGI Symbol;Acc:MGI:106636]
#INFO:	QUERY:	Polr2f	POLR2F	polymerase (RNA) II (DNA directed) polypeptide F [Source:MGI Symbol;Acc:MGI:1349393]
#INFO:	QUERY:	Spink1	SPINK1	serine peptidase inhibitor, Kazal type 1 [Source:MGI Symbol;Acc:MGI:106202]
#INFO:	QUERY:	Rasa1	RASA1	RAS p21 protein activator 1 [Source:MGI Symbol;Acc:MGI:97860]
#INFO:	QUERY:	Agbl5	AGBL5	ATP/GTP binding protein-like 5 [Source:MGI Symbol;Acc:MGI:2441745]
#INFO:	QUERY:	Vps36	VPS36	vacuolar protein sorting 36 [Source:MGI Symbol;Acc:MGI:1917410]
#INFO:	QUERY:	Rpl37a	RPL37A	ribosomal protein L37a [Source:MGI Symbol;Acc:MGI:98068]
#INFO:	QUERY:	Pyy	PYY	peptide YY [Source:MGI Symbol;Acc:MGI:99924]
#INFO:	QUERY:	Ndufa1	NDUFA1	NADH dehydrogenase (ubiquinone) 1 alpha subcomplex, 1 [Source:MGI Symbol;Acc:MGI:1929511]
#INFO:	QUERY:	Fam221b	FAM221B	family with sequence similarity 221, member B [Source:MGI Symbol;Acc:MGI:2441678]
#INFO:	QUERY:	Spink4	SPINK4	serine peptidase inhibitor, Kazal type 4 [Source:MGI Symbol;Acc:MGI:1341848]
#INFO:	QUERY:	Pla2g2a	PLA2G2A	phospholipase A2, group IIA (platelets, synovial fluid) [Source:MGI Symbol;Acc:MGI:104642]
#INFO:	QUERY:	Ndufa3	NDUFA3	NADH dehydrogenase (ubiquinone) 1 alpha subcomplex, 3 [Source:MGI Symbol;Acc:MGI:1913341]
#INFO:	QUERY:	Rps28	RPS28	ribosomal protein S28 [Source:MGI Symbol;Acc:MGI:1859516]
#INFO:	QUERY:	Phf21a	PHF21A	PHD finger protein 21A [Source:MGI Symbol;Acc:MGI:2384756]
#INFO:	QUERY:	Gm8186	GM8186	predicted gene 8186 [Source:MGI Symbol;Acc:MGI:3643110]
#INFO:	QUERY:	Rpl37	RPL37	ribosomal protein L37 [Source:MGI Symbol;Acc:MGI:1914531]
#INFO:	QUERY:	H2afj	H2AFJ	H2A histone family, member J [Source:MGI Symbol;Acc:MGI:3606192]
#INFO:	QUERY:	Sct	SCT	secretin [Source:MGI Symbol;Acc:MGI:99466]
#INFO:	QUERY:	Tff3	TFF3	trefoil factor 3, intestinal [Source:MGI Symbol;Acc:MGI:104638]
#INFO:	QUERY:	U2af1l4	U2AF1L4	U2 small nuclear RNA auxiliary factor 1-like 4 [Source:MGI Symbol;Acc:MGI:2678374]
#INFO:	QUERY:	Uqcr11	UQCR11	ubiquinol-cytochrome c reductase, complex III subunit XI [Source:MGI Symbol;Acc:MGI:1913844]
#INFO:	QUERY:	Atf7	ATF7	activating transcription factor 7 [Source:MGI Symbol;Acc:MGI:2443472]
#INFO:	QUERY:	Zfp444	ZFP444	zinc finger protein 444 [Source:MGI Symbol;Acc:MGI:1923365]
#INFO:	QUERY:	Rps8	RPS8	ribosomal protein S8 [Source:MGI Symbol;Acc:MGI:98166]
#INFO:	QUERY:	Mrpl52	MRPL52	mitochondrial ribosomal protein L52 [Source:MGI Symbol;Acc:MGI:1916086]
#INFO:	QUERY:	Rps19-ps6	RPS19-PS6	ribosomal protein S19, pseudogene 6 [Source:MGI Symbol;Acc:MGI:5011818]
#INFO:	QUERY:	Sycn	SYCN	syncollin [Source:MGI Symbol;Acc:MGI:1915666]
#INFO:	QUERY:	Mif	MIF	macrophage migration inhibitory factor [Source:MGI Symbol;Acc:MGI:96982]
#INFO:	QUERY:	Uqcrq	UQCRQ	ubiquinol-cytochrome c reductase, complex III subunit VII [Source:MGI Symbol;Acc:MGI:107807]
#INFO:	QUERY:	Tomm7	TOMM7	translocase of outer mitochondrial membrane 7 homolog (yeast) [Source:MGI Symbol;Acc:MGI:1913419]
#INFO:	QUERY:	Rps27rt	RPS27RT	ribosomal protein S27, retrogene [Source:MGI Symbol;Acc:MGI:3704345]
#INFO:	QUERY:	Tmem256	TMEM256	transmembrane protein 256 [Source:MGI Symbol;Acc:MGI:1916436]
#INFO:	QUERY:	Smim22	SMIM22	small integral membrane protein 22 [Source:MGI Symbol;Acc:MGI:3643379]
#INFO:	QUERY:	Ubl5	UBL5	ubiquitin-like 5 [Source:MGI Symbol;Acc:MGI:1913427]
#INFO:	QUERY:	Ube3a	UBE3A	ubiquitin protein ligase E3A [Source:MGI Symbol;Acc:MGI:105098]
#INFO:	QUERY:	Nol7	NOL7	nucleolar protein 7 [Source:MGI Symbol;Acc:MGI:1917328]
#INFO:	QUERY:	Rps27	RPS27RT/RPS27	ribosomal protein S27 [Source:MGI Symbol;Acc:MGI:1888676]/ribosomal protein S27, retrogene [Source:MGI Symbol;Acc:MGI:3704345]
#INFO:	QUERY:	Gm15877	GM15877	predicted gene 15877 [Source:MGI Symbol;Acc:MGI:3801978]
#INFO:	QUERY:	Wdr89	WDR89	WD repeat domain 89 [Source:MGI Symbol;Acc:MGI:1919588]
#INFO:	QUERY:	Atox1	ATOX1	antioxidant 1 copper chaperone [Source:MGI Symbol;Acc:MGI:1333855]
#INFO:	QUERY:	Ndufa4	NDUFA4	NADH dehydrogenase (ubiquinone) 1 alpha subcomplex, 4 [Source:MGI Symbol;Acc:MGI:107686]
#INFO:	QUERY:	Rpl41	GM10076/RPL41	predicted gene 10076 [Source:MGI Symbol;Acc:MGI:3704451]/ribosomal protein L41 [Source:MGI Symbol;Acc:MGI:1915195]
#INFO:	QUERY:	Atp5j2	ATP5J2	ATP synthase, H+ transporting, mitochondrial F0 complex, subunit F2 [Source:MGI Symbol;Acc:MGI:1927558]
#INFO:	QUERY:	Gm4987	GM4987	predicted gene 4987 [Source:MGI Symbol;Acc:MGI:3647751]
#INFO:	QUERY:	Rpl18a	RPL18A	ribosomal protein L18A [Source:MGI Symbol;Acc:MGI:1924058]
#INFO:	QUERY:	Atp5e	ATP5E	ATP synthase, H+ transporting, mitochondrial F1 complex, epsilon subunit [Source:MGI Symbol;Acc:MGI:1855697]
#INFO:	QUERY:	Gm4943	GM4943/NDUFA11	NADH dehydrogenase (ubiquinone) 1 alpha subcomplex 11 [Source:MGI Symbol;Acc:MGI:1917125]/predicted pseudogene 4943 [Source:MGI Symbol;Acc:MGI:3645174]
#INFO:	QUERY:	Lars2	LARS2	leucyl-tRNA synthetase, mitochondrial [Source:MGI Symbol;Acc:MGI:2142973]
#INFO:	QUERY:	Ndufa11	NDUFA11	NADH dehydrogenase (ubiquinone) 1 alpha subcomplex 11 [Source:MGI Symbol;Acc:MGI:1917125]
#INFO:	QUERY:	Rps17	RPS17	ribosomal protein S17 [Source:MGI Symbol;Acc:MGI:1309526]
#INFO:	QUERY:	Ost4	OST4	oligosaccharyltransferase complex subunit 4 (non-catalytic) [Source:MGI Symbol;Acc:MGI:1914945]
#INFO:	QUERY:	Rpl30	RPL30	ribosomal protein L30 [Source:MGI Symbol;Acc:MGI:98037]
#INFO:	QUERY:	Rpl38	RPL38	ribosomal protein L38 [Source:MGI Symbol;Acc:MGI:1914921]
#INFO:	QUERY:	Rps15	RPS15	ribosomal protein S15 [Source:MGI Symbol;Acc:MGI:98117]
#INFO:	QUERY:	Timm13	TIMM13	translocase of inner mitochondrial membrane 13 [Source:MGI Symbol;Acc:MGI:1353432]
#INFO:	QUERY:	Atpif1	ATPIF1	ATPase inhibitory factor 1 [Source:MGI Symbol;Acc:MGI:1196457]
#INFO:	QUERY:	Rpl21	RPL21	ribosomal protein L21 [Source:MGI Symbol;Acc:MGI:1278340]
#INFO:	QUERY:	1700001O22Rik	1700001O22RIK	RIKEN cDNA 1700001O22 gene [Source:MGI Symbol;Acc:MGI:1923631]
#INFO:	QUERY:	Gm15564	GM15564	predicted gene 15564 [Source:MGI Symbol;Acc:MGI:3783013]
#INFO:	QUERY:	Rplp1	RPLP1	ribosomal protein, large, P1 [Source:MGI Symbol;Acc:MGI:1927099]
#INFO:	QUERY:	Chchd10	CHCHD10	coiled-coil-helix-coiled-coil-helix domain containing 10 [Source:MGI Symbol;Acc:MGI:2143558]
#INFO:	QUERY:	Ndufa12	NDUFA12	NADH dehydrogenase (ubiquinone) 1 alpha subcomplex, 12 [Source:MGI Symbol;Acc:MGI:1913664]
#INFO:	QUERY:	Gm6265	GM6265	predicted pseudogene 6265 [Source:MGI Symbol;Acc:MGI:3649160]
#INFO:	QUERY:	Crip1	CRIP1	cysteine-rich protein 1 (intestinal) [Source:MGI Symbol;Acc:MGI:88501]
#INFO:	QUERY:	Sec61b	SEC61B	Sec61 beta subunit [Source:MGI Symbol;Acc:MGI:1913462]
#INFO:	QUERY:	Gm2000	GM2000	predicted gene 2000 [Source:MGI Symbol;Acc:MGI:3780170]
#INFO:	QUERY:	2010107E04Rik	2010107E04RIK	RIKEN cDNA 2010107E04 gene [Source:MGI Symbol;Acc:MGI:1917507]
#INFO:	QUERY:	Malat1	GM27465/MALAT1/GM27694	metastasis associated lung adenocarcinoma transcript 1 (non-coding RNA) [Source:MGI Symbol;Acc:MGI:1919539]/predicted gene, 27465 [Source:MGI Symbol;Acc:MGI:5530847]/predicted gene, 27694 [Source:MGI Symbol;Acc:MGI:5531076]
#INFO:	QUERY:	Ndufb2	NDUFB2	NADH dehydrogenase (ubiquinone) 1 beta subcomplex, 2 [Source:MGI Symbol;Acc:MGI:1915448]
#INFO:	QUERY:	Minos1	MINOS1	mitochondrial inner membrane organizing system 1 [Source:MGI Symbol;Acc:MGI:1913628]
#INFO:	QUERY:	Krtcap2	KRTCAP2	keratinocyte associated protein 2 [Source:MGI Symbol;Acc:MGI:1913309]
#INFO:	QUERY:	Pabpc1	PABPC1	poly(A) binding protein, cytoplasmic 1 [Source:MGI Symbol;Acc:MGI:1349722]
#INFO:	QUERY:	Rnf38	RNF38	ring finger protein 38 [Source:MGI Symbol;Acc:MGI:1920719]
#INFO:	QUERY:	Smarca2	SMARCA2	SWI/SNF related, matrix associated, actin dependent regulator of chromatin, subfamily a, member 2 [Source:MGI Symbol;Acc:MGI:99603]
#INFO:	QUERY:	Rps18	RPS18	ribosomal protein S18 [Source:MGI Symbol;Acc:MGI:98146]
#INFO:	QUERY:	Gm10039	GM10039	predicted pseudogene 10039 [Source:MGI Symbol;Acc:MGI:3704382]
#INFO:	QUERY:	Gm14648	GM14648	predicted gene 14648 [Source:MGI Symbol;Acc:MGI:3705508]
#INFO:	QUERY:	Sval1	SVAL1	seminal vesicle antigen-like 1 [Source:MGI Symbol;Acc:MGI:1918828]
#INFO:	QUERY:	Rplp2	RPLP2	ribosomal protein, large P2 [Source:MGI Symbol;Acc:MGI:1914436]
#INFO:	QUERY:	Gm11942	GM11942	predicted gene 11942 [Source:MGI Symbol;Acc:MGI:3650608]
#INFO:	QUERY:	Ndufv3	NDUFV3	NADH dehydrogenase (ubiquinone) flavoprotein 3 [Source:MGI Symbol;Acc:MGI:1890894]
#INFO:	QUERY:	Atp5g3	ATP5G3	ATP synthase, H+ transporting, mitochondrial F0 complex, subunit C3 (subunit 9) [Source:MGI Symbol;Acc:MGI:2442035]
#INFO:	QUERY:	Shfm1	SHFM1	split hand/foot malformation (ectrodactyly) type 1 [Source:MGI Symbol;Acc:MGI:109238]
#INFO:	QUERY:	Atp5g1	ATP5G1	ATP synthase, H+ transporting, mitochondrial F0 complex, subunit C1 (subunit 9) [Source:MGI Symbol;Acc:MGI:107653]
#INFO:	QUERY:	Rpl31	RPL31	ribosomal protein L31 [Source:MGI Symbol;Acc:MGI:2149632]
#INFO:	QUERY:	Rbm39	RBM39	RNA binding motif protein 39 [Source:MGI Symbol;Acc:MGI:2157953]
#INFO:	QUERY:	Gm10320	GM10320	predicted pseudogene 10320 [Source:MGI Symbol;Acc:MGI:3642323]
#INFO:	QUERY:	Arpp19	ARPP19	cAMP-regulated phosphoprotein 19 [Source:MGI Symbol;Acc:MGI:1891691]
#INFO:	QUERY:	Gm4149	GM4149	predicted pseudogene 4149 [Source:MGI Symbol;Acc:MGI:3782325]
#INFO:	QUERY:	Cox20	COX20	COX20 Cox2 chaperone [Source:MGI Symbol;Acc:MGI:1913609]
#INFO:	QUERY:	Rrbp1	RRBP1	ribosome binding protein 1 [Source:MGI Symbol;Acc:MGI:1932395]
#INFO:	QUERY:	Rpl32-ps	RPL32-PS	ribosomal protein L32, pseudogene [Source:MGI Symbol;Acc:MGI:98039]
#INFO:	QUERY:	Tcf3	TCF3	transcription factor 3 [Source:MGI Symbol;Acc:MGI:98510]
#INFO:	QUERY:	Rpl34	RPL34	ribosomal protein L34 [Source:MGI Symbol;Acc:MGI:1915686]
#INFO:	QUERY:	Uqcr10	UQCR10	ubiquinol-cytochrome c reductase, complex III subunit X [Source:MGI Symbol;Acc:MGI:1913402]
#INFO:	QUERY:	Gm8805	GM8805	predicted gene 8805 [Source:MGI Symbol;Acc:MGI:3643512]
#INFO:	QUERY:	Retnlb	RETNLB	resistin like beta [Source:MGI Symbol;Acc:MGI:1888505]
#INFO:	QUERY:	Rps19	RPS19	ribosomal protein S19 [Source:MGI Symbol;Acc:MGI:1333780]
#INFO:	QUERY:	Anapc13	ANAPC13	anaphase promoting complex subunit 13 [Source:MGI Symbol;Acc:MGI:1916260]
#INFO:	QUERY:	Rpl37rt	RPL37/RPL37RT	ribosomal protein L37 [Source:MGI Symbol;Acc:MGI:1914531]/ribosomal protein L37, retrotransposed [Source:MGI Symbol;Acc:MGI:3651519]
#INFO:	QUERY:	Psen2	PSEN2	presenilin 2 [Source:MGI Symbol;Acc:MGI:109284]
#INFO:	QUERY:	Mrpl23-ps1	MRPL23-PS1	mitichondrial ribosomal protein L23, pseudogene 1 [Source:MGI Symbol;Acc:MGI:3650679]
#INFO:	QUERY:	Rpl22l1	RPL22L1	ribosomal protein L22 like 1 [Source:MGI Symbol;Acc:MGI:1915278]
#INFO:	QUERY:	Nop10	NOP10	NOP10 ribonucleoprotein [Source:MGI Symbol;Acc:MGI:1913431]
#INFO:	QUERY:	Ndufa13	YJEFN3/NDUFA13	NADH dehydrogenase (ubiquinone) 1 alpha subcomplex, 13 [Source:MGI Symbol;Acc:MGI:1914434]/YjeF N-terminal domain containing 3 [Source:MGI Symbol;Acc:MGI:2681845]
#INFO:	QUERY:	Ndufs6	NDUFS6	NADH dehydrogenase (ubiquinone) Fe-S protein 6 [Source:MGI Symbol;Acc:MGI:107932]
#INFO:	QUERY:	Gm2962	GM2962	predicted pseudogene 2962 [Source:MGI Symbol;Acc:MGI:3781140]
#INFO:	QUERY:	2410015M20Rik	2410015M20RIK	RIKEN cDNA 2410015M20 gene [Source:MGI Symbol;Acc:MGI:2442174]
#INFO:	QUERY:	Rps12	RPS12-PS3/RPS12	ribosomal protein S12, pseudogene 3 [Source:MGI Symbol;Acc:MGI:3704503]/ribosomal protein S12 [Source:MGI Symbol;Acc:MGI:98105]
#INFO:	QUERY:	Ndufb7	NDUFB7	NADH dehydrogenase (ubiquinone) 1 beta subcomplex, 7 [Source:MGI Symbol;Acc:MGI:1914166]
#INFO:	QUERY:	Pgls	PGLS	6-phosphogluconolactonase [Source:MGI Symbol;Acc:MGI:1913421]
#INFO:	QUERY:	Rnasek	RNASEK/GM21988	predicted gene 21988 [Source:MGI Symbol;Acc:MGI:5439457]/ribonuclease, RNase K [Source:MGI Symbol;Acc:MGI:106369]
#INFO:	QUERY:	Rps14	RPS14	ribosomal protein S14 [Source:MGI Symbol;Acc:MGI:98107]
#INFO:	QUERY:	Iscu	ISCU	iron-sulfur cluster assembly enzyme [Source:MGI Symbol;Acc:MGI:1913633]
#INFO:	QUERY:	Klf5	KLF5	Kruppel-like factor 5 [Source:MGI Symbol;Acc:MGI:1338056]
#INFO:	QUERY:	Gm10076	GM10076	predicted gene 10076 [Source:MGI Symbol;Acc:MGI:3704451]
#INFO:	QUERY:	S100a6	S100A6	S100 calcium binding protein A6 (calcyclin) [Source:MGI Symbol;Acc:MGI:1339467]
#INFO:	QUERY:	Gm16580	GM16580	predicted gene 16580 [Source:MGI Symbol;Acc:MGI:4415000]
#INFO:	QUERY:	Rps10	RPS10	ribosomal protein S10 [Source:MGI Symbol;Acc:MGI:1914347]
#INFO:	QUERY:	Cox8a	COX8A	cytochrome c oxidase subunit VIIIa [Source:MGI Symbol;Acc:MGI:105959]
#INFO:	QUERY:	Rpl22	RPL22	ribosomal protein L22 [Source:MGI Symbol;Acc:MGI:99262]
#INFO:	QUERY:	Tstd1	TSTD1	thiosulfate sulfurtransferase (rhodanese)-like domain containing 1 [Source:MGI Symbol;Acc:MGI:3648482]
#INFO:	QUERY:	Abhd11os	ABHD11OS	abhydrolase domain containing 11, opposite strand [Source:MGI Symbol;Acc:MGI:1917062]
#INFO:	QUERY:	Hint2	HINT2	histidine triad nucleotide binding protein 2 [Source:MGI Symbol;Acc:MGI:1916167]
#INFO:	QUERY:	Mt1	MT1	metallothionein 1 [Source:MGI Symbol;Acc:MGI:97171]
#INFO:	QUERY:	Wbscr22	WBSCR22	Williams Beuren syndrome chromosome region 22 [Source:MGI Symbol;Acc:MGI:1913388]
#INFO:	QUERY:	Mrpl57	MRPL57	mitochondrial ribosomal protein L57 [Source:MGI Symbol;Acc:MGI:1915090]
#INFO:	QUERY:	0610012G03Rik	0610012G03RIK	RIKEN cDNA 0610012G03 gene [Source:MGI Symbol;Acc:MGI:1913301]
#INFO:	QUERY:	Nupr1	NUPR1	nuclear protein transcription regulator 1 [Source:MGI Symbol;Acc:MGI:1891834]
#INFO:	QUERY:	Gm10073	GM10073	predicted pseudogene 10073 [Source:MGI Symbol;Acc:MGI:3641908]
#INFO:	QUERY:	Rps10-ps1	RPS10-PS1	ribosomal protein S10, pseudogene 1 [Source:MGI Symbol;Acc:MGI:3644167]
#INFO:	QUERY:	Ndufb6	NDUFB6	NADH dehydrogenase (ubiquinone) 1 beta subcomplex, 6 [Source:MGI Symbol;Acc:MGI:2684983]
#INFO:	QUERY:	Ramp1	RAMP1	receptor (calcitonin) activity modifying protein 1 [Source:MGI Symbol;Acc:MGI:1858418]
#INFO:	QUERY:	Acin1	ACIN1	apoptotic chromatin condensation inducer 1 [Source:MGI Symbol;Acc:MGI:1891824]
#INFO:	QUERY:	Prr14	PRR14	proline rich 14 [Source:MGI Symbol;Acc:MGI:2384565]
#INFO:	QUERY:	RP24-74L7.3	GM7434	predicted gene 7434 [Source:MGI Symbol;Acc:MGI:3644530]
#INFO:	QUERY:	Rpl35a	RPL35A	ribosomal protein L35A [Source:MGI Symbol;Acc:MGI:1928894]
#INFO:	QUERY:	Rpl31-ps8	RPL31-PS8	ribosomal protein L31, pseudogene 8 [Source:MGI Symbol;Acc:MGI:3647726]
#INFO:	QUERY:	Ndufa7	NDUFA7	NADH dehydrogenase (ubiquinone) 1 alpha subcomplex, 7 (B14.5a) [Source:MGI Symbol;Acc:MGI:1913666]
#INFO:	QUERY:	Mrpl54	MRPL54	mitochondrial ribosomal protein L54 [Source:MGI Symbol;Acc:MGI:1913297]
#INFO:	QUERY:	Rps27l	RPS27L	ribosomal protein S27-like [Source:MGI Symbol;Acc:MGI:1915191]
#INFO:	QUERY:	Cox6c	COX6C	cytochrome c oxidase subunit VIc [Source:MGI Symbol;Acc:MGI:104614]
#INFO:	QUERY:	Cox6a1	COX6A1	cytochrome c oxidase subunit VIa polypeptide 1 [Source:MGI Symbol;Acc:MGI:103099]
#INFO:	QUERY:	Edf1	EDF1	endothelial differentiation-related factor 1 [Source:MGI Symbol;Acc:MGI:1891227]
#INFO:	QUERY:	Cox5b	GM11273/COX5B	predicted gene 11273 [Source:MGI Symbol;Acc:MGI:3649411]/cytochrome c oxidase subunit Vb [Source:MGI Symbol;Acc:MGI:88475]
#INFO:	QUERY:	Rps13	RPS13	ribosomal protein S13 [Source:MGI Symbol;Acc:MGI:1915302]
#INFO:	QUERY:	Gm12857	GM12857	predicted gene 12857 [Source:MGI Symbol;Acc:MGI:3652230]
#INFO:	QUERY:	Pglyrp1	PGLYRP1	peptidoglycan recognition protein 1 [Source:MGI Symbol;Acc:MGI:1345092]
#INFO:	QUERY:	Cox17	GM21987/COX17	cytochrome c oxidase assembly protein 17 [Source:MGI Symbol;Acc:MGI:1333806]/predicted gene 21987 [Source:MGI Symbol;Acc:MGI:5439456]
#INFO:	QUERY:	Rps25-ps1	RPS25-PS1	ribosomal protein S25, pseudogene 1 [Source:MGI Symbol;Acc:MGI:3642902]
#INFO:	QUERY:	Trappc6a	TRAPPC6A	trafficking protein particle complex 6A [Source:MGI Symbol;Acc:MGI:1914341]
#INFO:	QUERY:	S100a11	S100A11	S100 calcium binding protein A11 [Source:MGI Symbol;Acc:MGI:1338798]
#INFO:	QUERY:	Naa38	NAA38	N(alpha)-acetyltransferase 38, NatC auxiliary subunit [Source:MGI Symbol;Acc:MGI:1925554]
#INFO:	QUERY:	Smdt1	SMDT1	single-pass membrane protein with aspartate rich tail 1 [Source:MGI Symbol;Acc:MGI:1916279]
#INFO:	QUERY:	Gm15920	GM15920	predicted gene 15920 [Source:MGI Symbol;Acc:MGI:3801934]
#INFO:	QUERY:	Gm5963	GM5963	predicted pseudogene 5963 [Source:MGI Symbol;Acc:MGI:3648418]
#INFO:	QUERY:	Ndufc1	NDUFC1	NADH dehydrogenase (ubiquinone) 1, subcomplex unknown, 1 [Source:MGI Symbol;Acc:MGI:1913627]
#INFO:	QUERY:	Cox6b1	COX6B1	cytochrome c oxidase, subunit VIb polypeptide 1 [Source:MGI Symbol;Acc:MGI:107460]
#INFO:	QUERY:	Rps10-ps2	RPS10-PS2	ribosomal protein S10, pseudogene 2 [Source:MGI Symbol;Acc:MGI:3645627]
#INFO:	QUERY:	Gnai2	GNAI2	guanine nucleotide binding protein (G protein), alpha inhibiting 2 [Source:MGI Symbol;Acc:MGI:95772]
#INFO:	QUERY:	Rpl32	RPL32	ribosomal protein L32 [Source:MGI Symbol;Acc:MGI:98038]
#INFO:	QUERY:	Mrps24	MRPS24	mitochondrial ribosomal protein S24 [Source:MGI Symbol;Acc:MGI:1928142]
#INFO:	QUERY:	Rpl28	RPL28	ribosomal protein L28 [Source:MGI Symbol;Acc:MGI:101839]
#INFO:	QUERY:	Atp5j	ATP5J	ATP synthase, H+ transporting, mitochondrial F0 complex, subunit F [Source:MGI Symbol;Acc:MGI:107777]
#INFO:	QUERY:	Ybx3	YBX3	Y box protein 3 [Source:MGI Symbol;Acc:MGI:2137670]
#INFO:	QUERY:	Ndufa6	NDUFA6	NADH dehydrogenase (ubiquinone) 1 alpha subcomplex, 6 (B14) [Source:MGI Symbol;Acc:MGI:1914380]
#INFO:	QUERY:	2810428I15Rik	2810428I15RIK	RIKEN cDNA 2810428I15 gene [Source:MGI Symbol;Acc:MGI:1913712]
#INFO:	QUERY:	Gm14586	GM14586	predicted gene 14586 [Source:MGI Symbol;Acc:MGI:3705507]
#INFO:	QUERY:	Mrpl34	MRPL34	mitochondrial ribosomal protein L34 [Source:MGI Symbol;Acc:MGI:2137227]
#INFO:	QUERY:	Pdzk1ip1	PDZK1IP1	PDZK1 interacting protein 1 [Source:MGI Symbol;Acc:MGI:1914432]
#INFO:	QUERY:	Ndufa5	NDUFA5	NADH dehydrogenase (ubiquinone) 1 alpha subcomplex, 5 [Source:MGI Symbol;Acc:MGI:1915452]
#INFO:	QUERY:	Gm11361	GM11361	predicted pseudogene 11361 [Source:MGI Symbol;Acc:MGI:3649931]
#INFO:	QUERY:	S100a1	S100A1	S100 calcium binding protein A1 [Source:MGI Symbol;Acc:MGI:1338917]
#INFO:	QUERY:	Gm11964	GM11964	predicted gene 11964 [Source:MGI Symbol;Acc:MGI:3652241]
#INFO:	QUERY:	Ndufs7	NDUFS7	NADH dehydrogenase (ubiquinone) Fe-S protein 7 [Source:MGI Symbol;Acc:MGI:1922656]
#INFO:	QUERY:	Gm11273	GM11273	predicted gene 11273 [Source:MGI Symbol;Acc:MGI:3649411]
#INFO:	QUERY:	Rpl11	RPL11	ribosomal protein L11 [Source:MGI Symbol;Acc:MGI:1914275]
#INFO:	QUERY:	Uqcrh	UQCRH	ubiquinol-cytochrome c reductase hinge protein [Source:MGI Symbol;Acc:MGI:1913826]
#INFO:	QUERY:	Gm7536	GM7536	predicted gene 7536 [Source:MGI Symbol;Acc:MGI:3645137]
#INFO:	QUERY:	Ndufb11	NDUFB11	NADH dehydrogenase (ubiquinone) 1 beta subcomplex, 11 [Source:MGI Symbol;Acc:MGI:1349919]
#INFO:	QUERY:	Grcc10	GRCC10	gene rich cluster, C10 gene [Source:MGI Symbol;Acc:MGI:1315201]
#INFO:	QUERY:	Rpl27a	RPL27A	ribosomal protein L27A [Source:MGI Symbol;Acc:MGI:1347076]
#INFO:	QUERY:	Rpl18	RPL18	ribosomal protein L18 [Source:MGI Symbol;Acc:MGI:98003]
#INFO:	QUERY:	Rps21	RPS21	ribosomal protein S21 [Source:MGI Symbol;Acc:MGI:1913731]
#INFO:	QUERY:	Ndufb10	NDUFB10	NADH dehydrogenase (ubiquinone) 1 beta subcomplex, 10 [Source:MGI Symbol;Acc:MGI:1915592]
#INFO:	QUERY:	Myeov2	MYEOV2	myeloma overexpressed 2 [Source:MGI Symbol;Acc:MGI:1914165]
#INFO:	QUERY:	Ssbp3	SSBP3	single-stranded DNA binding protein 3 [Source:MGI Symbol;Acc:MGI:1919725]
#INFO:	QUERY:	Tcf4	TCF4	transcription factor 4 [Source:MGI Symbol;Acc:MGI:98506]
#INFO:	QUERY:	2200002D01Rik	2200002D01RIK	RIKEN cDNA 2200002D01 gene [Source:MGI Symbol;Acc:MGI:1919525]
#INFO:	QUERY:	Pan3	PAN3	PAN3 poly(A) specific ribonuclease subunit [Source:MGI Symbol;Acc:MGI:1919837]
#INFO:	QUERY:	Ndufb8	NDUFB8	NADH dehydrogenase (ubiquinone) 1 beta subcomplex 8 [Source:MGI Symbol;Acc:MGI:1914514]
#INFO:	QUERY:	Ndufa2	NDUFA2	NADH dehydrogenase (ubiquinone) 1 alpha subcomplex, 2 [Source:MGI Symbol;Acc:MGI:1343103]
#INFO:	QUERY:	Rpl18-ps2	RPL18-PS2	ribosomal protein L18, pseudogene 2 [Source:MGI Symbol;Acc:MGI:3646997]
#INFO:	QUERY:	Zbtb7a	ZBTB7A	zinc finger and BTB domain containing 7a [Source:MGI Symbol;Acc:MGI:1335091]
#INFO:	QUERY:	Mrpl30	MRPL30	mitochondrial ribosomal protein L30 [Source:MGI Symbol;Acc:MGI:1333820]
#INFO:	QUERY:	Hnrnpl	HNRNPL	heterogeneous nuclear ribonucleoprotein L [Source:MGI Symbol;Acc:MGI:104816]
#INFO:	QUERY:	Rps13-ps2	RPS13-PS2	ribosomal protein S13, pseudogene 2 [Source:MGI Symbol;Acc:MGI:3704295]
#INFO:	QUERY:	Tmem127	TMEM127	transmembrane protein 127 [Source:MGI Symbol;Acc:MGI:1916720]
#INFO:	QUERY:	Gm4332	GM4332	predicted gene 4332 [Source:MGI Symbol;Acc:MGI:3782515]
#INFO:	QUERY:	Tomm5	TOMM5	translocase of outer mitochondrial membrane 5 homolog (yeast) [Source:MGI Symbol;Acc:MGI:1915762]
#INFO:	QUERY:	Wfdc2	WFDC2	WAP four-disulfide core domain 2 [Source:MGI Symbol;Acc:MGI:1914951]
#INFO:	QUERY:	Rnf44	RNF44	ring finger protein 44 [Source:MGI Symbol;Acc:MGI:2145310]
#INFO:	QUERY:	Rps15a	RPS15A	ribosomal protein S15A [Source:MGI Symbol;Acc:MGI:2389091]
#INFO:	QUERY:	Rps26-ps1	RPS26-PS1	ribosomal protein S26, pseudogene 1 [Source:MGI Symbol;Acc:MGI:3704322]
#INFO:	QUERY:	Ccdc12	CCDC12	coiled-coil domain containing 12 [Source:MGI Symbol;Acc:MGI:1919904]
#INFO:	QUERY:	Gm4459	GM4459	predicted gene 4459 [Source:MGI Symbol;Acc:MGI:3782643]
#INFO:	QUERY:	Chd2	CHD2	chromodomain helicase DNA binding protein 2 [Source:MGI Symbol;Acc:MGI:2448567]
#INFO:	QUERY:	Dhx30	DHX30	DEAH (Asp-Glu-Ala-His) box polypeptide 30 [Source:MGI Symbol;Acc:MGI:1920081]
#INFO:	QUERY:	Rps11-ps2	RPS11-PS2	ribosomal protein S11, pseudogene 2 [Source:MGI Symbol;Acc:MGI:3651796]
#INFO:	QUERY:	Tceb1	TCEB1	transcription elongation factor B (SIII), polypeptide 1 [Source:MGI Symbol;Acc:MGI:1915173]
#INFO:	QUERY:	Tnni1	TNNI1	troponin I, skeletal, slow 1 [Source:MGI Symbol;Acc:MGI:105073]
#INFO:	QUERY:	Blvrb	BLVRB	biliverdin reductase B (flavin reductase (NADPH)) [Source:MGI Symbol;Acc:MGI:2385271]
#INFO:	QUERY:	Cstb	CSTB	cystatin B [Source:MGI Symbol;Acc:MGI:109514]
#INFO:	QUERY:	Sf3b5	SF3B5	splicing factor 3b, subunit 5 [Source:MGI Symbol;Acc:MGI:1913375]
#INFO:	QUERY:	Rpl29	RPL29	ribosomal protein L29 [Source:MGI Symbol;Acc:MGI:99687]
#INFO:	QUERY:	Timm8b	TIMM8B	translocase of inner mitochondrial membrane 8B [Source:MGI Symbol;Acc:MGI:1353424]
#INFO:	QUERY:	D8Ertd738e	D8ERTD738E	DNA segment, Chr 8, ERATO Doi 738, expressed [Source:MGI Symbol;Acc:MGI:1289231]
#INFO:	QUERY:	Gm10080	GM10080	predicted gene 10080 [Source:MGI Symbol;Acc:MGI:3710529]
#INFO:	QUERY:	Rps15-ps2	RPS15-PS2	ribosomal protein S15, pseudogene 2 [Source:MGI Symbol;Acc:MGI:3647234]
#INFO:	QUERY:	Ndufb9	NDUFB9	NADH dehydrogenase (ubiquinone) 1 beta subcomplex, 9 [Source:MGI Symbol;Acc:MGI:1913468]
#INFO:	QUERY:	Atp5h	ATP5H	ATP synthase, H+ transporting, mitochondrial F0 complex, subunit D [Source:MGI Symbol;Acc:MGI:1918929]
#INFO:	QUERY:	Rpl18-ps1	RPL18-PS1	ribosomal protein L18, pseudogene 1 [Source:MGI Symbol;Acc:MGI:98018]
#INFO:	QUERY:	Josd2	JOSD2	Josephin domain containing 2 [Source:MGI Symbol;Acc:MGI:1913374]
#INFO:	QUERY:	Fau	GM9843/FAU	Finkel-Biskis-Reilly murine sarcoma virus (FBR-MuSV) ubiquitously expressed (fox derived) [Source:MGI Symbol;Acc:MGI:102547]/predicted gene 9843 [Source:MGI Symbol;Acc:MGI:3708621]
#INFO:	QUERY:	Rps11	RPS11	ribosomal protein S11 [Source:MGI Symbol;Acc:MGI:1351329]
#INFO:	QUERY:	Cox7a2	COX7A2	cytochrome c oxidase subunit VIIa 2 [Source:MGI Symbol;Acc:MGI:1316715]
#INFO:	QUERY:	Gm10250	GM10250	predicted pseudogene 10250 [Source:MGI Symbol;Acc:MGI:3642408]
#INFO:	QUERY:	Rpl36al	RPL36AL	ribosomal protein L36A-like [Source:MGI Symbol;Acc:MGI:1913733]
#INFO:	QUERY:	Selm	SELENOM	selenoprotein M [Source:MGI Symbol;Acc:MGI:2149786]
#INFO:	QUERY:	Dad1	DAD1	defender against cell death 1 [Source:MGI Symbol;Acc:MGI:101912]
#INFO:	QUERY:	Gnb2	GNB2	guanine nucleotide binding protein (G protein), beta 2 [Source:MGI Symbol;Acc:MGI:95784]
#INFO:	QUERY:	Gm15427	GM15427	predicted pseudogene 15427 [Source:MGI Symbol;Acc:MGI:3642341]
#INFO:	QUERY:	Gm6204	GM6204	predicted gene 6204 [Source:MGI Symbol;Acc:MGI:3649038]
#INFO:	QUERY:	Mrpl4	MRPL4	mitochondrial ribosomal protein L4 [Source:MGI Symbol;Acc:MGI:2137210]
#INFO:	QUERY:	Hint1	HINT1	histidine triad nucleotide binding protein 1 [Source:MGI Symbol;Acc:MGI:1321133]
#INFO:	QUERY:	Gm8276	GM8276	predicted gene 8276 [Source:MGI Symbol;Acc:MGI:3648019]
#INFO:	QUERY:	Gm6520	GM6520	predicted gene 6520 [Source:MGI Symbol;Acc:MGI:3645184]
#INFO:	QUERY:	Rpl39	RPL39	ribosomal protein L39 [Source:MGI Symbol;Acc:MGI:1914498]
#INFO:	QUERY:	Pfdn1	PFDN1	prefoldin 1 [Source:MGI Symbol;Acc:MGI:1914449]
#INFO:	QUERY:	Ndufb3	NDUFB3	NADH dehydrogenase (ubiquinone) 1 beta subcomplex 3 [Source:MGI Symbol;Acc:MGI:1913745]
#INFO:	QUERY:	Rps7	RPS7	ribosomal protein S7 [Source:MGI Symbol;Acc:MGI:1333818]
#INFO:	QUERY:	Txndc17	TXNDC17	thioredoxin domain containing 17 [Source:MGI Symbol;Acc:MGI:1289248]
#INFO:	QUERY:	Hist1h2bc	HIST1H2BE/HIST1H2BG/HIST1H2BC	histone cluster 1, H2bc [Source:MGI Symbol;Acc:MGI:1915274]/histone cluster 1, H2be [Source:MGI Symbol;Acc:MGI:2448380]/histone cluster 1, H2bg [Source:MGI Symbol;Acc:MGI:2448386]
#INFO:	QUERY:	Gm16089	GM16089	predicted gene 16089 [Source:MGI Symbol;Acc:MGI:3801884]
#INFO:	QUERY:	Stra13	STRA13	stimulated by retinoic acid 13 [Source:MGI Symbol;Acc:MGI:894324]
#INFO:	QUERY:	Txn1	TXN1	thioredoxin 1 [Source:MGI Symbol;Acc:MGI:98874]
#INFO:	QUERY:	Gm5805	GM5805	predicted gene 5805 [Source:MGI Symbol;Acc:MGI:3644633]
#INFO:	QUERY:	1810037I17Rik	1810037I17RIK	RIKEN cDNA 1810037I17 gene [Source:MGI Symbol;Acc:MGI:1914954]
#INFO:	QUERY:	Myl6	MYL6	myosin, light polypeptide 6, alkali, smooth muscle and non-muscle [Source:MGI Symbol;Acc:MGI:109318]
#INFO:	QUERY:	Chchd7	CHCHD7	coiled-coil-helix-coiled-coil-helix domain containing 7 [Source:MGI Symbol;Acc:MGI:1913683]
#INFO:	QUERY:	Nt5c	NT5C	5',3'-nucleotidase, cytosolic [Source:MGI Symbol;Acc:MGI:1354954]
#INFO:	QUERY:	Dynlrb1	DYNLRB1	dynein light chain roadblock-type 1 [Source:MGI Symbol;Acc:MGI:1914318]
#INFO:	QUERY:	Ttc3	TTC3	tetratricopeptide repeat domain 3 [Source:MGI Symbol;Acc:MGI:1276539]
#INFO:	QUERY:	Nedd8	NEDD8	neural precursor cell expressed, developmentally down-regulated gene 8 [Source:MGI Symbol;Acc:MGI:97301]
#INFO:	QUERY:	Aurkaip1	AURKAIP1	aurora kinase A interacting protein 1 [Source:MGI Symbol;Acc:MGI:1913327]
#INFO:	QUERY:	Ssr4	SSR4	signal sequence receptor, delta [Source:MGI Symbol;Acc:MGI:1099464]
#INFO:	QUERY:	Fis1	FIS1	fission, mitochondrial 1 [Source:MGI Symbol;Acc:MGI:1913687]
#INFO:	QUERY:	Rps16	RPS16	ribosomal protein S16 [Source:MGI Symbol;Acc:MGI:98118]
#INFO:	QUERY:	Gm13436	GM13436	predicted gene 13436 [Source:MGI Symbol;Acc:MGI:3651005]
#INFO:	QUERY:	Mrpl43	MRPL43	mitochondrial ribosomal protein L43 [Source:MGI Symbol;Acc:MGI:2137229]
#INFO:	QUERY:	Stard10	STARD10	START domain containing 10 [Source:MGI Symbol;Acc:MGI:1860093]
#INFO:	QUERY:	Rps27a	RPS27A	ribosomal protein S27A [Source:MGI Symbol;Acc:MGI:1925544]
#INFO:	QUERY:	Tspo	TSPO	translocator protein [Source:MGI Symbol;Acc:MGI:88222]
#INFO:	QUERY:	Banf1	BANF1	barrier to autointegration factor 1 [Source:MGI Symbol;Acc:MGI:1346330]
#INFO:	QUERY:	Gm11808	GM11808	predicted gene 11808 [Source:MGI Symbol;Acc:MGI:3649356]
#INFO:	QUERY:	Pafah1b3	PAFAH1B3	platelet-activating factor acetylhydrolase, isoform 1b, subunit 3 [Source:MGI Symbol;Acc:MGI:108414]
#INFO:	QUERY:	Dynll1	DYNLL1	dynein light chain LC8-type 1 [Source:MGI Symbol;Acc:MGI:1861457]
#INFO:	QUERY:	Tmsb4x	TMSB4X	thymosin, beta 4, X chromosome [Source:MGI Symbol;Acc:MGI:99510]
#INFO:	QUERY:	Cox14	COX14	cytochrome c oxidase assembly protein 14 [Source:MGI Symbol;Acc:MGI:1913629]
#INFO:	QUERY:	Ppdpf	PPDPF	pancreatic progenitor cell differentiation and proliferation factor [Source:MGI Symbol;Acc:MGI:1913746]
#INFO:	QUERY:	Ndufs8	NDUFS8	NADH dehydrogenase (ubiquinone) Fe-S protein 8 [Source:MGI Symbol;Acc:MGI:2385079]
#INFO:	QUERY:	Rps11-ps1	RPS11-PS1	ribosomal protein S11, pseudogene 1 [Source:MGI Symbol;Acc:MGI:3644744]
#INFO:	QUERY:	Rps26	GM17194/RPS26	ribosomal protein S26 [Source:MGI Symbol;Acc:MGI:1351628]/predicted gene 17194 [Source:MGI Symbol;Acc:MGI:4938021]
#INFO:	QUERY:	Gm10288	GM10288	predicted gene 10288 [Source:MGI Symbol;Acc:MGI:3704227]
#INFO:	QUERY:	Rps24	RPS24	ribosomal protein S24 [Source:MGI Symbol;Acc:MGI:98147]
#INFO:	QUERY:	Rpl9	RPL9	ribosomal protein L9 [Source:MGI Symbol;Acc:MGI:1298373]
#INFO:	QUERY:	Txn-ps1	TXN-PS1	thioredoxin, pseudogene 1 [Source:MGI Symbol;Acc:MGI:98875]
#INFO:	QUERY:	Gm6472	GM6472	predicted pseudogene 6472 [Source:MGI Symbol;Acc:MGI:3648396]
#INFO:	QUERY:	Rpl17	RPL17	ribosomal protein L17 [Source:MGI Symbol;Acc:MGI:2448270]
#INFO:	QUERY:	Hcfc1r1	HCFC1R1	host cell factor C1 regulator 1 (XPO1-dependent) [Source:MGI Symbol;Acc:MGI:2663619]
#INFO:	QUERY:	Gm12350	GM12350	predicted gene 12350 [Source:MGI Symbol;Acc:MGI:3649478]
#INFO:	QUERY:	Psmb6	PSMB6	proteasome (prosome, macropain) subunit, beta type 6 [Source:MGI Symbol;Acc:MGI:104880]
#INFO:	QUERY:	Tm2d3	TM2D3	TM2 domain containing 3 [Source:MGI Symbol;Acc:MGI:1915884]
#INFO:	QUERY:	Mrps18c	MRPS18C	mitochondrial ribosomal protein S18C [Source:MGI Symbol;Acc:MGI:1915985]
#INFO:	QUERY:	Mrps12	MRPS12	mitochondrial ribosomal protein S12 [Source:MGI Symbol;Acc:MGI:1346333]
#INFO:	QUERY:	Nudt6	NUDT6	nudix (nucleoside diphosphate linked moiety X)-type motif 6 [Source:MGI Symbol;Acc:MGI:2387618]
#INFO:	QUERY:	Uqcc2	UQCC2	ubiquinol-cytochrome c reductase complex assembly factor 2 [Source:MGI Symbol;Acc:MGI:1914517]
#INFO:	QUERY:	2700094K13Rik	N/A	N/A
#INFO:	QUERY:	Cspp1	CSPP1	centrosome and spindle pole associated protein 1 [Source:MGI Symbol;Acc:MGI:2681832]
#INFO:	QUERY:	ENTREZGENE_ACC:42628	N/A	N/A
#INFO:	QUERY:	Prkag2	PRKAG2	protein kinase, AMP-activated, gamma 2 non-catalytic subunit [Source:MGI Symbol;Acc:MGI:1336153]
#INFO:	QUERY:	Camsap3	CAMSAP3	calmodulin regulated spectrin-associated protein family, member 3 [Source:MGI Symbol;Acc:MGI:1916947]
#INFO:	QUERY:	Cox7b	COX7B	cytochrome c oxidase subunit VIIb [Source:MGI Symbol;Acc:MGI:1913392]
#INFO:	QUERY:	Gm6467	GM6467	predicted gene 6467 [Source:MGI Symbol;Acc:MGI:3645284]
#INFO:	QUERY:	Gm5457	GM5457	predicted pseudogene 5457 [Source:MGI Symbol;Acc:MGI:3646665]
#INFO:	QUERY:	Guca2b	GUCA2B	guanylate cyclase activator 2b (retina) [Source:MGI Symbol;Acc:MGI:1270851]
#INFO:	QUERY:	Slirp	SLIRP	SRA stem-loop interacting RNA binding protein [Source:MGI Symbol;Acc:MGI:1916394]
#INFO:	QUERY:	Cox7c	COX7C	cytochrome c oxidase subunit VIIc [Source:MGI Symbol;Acc:MGI:103226]
#INFO:	QUERY:	Gm4604	GM4604	predicted gene 4604 [Source:MGI Symbol;Acc:MGI:3782787]
#INFO:	QUERY:	Dpm3	DPM3	dolichyl-phosphate mannosyltransferase polypeptide 3 [Source:MGI Symbol;Acc:MGI:1915813]
#INFO:
#INFO:	--- BIOGRID neighbours
#INFO:
#INFO:	BIOGRID NEIGHBOUR:	EWSR1	Ewing sarcoma breakpoint region 1 [Source:MGI Symbol;Acc:MGI:99960]
#INFO:	BIOGRID NEIGHBOUR:	MED16	mediator complex subunit 16 [Source:MGI Symbol;Acc:MGI:2158394]
#INFO:	BIOGRID NEIGHBOUR:	CERS2	ceramide synthase 2 [Source:MGI Symbol;Acc:MGI:1924143]
#INFO:	BIOGRID NEIGHBOUR:	ZFP277	zinc finger protein 277 [Source:MGI Symbol;Acc:MGI:1890393]
#INFO:	BIOGRID NEIGHBOUR:	PSMD11	proteasome (prosome, macropain) 26S subunit, non-ATPase, 11 [Source:MGI Symbol;Acc:MGI:1916327]
#INFO:	BIOGRID NEIGHBOUR:	PRPF8	pre-mRNA processing factor 8 [Source:MGI Symbol;Acc:MGI:2179381]
#INFO:	BIOGRID NEIGHBOUR:	MEIS2	Meis homeobox 2 [Source:MGI Symbol;Acc:MGI:108564]
#INFO:	BIOGRID NEIGHBOUR:	ID3	inhibitor of DNA binding 3 [Source:MGI Symbol;Acc:MGI:96398]
#INFO:	BIOGRID NEIGHBOUR:	SUB1	SUB1 homolog (S. cerevisiae) [Source:MGI Symbol;Acc:MGI:104811]
#INFO:	BIOGRID NEIGHBOUR:	HIST2H4	histone cluster 1, H4j [Source:MGI Symbol;Acc:MGI:2448436]
#INFO:	BIOGRID NEIGHBOUR:	YWHAQ	tyrosine 3-monooxygenase/tryptophan 5-monooxygenase activation protein, theta polypeptide [Source:MGI Symbol;Acc:MGI:891963]
#INFO:	BIOGRID NEIGHBOUR:	SMARCA4	SWI/SNF related, matrix associated, actin dependent regulator of chromatin, subfamily a, member 4 [Source:MGI Symbol;Acc:MGI:88192]
#INFO:	BIOGRID NEIGHBOUR:	PCNA	proliferating cell nuclear antigen [Source:MGI Symbol;Acc:MGI:97503]
#INFO:	BIOGRID NEIGHBOUR:	UBB	ubiquitin B [Source:MGI Symbol;Acc:MGI:98888]
#INFO:	BIOGRID NEIGHBOUR:	TAF15	TATA-box binding protein associated factor 15 [Source:MGI Symbol;Acc:MGI:1917689]
#INFO:	BIOGRID NEIGHBOUR:	PBX4	pre B cell leukemia homeobox 4 [Source:MGI Symbol;Acc:MGI:1931321]
#INFO:	BIOGRID NEIGHBOUR:	JADE1	jade family PHD finger 1 [Source:MGI Symbol;Acc:MGI:1925835]
#INFO:	BIOGRID NEIGHBOUR:	VEZF1	vascular endothelial zinc finger 1 [Source:MGI Symbol;Acc:MGI:1313291]
#INFO:	BIOGRID NEIGHBOUR:	RAI14	retinoic acid induced 14 [Source:MGI Symbol;Acc:MGI:1922896]
#INFO:	BIOGRID NEIGHBOUR:	HOXA2	homeobox A2 [Source:MGI Symbol;Acc:MGI:96174]
#INFO:	BIOGRID NEIGHBOUR:	L3MBTL2	l(3)mbt-like 2 (Drosophila) [Source:MGI Symbol;Acc:MGI:2443584]
#INFO:	BIOGRID NEIGHBOUR:	RUNX2	runt related transcription factor 2 [Source:MGI Symbol;Acc:MGI:99829]
#INFO:	BIOGRID NEIGHBOUR:	SKOR1	SKI family transcriptional corepressor 1 [Source:MGI Symbol;Acc:MGI:2443473]
#INFO:	BIOGRID NEIGHBOUR:	JUN	jun proto-oncogene [Source:MGI Symbol;Acc:MGI:96646]
#INFO:	BIOGRID NEIGHBOUR:	IKBKG	inhibitor of kappaB kinase gamma [Source:MGI Symbol;Acc:MGI:1338074]
#INFO:	BIOGRID NEIGHBOUR:	EP300	E1A binding protein p300 [Source:MGI Symbol;Acc:MGI:1276116]
#INFO:	BIOGRID NEIGHBOUR:	SF3B3	splicing factor 3b, subunit 3 [Source:MGI Symbol;Acc:MGI:1289341]
#INFO:	BIOGRID NEIGHBOUR:	EED	embryonic ectoderm development [Source:MGI Symbol;Acc:MGI:95286]
#INFO:	BIOGRID NEIGHBOUR:	HIST1H4K	histone cluster 1, H4k [Source:MGI Symbol;Acc:MGI:2448439]
#INFO:	BIOGRID NEIGHBOUR:	PCBD1	pterin 4 alpha carbinolamine dehydratase/dimerization cofactor of hepatocyte nuclear factor 1 alpha (TCF1) 1 [Source:MGI Symbol;Acc:MGI:94873]
#INFO:	BIOGRID NEIGHBOUR:	LMO2	LIM domain only 2 [Source:MGI Symbol;Acc:MGI:102811]
#INFO:	BIOGRID NEIGHBOUR:	RFX4	regulatory factor X, 4 (influences HLA class II expression) [Source:MGI Symbol;Acc:MGI:1918387]
#INFO:	BIOGRID NEIGHBOUR:	ERCC8	excision repaiross-complementing rodent repair deficiency, complementation group 8 [Source:MGI Symbol;Acc:MGI:1919241]
#INFO:	BIOGRID NEIGHBOUR:	ATF2	activating transcription factor 2 [Source:MGI Symbol;Acc:MGI:109349]
#INFO:	BIOGRID NEIGHBOUR:	PHF2	PHD finger protein 2 [Source:MGI Symbol;Acc:MGI:1338034]
#INFO:	BIOGRID NEIGHBOUR:	PRPF31	pre-mRNA processing factor 31 [Source:MGI Symbol;Acc:MGI:1916238]
#INFO:	BIOGRID NEIGHBOUR:	STUB1	STIP1 homology and U-Box containing protein 1 [Source:MGI Symbol;Acc:MGI:1891731]
#INFO:	BIOGRID NEIGHBOUR:	PAK2	p21 protein (Cdc42/Rac)-activated kinase 2 [Source:MGI Symbol;Acc:MGI:1339984]
#INFO:	BIOGRID NEIGHBOUR:	CHAF1A	chromatin assembly factor 1, subunit A (p150) [Source:MGI Symbol;Acc:MGI:1351331]
#INFO:	BIOGRID NEIGHBOUR:	SRSF1	serine/arginine-rich splicing factor 1 [Source:MGI Symbol;Acc:MGI:98283]
#INFO:	BIOGRID NEIGHBOUR:	ID1	inhibitor of DNA binding 1 [Source:MGI Symbol;Acc:MGI:96396]
#INFO:	BIOGRID NEIGHBOUR:	BRCA1	breast cancer 1, early onset [Source:MGI Symbol;Acc:MGI:104537]
#INFO:	BIOGRID NEIGHBOUR:	NPHP4	nephronophthisis 4 (juvenile) homolog (human) [Source:MGI Symbol;Acc:MGI:2384210]
#INFO:	BIOGRID NEIGHBOUR:	TSC22D3	TSC22 domain family, member 3 [Source:MGI Symbol;Acc:MGI:1196284]
#INFO:	BIOGRID NEIGHBOUR:	PARK7	Parkinson disease (autosomal recessive, early onset) 7 [Source:MGI Symbol;Acc:MGI:2135637]
#INFO:	BIOGRID NEIGHBOUR:	NFE2	nuclear factor, erythroid derived 2 [Source:MGI Symbol;Acc:MGI:97308]
#INFO:	BIOGRID NEIGHBOUR:	ASCL1	achaete-scute family bHLH transcription factor 1 [Source:MGI Symbol;Acc:MGI:96919]
#INFO:	BIOGRID NEIGHBOUR:	RBBP7	retinoblastoma binding protein 7 [Source:MGI Symbol;Acc:MGI:1194910]
#INFO:	BIOGRID NEIGHBOUR:	RFC3	replication factor C (activator 1) 3 [Source:MGI Symbol;Acc:MGI:1916513]
#INFO:	BIOGRID NEIGHBOUR:	ZFP292	zinc finger protein 292 [Source:MGI Symbol;Acc:MGI:1353423]
#INFO:	BIOGRID NEIGHBOUR:	POU5F1	POU domain, class 5, transcription factor 1 [Source:MGI Symbol;Acc:MGI:101893]
#INFO:	BIOGRID NEIGHBOUR:	FOXP1	forkhead box P1 [Source:MGI Symbol;Acc:MGI:1914004]
#INFO:	BIOGRID NEIGHBOUR:	TCF12	transcription factor 12 [Source:MGI Symbol;Acc:MGI:101877]
#INFO:	BIOGRID NEIGHBOUR:	ASCL3	achaete-scute family bHLH transcription factor 3 [Source:MGI Symbol;Acc:MGI:1928820]
#INFO:	BIOGRID NEIGHBOUR:	SKP1A	S-phase kinase-associated protein 1A [Source:MGI Symbol;Acc:MGI:103575]
#INFO:	BIOGRID NEIGHBOUR:	ELAVL2	ELAV (embryonic lethal, abnormal vision, Drosophila)-like 2 (Hu antigen B) [Source:MGI Symbol;Acc:MGI:1100887]
#INFO:	BIOGRID NEIGHBOUR:	TLE6	transducin-like enhancer of split 6 [Source:MGI Symbol;Acc:MGI:2149593]
#INFO:	BIOGRID NEIGHBOUR:	RPL7A	ribosomal protein L7A [Source:MGI Symbol;Acc:MGI:1353472]
#INFO:	BIOGRID NEIGHBOUR:	MYOD1	myogenic differentiation 1 [Source:MGI Symbol;Acc:MGI:97275]
#INFO:	BIOGRID NEIGHBOUR:	RBBP4	retinoblastoma binding protein 4 [Source:MGI Symbol;Acc:MGI:1194912]
#INFO:	BIOGRID NEIGHBOUR:	TAF1B	TATA-box binding protein associated factor, RNA polymerase I, B [Source:MGI Symbol;Acc:MGI:109577]
#INFO:	BIOGRID NEIGHBOUR:	EIF4A1	eukaryotic translation initiation factor 4A1 [Source:MGI Symbol;Acc:MGI:95303]
#INFO:	BIOGRID NEIGHBOUR:	SFN	stratifin [Source:MGI Symbol;Acc:MGI:1891831]
#INFO:	BIOGRID NEIGHBOUR:	EIF3G	eukaryotic translation initiation factor 3, subunit G [Source:MGI Symbol;Acc:MGI:1858258]
#INFO:	BIOGRID NEIGHBOUR:	EZH2	enhancer of zeste 2 polycomb repressive complex 2 subunit [Source:MGI Symbol;Acc:MGI:107940]
#INFO:	BIOGRID NEIGHBOUR:	TRIP13	thyroid hormone receptor interactor 13 [Source:MGI Symbol;Acc:MGI:1916966]
#INFO:	BIOGRID NEIGHBOUR:	GFI1	growth factor independent 1 [Source:MGI Symbol;Acc:MGI:103170]
#INFO:	BIOGRID NEIGHBOUR:	SSBP4	single stranded DNA binding protein 4 [Source:MGI Symbol;Acc:MGI:1924150]
#INFO:	BIOGRID NEIGHBOUR:	CIITA	class II transactivator [Source:MGI Symbol;Acc:MGI:108445]
#INFO:	BIOGRID NEIGHBOUR:	BARX2	BarH-like homeobox 2 [Source:MGI Symbol;Acc:MGI:109617]
#INFO:	BIOGRID NEIGHBOUR:	UBE2N	ubiquitin-conjugating enzyme E2N [Source:MGI Symbol;Acc:MGI:1934835]
#INFO:	BIOGRID NEIGHBOUR:	STIP1	stress-induced phosphoprotein 1 [Source:MGI Symbol;Acc:MGI:109130]
#INFO:	BIOGRID NEIGHBOUR:	ID2	inhibitor of DNA binding 2 [Source:MGI Symbol;Acc:MGI:96397]
#INFO:	BIOGRID NEIGHBOUR:	HAND2	heart and neural crest derivatives expressed transcript 2 [Source:MGI Symbol;Acc:MGI:103580]
#INFO:	BIOGRID NEIGHBOUR:	MYSM1	myb-like, SWIRM and MPN domains 1 [Source:MGI Symbol;Acc:MGI:2444584]
#INFO:	BIOGRID NEIGHBOUR:	PDCD6	programmed cell death 6 [Source:MGI Symbol;Acc:MGI:109283]
#INFO:	BIOGRID NEIGHBOUR:	EIF4A2	eukaryotic translation initiation factor 4A2 [Source:MGI Symbol;Acc:MGI:106906]
#INFO:	BIOGRID NEIGHBOUR:	DOT1L	DOT1-like, histone H3 methyltransferase (S. cerevisiae) [Source:MGI Symbol;Acc:MGI:2143886]
#INFO:	BIOGRID NEIGHBOUR:	MYF5	myogenic factor 5 [Source:MGI Symbol;Acc:MGI:97252]
#INFO:	BIOGRID NEIGHBOUR:	RPL4	ribosomal protein L4 [Source:MGI Symbol;Acc:MGI:1915141]
#INFO:	BIOGRID NEIGHBOUR:	NANOG	Nanog homeobox [Source:MGI Symbol;Acc:MGI:1919200]
#INFO:	BIOGRID NEIGHBOUR:	GATA1	GATA binding protein 1 [Source:MGI Symbol;Acc:MGI:95661]
#INFO:	BIOGRID NEIGHBOUR:	PDLIM4	PDZ and LIM domain 4 [Source:MGI Symbol;Acc:MGI:1353470]
#INFO:	BIOGRID NEIGHBOUR:	UBE2I	ubiquitin-conjugating enzyme E2I [Source:MGI Symbol;Acc:MGI:107365]
#INFO:	BIOGRID NEIGHBOUR:	TRIP4	thyroid hormone receptor interactor 4 [Source:MGI Symbol;Acc:MGI:1928469]
#INFO:	BIOGRID NEIGHBOUR:	NEUROD1	neurogenic differentiation 1 [Source:MGI Symbol;Acc:MGI:1339708]
#INFO:	BIOGRID NEIGHBOUR:	ESRRB	estrogen related receptor, beta [Source:MGI Symbol;Acc:MGI:1346832]
#INFO:	BIOGRID NEIGHBOUR:	TFCP2L1	transcription factor CP2-like 1 [Source:MGI Symbol;Acc:MGI:2444691]
#INFO:	BIOGRID NEIGHBOUR:	HDAC1	histone deacetylase 1 [Source:MGI Symbol;Acc:MGI:108086]
#INFO:	BIOGRID NEIGHBOUR:	DDX5	DEAD (Asp-Glu-Ala-Asp) box polypeptide 5 [Source:MGI Symbol;Acc:MGI:105037]
#INFO:	BIOGRID NEIGHBOUR:	EEF1B2	eukaryotic translation elongation factor 1 beta 2 [Source:MGI Symbol;Acc:MGI:1929520]
#INFO:	BIOGRID NEIGHBOUR:	FERD3L	Fer3-like (Drosophila) [Source:MGI Symbol;Acc:MGI:2150010]
#INFO:	BIOGRID NEIGHBOUR:	POLR1A	polymerase (RNA) I polypeptide A [Source:MGI Symbol;Acc:MGI:1096397]
#INFO:	BIOGRID NEIGHBOUR:	NCAPD2	non-SMC condensin I complex, subunit D2 [Source:MGI Symbol;Acc:MGI:1915548]
#INFO:	BIOGRID NEIGHBOUR:	RPSA	ribosomal protein SA [Source:MGI Symbol;Acc:MGI:105381]
#INFO:	BIOGRID NEIGHBOUR:	ZDHHC6	zinc finger, DHHC domain containing 6 [Source:MGI Symbol;Acc:MGI:1914230]
#INFO:	BIOGRID NEIGHBOUR:	PSMD2	proteasome (prosome, macropain) 26S subunit, non-ATPase, 2 [Source:MGI Symbol;Acc:MGI:1096584]
#INFO:	BIOGRID NEIGHBOUR:	TWIST1	twist basic helix-loop-helix transcription factor 1 [Source:MGI Symbol;Acc:MGI:98872]
#INFO:	BIOGRID NEIGHBOUR:	PSME3	proteaseome (prosome, macropain) activator subunit 3 (PA28 gamma, Ki) [Source:MGI Symbol;Acc:MGI:1096366]
#INFO:	BIOGRID NEIGHBOUR:	NEUROG2	neurogenin 2 [Source:MGI Symbol;Acc:MGI:109619]
#INFO:	BIOGRID NEIGHBOUR:	RPS3	ribosomal protein S3 [Source:MGI Symbol;Acc:MGI:1350917]
#INFO:	BIOGRID NEIGHBOUR:	SS18	synovial sarcoma translocation, Chromosome 18 [Source:MGI Symbol;Acc:MGI:107708]
#INFO:	BIOGRID NEIGHBOUR:	SALL4	sal-like 4 (Drosophila) [Source:MGI Symbol;Acc:MGI:2139360]
#INFO:	BIOGRID NEIGHBOUR:	HIST1H4C	histone cluster 1, H4c [Source:MGI Symbol;Acc:MGI:2448421]
#INFO:	BIOGRID NEIGHBOUR:	RALGAPA1	Ral GTPase activating protein, alpha subunit 1 [Source:MGI Symbol;Acc:MGI:1931050]
#INFO:	BIOGRID NEIGHBOUR:	ZDHHC15	zinc finger, DHHC domain containing 15 [Source:MGI Symbol;Acc:MGI:1915336]
#INFO:	BIOGRID NEIGHBOUR:	DNMT1	DNA methyltransferase (cytosine-5) 1 [Source:MGI Symbol;Acc:MGI:94912]
#INFO:	BIOGRID NEIGHBOUR:	HES6	hairy and enhancer of split 6 [Source:MGI Symbol;Acc:MGI:1859852]
#INFO:	BIOGRID NEIGHBOUR:	FOXG1	forkhead box G1 [Source:MGI Symbol;Acc:MGI:1347464]
#INFO:	BIOGRID NEIGHBOUR:	IVNS1ABP	influenza virus NS1A binding protein [Source:MGI Symbol;Acc:MGI:2152389]
#INFO:	BIOGRID NEIGHBOUR:	FOXP3	forkhead box P3 [Source:MGI Symbol;Acc:MGI:1891436]
#INFO:	BIOGRID NEIGHBOUR:	NCAPG	non-SMC condensin I complex, subunit G [Source:MGI Symbol;Acc:MGI:1930197]
#INFO:	BIOGRID NEIGHBOUR:	BHLHE41	basic helix-loop-helix family, member e41 [Source:MGI Symbol;Acc:MGI:1930704]
#INFO:	BIOGRID NEIGHBOUR:	LSM2	LSM2 homolog, U6 small nuclear RNA and mRNA degradation associated [Source:MGI Symbol;Acc:MGI:90676]
#INFO:	BIOGRID NEIGHBOUR:	NPM1	nucleophosmin 1 [Source:MGI Symbol;Acc:MGI:106184]
#INFO:	BIOGRID NEIGHBOUR:	SOWAHC	sosondowah ankyrin repeat domain family member C [Source:MGI Symbol;Acc:MGI:3606051]
#INFO:	BIOGRID NEIGHBOUR:	NAB2	Ngfi-A binding protein 2 [Source:MGI Symbol;Acc:MGI:107563]
#INFO:	BIOGRID NEIGHBOUR:	CTNNB1	catenin (cadherin associated protein), beta 1 [Source:MGI Symbol;Acc:MGI:88276]
#INFO:	BIOGRID NEIGHBOUR:	AES	amino-terminal enhancer of split [Source:MGI Symbol;Acc:MGI:95806]
#INFO:	BIOGRID NEIGHBOUR:	TCF15	transcription factor 15 [Source:MGI Symbol;Acc:MGI:104664]
#INFO:	BIOGRID NEIGHBOUR:	TRIM27	tripartite motif-containing 27 [Source:MGI Symbol;Acc:MGI:97904]
#INFO:	BIOGRID NEIGHBOUR:	RNF14	ring finger protein 14 [Source:MGI Symbol;Acc:MGI:1929668]
#INFO:	BIOGRID NEIGHBOUR:	NONO	non-POU-domain-containing, octamer binding protein [Source:MGI Symbol;Acc:MGI:1855692]
#INFO:	BIOGRID NEIGHBOUR:	RORC	RAR-related orphan receptor gamma [Source:MGI Symbol;Acc:MGI:104856]
#INFO:	BIOGRID NEIGHBOUR:	NCL	nucleolin [Source:MGI Symbol;Acc:MGI:97286]
#INFO:	BIOGRID NEIGHBOUR:	MTA2	metastasis-associated gene family, member 2 [Source:MGI Symbol;Acc:MGI:1346340]
#INFO:	BIOGRID NEIGHBOUR:	HIST3H2A	histone cluster 3, H2a [Source:MGI Symbol;Acc:MGI:2448458]
#INFO:	BIOGRID NEIGHBOUR:	PAPOLB	poly (A) polymerase beta (testis specific) [Source:MGI Symbol;Acc:MGI:1932115]
#INFO:	BIOGRID NEIGHBOUR:	PSMD13	proteasome (prosome, macropain) 26S subunit, non-ATPase, 13 [Source:MGI Symbol;Acc:MGI:1345192]
#INFO:	BIOGRID NEIGHBOUR:	SMARCE1	SWI/SNF related, matrix associated, actin dependent regulator of chromatin, subfamily e, member 1 [Source:MGI Symbol;Acc:MGI:1927347]
#INFO:	BIOGRID NEIGHBOUR:	HIST1H4H	histone cluster 1, H4h [Source:MGI Symbol;Acc:MGI:2448427]
#INFO:	BIOGRID NEIGHBOUR:	OLIG2	oligodendrocyte transcription factor 2 [Source:MGI Symbol;Acc:MGI:1355331]
#INFO:	BIOGRID NEIGHBOUR:	HIST2H2AB	histone cluster 2, H2ab [Source:MGI Symbol;Acc:MGI:2448314]
#INFO:	BIOGRID NEIGHBOUR:	UBC	ubiquitin C [Source:MGI Symbol;Acc:MGI:98889]
#INFO:
#INFO:	--- BIOGRID graph structure
#INFO:
#INFO:	BIOGRID INTERACTION:	CHD4*	RORC
#INFO:	BIOGRID INTERACTION:	CHD4*	TFCP2L1
#INFO:	BIOGRID INTERACTION:	CHD4*	FOXP3
#INFO:	BIOGRID INTERACTION:	CHD4*	MTA2
#INFO:	BIOGRID INTERACTION:	CHD4*	EP300
#INFO:	BIOGRID INTERACTION:	CHD4*	EED
#INFO:	BIOGRID INTERACTION:	CHD4*	NPHP4
#INFO:	BIOGRID INTERACTION:	CHD4*	NFE2
#INFO:	BIOGRID INTERACTION:	CHD4*	NANOG
#INFO:	BIOGRID INTERACTION:	CHD4*	TRIP13
#INFO:	BIOGRID INTERACTION:	CHD4*	PCBD1
#INFO:	BIOGRID INTERACTION:	CHD4*	SSBP4
#INFO:	BIOGRID INTERACTION:	CHD4*	VEZF1
#INFO:	BIOGRID INTERACTION:	CHD4*	EWSR1
#INFO:	BIOGRID INTERACTION:	CHD4*	GATA1
#INFO:	BIOGRID INTERACTION:	CHD4*	POU5F1
#INFO:	BIOGRID INTERACTION:	CHD4*	SALL4
#INFO:	BIOGRID INTERACTION:	CHD4*	TCF12
#INFO:	BIOGRID INTERACTION:	CHD4*	L3MBTL2
#INFO:	BIOGRID INTERACTION:	CHD4*	HOXA2
#INFO:	BIOGRID INTERACTION:	CHD4*	NAB2
#INFO:	BIOGRID INTERACTION:	CHD4*	CHAF1A
#INFO:	BIOGRID INTERACTION:	CHD4*	ESRRB
#INFO:	BIOGRID INTERACTION:	TCF3*	ID2
#INFO:	BIOGRID INTERACTION:	TCF3*	STIP1
#INFO:	BIOGRID INTERACTION:	TCF3*	UBE2N
#INFO:	BIOGRID INTERACTION:	TCF3*	ID3
#INFO:	BIOGRID INTERACTION:	TCF3*	CIITA
#INFO:	BIOGRID INTERACTION:	TCF3*	ZFP277
#INFO:	BIOGRID INTERACTION:	TCF3*	PSMD11
#INFO:	BIOGRID INTERACTION:	TCF3*	MED16
#INFO:	BIOGRID INTERACTION:	TCF3*	CERS2
#INFO:	BIOGRID INTERACTION:	TCF3*	PRPF8
#INFO:	BIOGRID INTERACTION:	TCF3*	MEIS2
#INFO:	BIOGRID INTERACTION:	TCF3*	TAF15
#INFO:	BIOGRID INTERACTION:	TCF3*	RPL4
#INFO:	BIOGRID INTERACTION:	TCF3*	PBX4
#INFO:	BIOGRID INTERACTION:	TCF3*	PDCD6
#INFO:	BIOGRID INTERACTION:	TCF3*	EIF4A2
#INFO:	BIOGRID INTERACTION:	TCF3*	UBB
#INFO:	BIOGRID INTERACTION:	TCF3*	JADE1
#INFO:	BIOGRID INTERACTION:	TCF3*	SUB1
#INFO:	BIOGRID INTERACTION:	TCF3*	HIST2H4
#INFO:	BIOGRID INTERACTION:	TCF3*	MYSM1
#INFO:	BIOGRID INTERACTION:	TCF3*	YWHAQ
#INFO:	BIOGRID INTERACTION:	TCF3*	HAND2
#INFO:	BIOGRID INTERACTION:	TCF3*	SMARCA4
#INFO:	BIOGRID INTERACTION:	TCF3*	PCNA
#INFO:	BIOGRID INTERACTION:	TCF3*	IKBKG
#INFO:	BIOGRID INTERACTION:	TCF3*	NEUROD1
#INFO:	BIOGRID INTERACTION:	TCF3*	TRIP4
#INFO:	BIOGRID INTERACTION:	TCF3*	TCF4*
#INFO:	BIOGRID INTERACTION:	TCF3*	RAI14
#INFO:	BIOGRID INTERACTION:	TCF3*	UBE2I
#INFO:	BIOGRID INTERACTION:	TCF3*	PDLIM4
#INFO:	BIOGRID INTERACTION:	TCF3*	HIST1H4K
#INFO:	BIOGRID INTERACTION:	TCF3*	ZDHHC6
#INFO:	BIOGRID INTERACTION:	TCF3*	PSMD2
#INFO:	BIOGRID INTERACTION:	TCF3*	POLR1A
#INFO:	BIOGRID INTERACTION:	TCF3*	NCAPD2
#INFO:	BIOGRID INTERACTION:	TCF3*	RPSA
#INFO:	BIOGRID INTERACTION:	TCF3*	TWIST1
#INFO:	BIOGRID INTERACTION:	TCF3*	LMO2
#INFO:	BIOGRID INTERACTION:	TCF3*	FERD3L
#INFO:	BIOGRID INTERACTION:	TCF3*	SF3B3
#INFO:	BIOGRID INTERACTION:	TCF3*	DDX5
#INFO:	BIOGRID INTERACTION:	TCF3*	EEF1B2
#INFO:	BIOGRID INTERACTION:	TCF3*	PAK2
#INFO:	BIOGRID INTERACTION:	TCF3*	ZDHHC15
#INFO:	BIOGRID INTERACTION:	TCF3*	DNMT1
#INFO:	BIOGRID INTERACTION:	TCF3*	RALGAPA1
#INFO:	BIOGRID INTERACTION:	TCF3*	HIST1H4C
#INFO:	BIOGRID INTERACTION:	TCF3*	STUB1
#INFO:	BIOGRID INTERACTION:	TCF3*	ID1
#INFO:	BIOGRID INTERACTION:	TCF3*	CHD4*
#INFO:	BIOGRID INTERACTION:	TCF3*	SRSF1
#INFO:	BIOGRID INTERACTION:	TCF3*	NEUROG2
#INFO:	BIOGRID INTERACTION:	TCF3*	RPS3
#INFO:	BIOGRID INTERACTION:	TCF3*	PSME3
#INFO:	BIOGRID INTERACTION:	TCF3*	ERCC8
#INFO:	BIOGRID INTERACTION:	TCF3*	RFX4
#INFO:	BIOGRID INTERACTION:	TCF3*	PRPF31
#INFO:	BIOGRID INTERACTION:	TCF3*	TCF3*
#INFO:	BIOGRID INTERACTION:	TCF3*	PHF2
#INFO:	BIOGRID INTERACTION:	TCF3*	SOWAHC
#INFO:	BIOGRID INTERACTION:	TCF3*	NPM1
#INFO:	BIOGRID INTERACTION:	TCF3*	PARK7
#INFO:	BIOGRID INTERACTION:	TCF3*	TSC22D3
#INFO:	BIOGRID INTERACTION:	TCF3*	ASCL1
#INFO:	BIOGRID INTERACTION:	TCF3*	RBBP7
#INFO:	BIOGRID INTERACTION:	TCF3*	IVNS1ABP
#INFO:	BIOGRID INTERACTION:	TCF3*	BHLHE41
#INFO:	BIOGRID INTERACTION:	TCF3*	LSM2
#INFO:	BIOGRID INTERACTION:	TCF3*	BRCA1
#INFO:	BIOGRID INTERACTION:	TCF3*	NCAPG
#INFO:	BIOGRID INTERACTION:	TCF3*	ELAVL2
#INFO:	BIOGRID INTERACTION:	TCF3*	SKP1A
#INFO:	BIOGRID INTERACTION:	TCF3*	TLE6
#INFO:	BIOGRID INTERACTION:	TCF3*	TCF15
#INFO:	BIOGRID INTERACTION:	TCF3*	TRIM27
#INFO:	BIOGRID INTERACTION:	TCF3*	RFC3
#INFO:	BIOGRID INTERACTION:	TCF3*	ZFP292
#INFO:	BIOGRID INTERACTION:	TCF3*	RPL27A*
#INFO:	BIOGRID INTERACTION:	TCF3*	ASCL3
#INFO:	BIOGRID INTERACTION:	TCF3*	FOXP1
#INFO:	BIOGRID INTERACTION:	TCF3*	TCF12
#INFO:	BIOGRID INTERACTION:	TCF3*	EIF3G
#INFO:	BIOGRID INTERACTION:	TCF3*	SFN
#INFO:	BIOGRID INTERACTION:	TCF3*	TAF1B
#INFO:	BIOGRID INTERACTION:	TCF3*	EIF4A1
#INFO:	BIOGRID INTERACTION:	TCF3*	PAPOLB
#INFO:	BIOGRID INTERACTION:	TCF3*	HIST1H4H
#INFO:	BIOGRID INTERACTION:	TCF3*	HIST2H2AB
#INFO:	BIOGRID INTERACTION:	TCF3*	OLIG2
#INFO:	BIOGRID INTERACTION:	TCF3*	UBC
#INFO:	BIOGRID INTERACTION:	TCF3*	SMARCE1
#INFO:	BIOGRID INTERACTION:	TCF3*	PSMD13
#INFO:	BIOGRID INTERACTION:	TCF3*	GFI1
#INFO:	BIOGRID INTERACTION:	TCF3*	NCL
#INFO:	BIOGRID INTERACTION:	TCF3*	NONO
#INFO:	BIOGRID INTERACTION:	TCF3*	RNF14
#INFO:	BIOGRID INTERACTION:	TCF3*	HIST3H2A
#INFO:	BIOGRID INTERACTION:	TCF3*	RBBP4
#INFO:	BIOGRID INTERACTION:	TCF3*	RPL7A
#INFO:	BIOGRID INTERACTION:	TCF3*	MYOD1
#INFO:	BIOGRID INTERACTION:	RPL27A*	EED
#INFO:	BIOGRID INTERACTION:	RPL27A*	UBC
#INFO:	BIOGRID INTERACTION:	STRA13*	STRA13*
#INFO:	BIOGRID INTERACTION:	TCF4*	ASCL3
#INFO:	BIOGRID INTERACTION:	TCF4*	TCF12
#INFO:	BIOGRID INTERACTION:	TCF4*	HAND2
#INFO:	BIOGRID INTERACTION:	TCF4*	ID1
#INFO:	BIOGRID INTERACTION:	TCF4*	LMO2
#INFO:	BIOGRID INTERACTION:	TCF4*	JUN
#INFO:	BIOGRID INTERACTION:	TCF4*	TCF4*
#INFO:	BIOGRID INTERACTION:	TCF4*	ID3
#INFO:	BIOGRID INTERACTION:	TCF4*	MYF5
#INFO:	BIOGRID INTERACTION:	TCF4*	DOT1L
#INFO:	BIOGRID INTERACTION:	TCF4*	CTNNB1
#INFO:	BIOGRID INTERACTION:	TLE1*	FOXG1
#INFO:	BIOGRID INTERACTION:	TLE1*	HDAC1
#INFO:	BIOGRID INTERACTION:	TLE1*	SS18
#INFO:	BIOGRID INTERACTION:	TLE1*	ATF2
#INFO:	BIOGRID INTERACTION:	TLE1*	RUNX2
#INFO:	BIOGRID INTERACTION:	TLE1*	BARX2
#INFO:	BIOGRID INTERACTION:	TLE1*	TLE1*
#INFO:	BIOGRID INTERACTION:	TLE1*	AES
#INFO:	BIOGRID INTERACTION:	TLE1*	EZH2
#INFO:	BIOGRID INTERACTION:	TLE1*	SKOR1
#INFO:	BIOGRID INTERACTION:	TLE1*	HES6

## Sheet: gProfiler_mildUP
#	signf	p-value	T	Q	Q&T	Q&T/Q	Q&T/T	term ID	t type	t group	t name	t depth	Q&T list
#
1	!	0.000747	1036	187	27	0.144	0.026	GO:1901135	BP	9	carbohydrate derivative metabolic process	1	GNAI3,RHOA,CHP1,ATP6V0A1,MGAT4C,PSEN1,RAB1A,PFKL,DLD,ENTPD5,SDHA,HEXB,AK3,HPRT,UAP1,SERP1,PAPSS1,VCP,PGM1,AHCYL2,DERA,HK1,GALNT6,ATP6V0A2,ADK,GUCY2C,FUT2
1	!	5.12e-06	13454	187	154	0.824	0.011	GO:0044699	BP	9	single-organism process	1	GNAI3,SLC13A2,SLC26A3,IFT46,SCIN,PTPN6,RALB,WDR1,PRLR,METAP1,M6PR,RHOA,ALDH3A2,STX5A,CHP1,CAPZA2,LAMP2,IL13RA1,KPNA2,RARS,ATP6V0A1,FRK,CD164,MICAL1,MGAT4C,PSEN1,SGK1,STX7,IFNGR1,RAB1A,PFKL,CANX,DLD,ACOX1,ATP2A3,NET1,GDI2,ENTPD5,HNRNPK,SDHA,OCLN,HEXB,GFM2,SQLE,ACO2,ADGRG7,SYNJ2,DSC2,HSPA9,NARS,CD74,AK3,CYP2C55,MAOA,ERLIN1,MYO1A,HPRT,PGM2,PDIA4,IDH1,SLC40A1,SLC9A2,PLEKHB2,VIL1,ACTR3,CDC42BPA,CERS6,…
1	!	5.37e-09	9303	187	128	0.684	0.014	GO:0044763	BP	9	single-organism cellular process	2	GNAI3,SLC26A3,IFT46,SCIN,PTPN6,RALB,WDR1,PRLR,METAP1,M6PR,RHOA,ALDH3A2,STX5A,CHP1,CAPZA2,LAMP2,RARS,ATP6V0A1,FRK,MICAL1,MGAT4C,PSEN1,SGK1,STX7,RAB1A,PFKL,DLD,ACOX1,ATP2A3,NET1,ENTPD5,HNRNPK,SDHA,OCLN,HEXB,GFM2,ACO2,SYNJ2,DSC2,HSPA9,NARS,CD74,AK3,CYP2C55,ERLIN1,MYO1A,HPRT,PDIA4,IDH1,SLC40A1,PLEKHB2,VIL1,ACTR3,CDC42BPA,CERS6,PDIA3,TPD52,ATP9A,SPATA5,SERP1,ETFDH,SSR3,HAO2,HADH,PAPSS1,WLS,ASPH,CDH17,…
1	!	1.75e-07	3697	187	69	0.369	0.019	GO:0044710	BP	9	single-organism metabolic process	1	GNAI3,PTPN6,RHOA,ALDH3A2,CHP1,RARS,ATP6V0A1,MICAL1,MGAT4C,PSEN1,PFKL,DLD,ACOX1,GDI2,ENTPD5,SDHA,HEXB,SQLE,ACO2,SYNJ2,NARS,CD74,AK3,CYP2C55,MAOA,ERLIN1,HPRT,PGM2,IDH1,CERS6,SERP1,ETFDH,HAO2,HADH,PAPSS1,ASPH,SDCBP,VCP,PGM1,UGT2B34,SULT1D1,AHCYL2,DERA,FAR1,SLC6A14,HEPH,PDHA1,ASAH1,SC5D,IDH3A,NPTN,SLC16A1,HK1,GALNT6,AZIN1,ATP6V0A2,MBOAT1,ADK,ABHD2,SHC1,GUCY2C,MAPK6,CYP2J6,FUT2,DHCR7,ARL1,SUCLG2,ACAD1…
1	!	0.00188	1019	187	26	0.139	0.026	GO:0055114	BP	9	oxidation-reduction process	2	ALDH3A2,MICAL1,DLD,ACOX1,GDI2,SDHA,SQLE,ACO2,CYP2C55,MAOA,IDH1,ETFDH,HAO2,HADH,ASPH,VCP,FAR1,HEPH,PDHA1,SC5D,IDH3A,HK1,CYP2J6,DHCR7,SUCLG2,ACAD11
1	!	4.4e-08	1738	187	45	0.241	0.026	GO:0044281	BP	9	small molecule metabolic process	2	GNAI3,RHOA,ALDH3A2,RARS,ATP6V0A1,PFKL,DLD,ACOX1,ENTPD5,SDHA,SQLE,ACO2,NARS,CD74,AK3,CYP2C55,ERLIN1,HPRT,PGM2,IDH1,SERP1,ETFDH,HAO2,HADH,PAPSS1,VCP,PGM1,UGT2B34,AHCYL2,DERA,FAR1,SLC6A14,PDHA1,SC5D,IDH3A,HK1,AZIN1,ATP6V0A2,ADK,GUCY2C,CYP2J6,DHCR7,SUCLG2,ACAD11,HMGCS1
1	!	0.0154	611	187	18	0.096	0.029	GO:0055086	BP	9	nucleobase-containing small molecule metabolic process	3	GNAI3,RHOA,ATP6V0A1,PFKL,DLD,ENTPD5,SDHA,AK3,HPRT,PAPSS1,VCP,AHCYL2,DERA,PDHA1,HK1,ATP6V0A2,ADK,GUCY2C
1	!	0.000106	338	187	16	0.086	0.047	GO:1901657	BP	9	glycosyl compound metabolic process	2	GNAI3,RHOA,ATP6V0A1,PFKL,DLD,ENTPD5,SDHA,AK3,HPRT,PAPSS1,VCP,AHCYL2,DERA,HK1,ATP6V0A2,ADK
1	!	0.00531	1897	187	37	0.198	0.02	GO:1901564	BP	9	organonitrogen compound metabolic process	1	GNAI3,UQCC1,RHOA,RARS,ATP6V0A1,PSEN1,PFKL,DLD,ENTPD5,SDHA,HEXB,GFM2,EIF4A2,GTPBP2,NARS,AK3,MAOA,HPRT,IDH1,CERS6,SERP1,PAPSS1,VCP,SULT1D1,AHCYL2,DERA,ATP6AP2,SLC6A14,PDHA1,EIF3L,EEF2,HK1,AZIN1,ATP6V0A2,ADK,GUCY2C,EIF4B
1	!	0.0123	484	187	16	0.086	0.033	GO:0072521	BP	9	purine-containing compound metabolic process	2	GNAI3,RHOA,ATP6V0A1,PFKL,DLD,ENTPD5,SDHA,AK3,HPRT,PAPSS1,VCP,AHCYL2,HK1,ATP6V0A2,ADK,GUCY2C
1	!	4.54e-05	318	187	16	0.086	0.05	GO:0009116	BP	9	nucleoside metabolic process	2	GNAI3,RHOA,ATP6V0A1,PFKL,DLD,ENTPD5,SDHA,AK3,HPRT,PAPSS1,VCP,AHCYL2,DERA,HK1,ATP6V0A2,ADK
1	!	0.000133	299	187	15	0.08	0.05	GO:0009119	BP	9	ribonucleoside metabolic process	3	GNAI3,RHOA,ATP6V0A1,PFKL,DLD,ENTPD5,SDHA,AK3,HPRT,PAPSS1,VCP,AHCYL2,HK1,ATP6V0A2,ADK
1	!	5.34e-05	279	187	15	0.08	0.054	GO:0042278	BP	9	purine nucleoside metabolic process	3	GNAI3,RHOA,ATP6V0A1,PFKL,DLD,ENTPD5,SDHA,AK3,HPRT,PAPSS1,VCP,AHCYL2,HK1,ATP6V0A2,ADK
1	!	4.4e-05	275	187	15	0.08	0.055	GO:0046128	BP	9	purine ribonucleoside metabolic process	4	GNAI3,RHOA,ATP6V0A1,PFKL,DLD,ENTPD5,SDHA,AK3,HPRT,PAPSS1,VCP,AHCYL2,HK1,ATP6V0A2,ADK
1	!	0.0246	87	187	7	0.037	0.08	GO:0042451	BP	9	purine nucleoside biosynthetic process	1	ATP6V0A1,AK3,HPRT,PAPSS1,VCP,ATP6V0A2,ADK
1	!	0.0246	87	187	7	0.037	0.08	GO:0046129	BP	9	purine ribonucleoside biosynthetic process	2	ATP6V0A1,AK3,HPRT,PAPSS1,VCP,ATP6V0A2,ADK
1	!	0.0125	922	187	23	0.123	0.025	GO:0019637	BP	9	organophosphate metabolic process	1	GNAI3,RHOA,ATP6V0A1,PFKL,DLD,ENTPD5,SDHA,HEXB,SYNJ2,AK3,HPRT,IDH1,PAPSS1,VCP,PGM1,DERA,FAR1,PDHA1,HK1,ATP6V0A2,MBOAT1,ADK,GUCY2C
1	!	0.0214	565	187	17	0.091	0.03	GO:0006753	BP	9	nucleoside phosphate metabolic process	2	GNAI3,RHOA,ATP6V0A1,PFKL,DLD,ENTPD5,SDHA,AK3,HPRT,PAPSS1,VCP,DERA,PDHA1,HK1,ATP6V0A2,ADK,GUCY2C
1	!	0.00331	242	187	12	0.064	0.05	GO:0009141	BP	9	nucleoside triphosphate metabolic process	3	GNAI3,RHOA,ATP6V0A1,PFKL,DLD,ENTPD5,SDHA,AK3,VCP,HK1,ATP6V0A2,ADK
1	!	0.00774	218	187	11	0.059	0.05	GO:0009199	BP	9	ribonucleoside triphosphate metabolic process	4	GNAI3,RHOA,ATP6V0A1,PFKL,DLD,ENTPD5,SDHA,AK3,VCP,HK1,ATP6V0A2
1	!	0.00115	219	187	12	0.064	0.055	GO:0009144	BP	9	purine nucleoside triphosphate metabolic process	4	GNAI3,RHOA,ATP6V0A1,PFKL,DLD,ENTPD5,SDHA,AK3,VCP,HK1,ATP6V0A2,ADK
1	!	0.00565	211	187	11	0.059	0.052	GO:0009205	BP	9	purine ribonucleoside triphosphate metabolic process	5	GNAI3,RHOA,ATP6V0A1,PFKL,DLD,ENTPD5,SDHA,AK3,VCP,HK1,ATP6V0A2
1	!	0.00526	253	187	12	0.064	0.047	GO:0009123	BP	9	nucleoside monophosphate metabolic process	3	RHOA,ATP6V0A1,PFKL,DLD,ENTPD5,SDHA,AK3,HPRT,VCP,HK1,ATP6V0A2,ADK
1	!	0.00303	240	187	12	0.064	0.05	GO:0009161	BP	9	ribonucleoside monophosphate metabolic process	4	RHOA,ATP6V0A1,PFKL,DLD,ENTPD5,SDHA,AK3,HPRT,VCP,HK1,ATP6V0A2,ADK
1	!	0.00177	228	187	12	0.064	0.053	GO:0009126	BP	9	purine nucleoside monophosphate metabolic process	4	RHOA,ATP6V0A1,PFKL,DLD,ENTPD5,SDHA,AK3,HPRT,VCP,HK1,ATP6V0A2,ADK
1	!	0.00169	227	187	12	0.064	0.053	GO:0009167	BP	9	purine ribonucleoside monophosphate metabolic process	5	RHOA,ATP6V0A1,PFKL,DLD,ENTPD5,SDHA,AK3,HPRT,VCP,HK1,ATP6V0A2,ADK
1	!	0.017	555	187	17	0.091	0.031	GO:0009117	BP	9	nucleotide metabolic process	3	GNAI3,RHOA,ATP6V0A1,PFKL,DLD,ENTPD5,SDHA,AK3,HPRT,PAPSS1,VCP,DERA,PDHA1,HK1,ATP6V0A2,ADK,GUCY2C
1	!	0.0174	441	187	15	0.08	0.034	GO:0006163	BP	9	purine nucleotide metabolic process	4	GNAI3,RHOA,ATP6V0A1,PFKL,DLD,ENTPD5,SDHA,AK3,HPRT,PAPSS1,VCP,HK1,ATP6V0A2,ADK,GUCY2C
1	!	0.0252	455	187	15	0.08	0.033	GO:0019693	BP	9	ribose phosphate metabolic process	1	GNAI3,RHOA,ATP6V0A1,PFKL,DLD,ENTPD5,SDHA,AK3,HPRT,PAPSS1,VCP,HK1,ATP6V0A2,ADK,GUCY2C
1	!	0.0189	444	187	15	0.08	0.034	GO:0009259	BP	9	ribonucleotide metabolic process	2	GNAI3,RHOA,ATP6V0A1,PFKL,DLD,ENTPD5,SDHA,AK3,HPRT,PAPSS1,VCP,HK1,ATP6V0A2,ADK,GUCY2C
1	!	0.0125	429	187	15	0.08	0.035	GO:0009150	BP	9	purine ribonucleotide metabolic process	3	GNAI3,RHOA,ATP6V0A1,PFKL,DLD,ENTPD5,SDHA,AK3,HPRT,PAPSS1,VCP,HK1,ATP6V0A2,ADK,GUCY2C
1	!	6.13e-05	915	187	27	0.144	0.03	GO:0006082	BP	9	organic acid metabolic process	1	RARS,PFKL,DLD,ACOX1,ENTPD5,SDHA,ACO2,NARS,CD74,CYP2C55,ERLIN1,IDH1,ETFDH,HAO2,HADH,PAPSS1,UGT2B34,AHCYL2,SLC6A14,PDHA1,SC5D,IDH3A,HK1,AZIN1,CYP2J6,SUCLG2,ACAD11
1	!	4.36e-05	900	187	27	0.144	0.03	GO:0043436	BP	9	oxoacid metabolic process	2	RARS,PFKL,DLD,ACOX1,ENTPD5,SDHA,ACO2,NARS,CD74,CYP2C55,ERLIN1,IDH1,ETFDH,HAO2,HADH,PAPSS1,UGT2B34,AHCYL2,SLC6A14,PDHA1,SC5D,IDH3A,HK1,AZIN1,CYP2J6,SUCLG2,ACAD11
1	!	4.61e-05	842	187	26	0.139	0.031	GO:0019752	BP	9	carboxylic acid metabolic process	3	RARS,PFKL,DLD,ACOX1,ENTPD5,SDHA,ACO2,NARS,CD74,CYP2C55,ERLIN1,IDH1,ETFDH,HAO2,HADH,UGT2B34,AHCYL2,SLC6A14,PDHA1,SC5D,IDH3A,HK1,AZIN1,CYP2J6,SUCLG2,ACAD11
1	!	0.00197	38	187	6	0.032	0.158	GO:0072350	BP	9	tricarboxylic acid metabolic process	4	SDHA,ACO2,IDH1,PDHA1,IDH3A,SUCLG2
1	!	0.00082	33	187	6	0.032	0.182	GO:0006101	BP	9	citrate metabolic process	5	SDHA,ACO2,IDH1,PDHA1,IDH3A,SUCLG2
1	!	0.013	544	187	17	0.091	0.031	GO:0032787	BP	9	monocarboxylic acid metabolic process	4	PFKL,DLD,ACOX1,ENTPD5,CD74,CYP2C55,ERLIN1,IDH1,ETFDH,HAO2,HADH,UGT2B34,PDHA1,SC5D,HK1,CYP2J6,ACAD11
1	!	0.00693	72	187	7	0.037	0.097	GO:0009060	BP	9	aerobic respiration	1	SDHA,ACO2,IDH1,VCP,PDHA1,IDH3A,SUCLG2
1	!	0.000362	29	187	6	0.032	0.207	GO:0006099	BP	9	tricarboxylic acid cycle	2	SDHA,ACO2,IDH1,PDHA1,IDH3A,SUCLG2
1	!	0.00114	306	187	14	0.075	0.046	GO:0006091	BP	16	generation of precursor metabolites and energy	1	RHOA,PFKL,DLD,ACOX1,ENTPD5,SDHA,ACO2,IDH1,ETFDH,VCP,PDHA1,IDH3A,HK1,SUCLG2
1	!	0.000563	5332	187	78	0.417	0.015	GO:0051179	BP	3	localization	1	GNAI3,GPR107,TMPRSS2,SLC13A2,SLC26A3,IFT46,SCIN,PTPN6,RALB,WDR1,PRLR,M6PR,RHOA,STX5A,CHP1,LAMP2,KPNA2,ATP6V0A1,PSEN1,SGK1,STX7,RAB1A,PFKL,CANX,SYPL,ATP2A3,NET1,GDI2,HNRNPK,HEXB,DSC2,HSPA9,CD74,MYO1A,SLC40A1,SLC9A2,VIL1,ACTR3,SLC35F5,CDC42BPA,TMEM63A,ATP9A,SERP1,SSR3,HADH,WLS,CDH17,SDCBP,CHMP5,VCP,SLC15A4,COPG1,SLC6A6,ZDHHC13,SLC6A14,HEPH,VPS35,IST1,NPTN,USP4,SLC16A1,SLC26A2,KRT20,HK1,AZIN1,CTNNA1…
1	!	0.00551	2556	187	45	0.241	0.018	GO:0033036	BP	3	macromolecule localization	2	IFT46,SCIN,RALB,M6PR,STX5A,CHP1,LAMP2,KPNA2,PSEN1,SGK1,STX7,RAB1A,PFKL,GDI2,HNRNPK,HEXB,HSPA9,CD74,SLC9A2,VIL1,ATP9A,SERP1,SSR3,HADH,WLS,CHMP5,VCP,SLC15A4,COPG1,VPS35,IST1,NPTN,USP4,SLC16A1,KRT20,HK1,CTNNA1,TXNIP,GOLPH3L,APOL10A,ARFGAP3,ACTN4,ARL1,SRSF3,RAB18
1	!	0.0135	2221	187	40	0.214	0.018	GO:0008104	BP	3	protein localization	3	IFT46,SCIN,RALB,M6PR,STX5A,CHP1,LAMP2,KPNA2,PSEN1,SGK1,STX7,RAB1A,PFKL,GDI2,HSPA9,CD74,SLC9A2,VIL1,SERP1,SSR3,HADH,WLS,CHMP5,VCP,SLC15A4,COPG1,VPS35,IST1,NPTN,USP4,SLC16A1,KRT20,HK1,CTNNA1,TXNIP,GOLPH3L,ARFGAP3,ACTN4,ARL1,RAB18
1	!	8.61e-05	4263	187	69	0.369	0.016	GO:0051234	BP	3	establishment of localization	2	GNAI3,GPR107,TMPRSS2,SLC13A2,SLC26A3,IFT46,PTPN6,RALB,WDR1,PRLR,M6PR,RHOA,STX5A,CHP1,LAMP2,KPNA2,ATP6V0A1,PSEN1,SGK1,STX7,RAB1A,PFKL,CANX,SYPL,ATP2A3,GDI2,HNRNPK,HSPA9,CD74,SLC40A1,SLC9A2,VIL1,ACTR3,SLC35F5,CDC42BPA,TMEM63A,ATP9A,SERP1,SSR3,HADH,WLS,CDH17,SDCBP,CHMP5,VCP,SLC15A4,COPG1,SLC6A6,ZDHHC13,SLC6A14,HEPH,VPS35,IST1,SLC16A1,SLC26A2,KRT20,HK1,AZIN1,ATP6V0A2,TXNIP,SLC25A24,GOLPH3L,APOL10A,AR…
1	!	0.000295	4116	187	66	0.353	0.016	GO:0006810	BP	3	transport	3	GNAI3,GPR107,TMPRSS2,SLC13A2,SLC26A3,IFT46,PTPN6,RALB,WDR1,PRLR,M6PR,RHOA,STX5A,CHP1,LAMP2,KPNA2,ATP6V0A1,PSEN1,SGK1,STX7,RAB1A,PFKL,CANX,SYPL,ATP2A3,GDI2,HNRNPK,HSPA9,CD74,SLC40A1,SLC9A2,VIL1,SLC35F5,TMEM63A,ATP9A,SERP1,SSR3,HADH,WLS,CDH17,SDCBP,CHMP5,VCP,SLC15A4,COPG1,SLC6A6,ZDHHC13,SLC6A14,HEPH,VPS35,IST1,SLC16A1,SLC26A2,KRT20,AZIN1,ATP6V0A2,TXNIP,SLC25A24,GOLPH3L,APOL10A,ARFGAP3,ACTN4,ARL1,CL…
1	!	0.00254	2319	187	43	0.23	0.019	GO:0071702	BP	3	organic substance transport	4	SLC13A2,SLC26A3,IFT46,M6PR,STX5A,CHP1,LAMP2,KPNA2,PSEN1,STX7,RAB1A,PFKL,GDI2,HNRNPK,HSPA9,CD74,VIL1,ATP9A,SERP1,SSR3,HADH,WLS,CDH17,CHMP5,VCP,SLC15A4,COPG1,SLC6A6,SLC6A14,VPS35,IST1,SLC16A1,SLC26A2,KRT20,AZIN1,TXNIP,SLC25A24,GOLPH3L,APOL10A,ARFGAP3,ACTN4,SRSF3,RAB18
1	!	0.035	3098	187	49	0.262	0.016	GO:0065008	BP	7	regulation of biological quality	1	SLC26A3,IFT46,SCIN,PTPN6,WDR1,PRLR,METAP1,RHOA,CHP1,CAPZA2,LAMP2,ATP6V0A1,PSEN1,SGK1,RAB1A,PFKL,DLD,ACOX1,ATP2A3,HEXB,DSC2,HSPA9,CD74,MAOA,PDIA4,SLC40A1,SLC9A2,VIL1,ACTR3,PDIA3,ATP9A,SERP1,HADH,ASPH,VCP,PROM1,ATP6AP2,HEPH,RNF128,VPS35,IST1,NPTN,USP4,SLC16A1,SLC26A2,CDHR2,HK1,ATP6V0A2,RMDN3
1	!	0.000334	687	187	22	0.118	0.032	GO:0070161	CC	2	anchoring junction	1	RHOA,STX5A,CHP1,RARS,RAB1A,GDI2,HNRNPK,DSC2,HSPA9,IDH1,ACTR3,PDIA3,SDCBP,CHMP5,IST1,LMO7,CTNND1,EEF2,CTNNA1,ATP6V0A2,PLEKHA7,ACTN4
1	!	0.000222	671	187	22	0.118	0.033	GO:0005912	CC	2	adherens junction	2	RHOA,STX5A,CHP1,RARS,RAB1A,GDI2,HNRNPK,DSC2,HSPA9,IDH1,ACTR3,PDIA3,SDCBP,CHMP5,IST1,LMO7,CTNND1,EEF2,CTNNA1,ATP6V0A2,PLEKHA7,ACTN4
1	!	0.00232	649	187	20	0.107	0.031	GO:0005911	CC	2	cell-cell junction	1	PTPN6,WDR1,RHOA,STX5A,RARS,RAB1A,HNRNPK,OCLN,DSC2,IDH1,ACTR3,SDCBP,CHMP5,IST1,LMO7,CTNND1,EEF2,CTNNA1,PLEKHA7,ACTN4
1	!	0.00225	324	187	14	0.075	0.043	GO:0005913	CC	2	cell-cell adherens junction	2	STX5A,RARS,RAB1A,HNRNPK,DSC2,IDH1,SDCBP,CHMP5,IST1,LMO7,CTNND1,EEF2,CTNNA1,PLEKHA7
1	!	5.34e-09	10016	187	134	0.717	0.013	GO:0016020	CC	5	membrane	1	GNAI3,GPR107,TMPRSS2,SLC13A2,SLC26A3,IFT46,PTPN6,RALB,PRLR,UQCC1,PSMD2,M6PR,RHOA,ALDH3A2,STX5A,CHP1,CAPZA2,LAMP2,IL13RA1,KPNA2,RARS,ATP6V0A1,FRK,CD164,MGAT4C,PSEN1,SGK1,STX7,IFNGR1,RAB1A,PFKL,CANX,SYPL,ACOX1,ATP2A3,NET1,GDI2,ENTPD5,HNRNPK,SDHA,OCLN,HEXB,SQLE,ADGRG7,TMEM50B,SYNJ2,MEP1A,DSC2,CD74,CYP2C55,MAOA,ERLIN1,MYO1A,TM9SF2,SLC40A1,SLC9A2,PLEKHB2,VIL1,ACTR3,SLC35F5,TMEM63A,UAP1,CERS6,TPD52,ATP…
1	!	3.19e-06	1156	187	33	0.176	0.029	GO:0098805	CC	5	whole membrane	2	GNAI3,M6PR,LAMP2,ATP6V0A1,CD164,PSEN1,STX7,SYPL,ACOX1,SYNJ2,MAOA,MYO1A,TM9SF2,PLEKHB2,TMEM63A,ATP9A,WLS,SDCBP,CHMP5,COPG1,ZDHHC13,FAR1,VPS35,PPP2R1B,CTNND1,EEF2,HK1,CTNNA1,ATP6V0A2,ABHD2,IRGM1,DHCR7,RMDN3
1	!	0.00535	16334	187	167	0.893	0.01	GO:0005623	CC	5	cell	1	GNAI3,GPR107,TMPRSS2,SLC13A2,SLC26A3,IFT46,SCIN,PTPN6,RALB,WDR1,PRLR,METAP1,UQCC1,PSMD2,M6PR,RHOA,ALDH3A2,STX5A,CHP1,CAPZA2,LAMP2,KPNA2,RARS,ATP6V0A1,FRK,CD164,MICAL1,MGAT4C,PSEN1,SGK1,STX7,IFNGR1,RAB1A,PFKL,CANX,SYPL,DLD,ACOX1,ATP2A3,NET1,GDI2,ENTPD5,HNRNPK,SDHA,OCLN,HEXB,GFM2,SQLE,ACO2,EIF4A2,TMEM50B,SYNJ2,GTPBP2,DSC2,HSPA9,NARS,CD74,AK3,CYP2C55,MAOA,ERLIN1,MYO1A,TM9SF2,HPRT,PGM2,PDIA4,IDH1,SLC…
1	!	1.09e-11	12067	187	155	0.829	0.013	GO:0043226	CC	5	organelle	1	GNAI3,GPR107,TMPRSS2,SLC13A2,SLC26A3,IFT46,SCIN,PTPN6,RALB,WDR1,METAP1,UQCC1,PSMD2,M6PR,RHOA,ALDH3A2,STX5A,CHP1,CAPZA2,LAMP2,KPNA2,RARS,ATP6V0A1,FRK,CD164,MGAT4C,PSEN1,SGK1,STX7,IFNGR1,RAB1A,PFKL,CANX,SYPL,DLD,ACOX1,ATP2A3,NET1,GDI2,ENTPD5,HNRNPK,SDHA,OCLN,HEXB,GFM2,SQLE,ACO2,TMEM50B,MEP1A,GTPBP2,DSC2,HSPA9,NARS,CD74,AK3,CYP2C55,MAOA,ERLIN1,MYO1A,TM9SF2,HPRT,PGM2,PDIA4,IDH1,SLC40A1,PLEKHB2,VIL1,A…
1	!	6.34e-13	11229	187	151	0.807	0.013	GO:0043227	CC	5	membrane-bounded organelle	2	GNAI3,GPR107,TMPRSS2,SLC13A2,IFT46,SCIN,PTPN6,RALB,WDR1,METAP1,UQCC1,PSMD2,M6PR,RHOA,ALDH3A2,STX5A,CHP1,CAPZA2,LAMP2,KPNA2,RARS,ATP6V0A1,FRK,CD164,MGAT4C,PSEN1,SGK1,STX7,IFNGR1,RAB1A,PFKL,CANX,SYPL,DLD,ACOX1,ATP2A3,NET1,GDI2,ENTPD5,HNRNPK,SDHA,OCLN,HEXB,GFM2,SQLE,ACO2,TMEM50B,MEP1A,GTPBP2,DSC2,HSPA9,NARS,CD74,AK3,CYP2C55,MAOA,ERLIN1,TM9SF2,HPRT,PGM2,PDIA4,IDH1,SLC40A1,PLEKHB2,VIL1,ACTR3,CDC42BPA,…
1	!	2.79e-18	3742	187	89	0.476	0.024	GO:0031982	CC	5	vesicle	3	GNAI3,GPR107,TMPRSS2,SLC13A2,SCIN,PTPN6,RALB,WDR1,UQCC1,PSMD2,M6PR,RHOA,ALDH3A2,STX5A,CHP1,CAPZA2,LAMP2,RARS,ATP6V0A1,FRK,CD164,PSEN1,STX7,IFNGR1,RAB1A,PFKL,CANX,SYPL,DLD,GDI2,ENTPD5,HNRNPK,OCLN,HEXB,MEP1A,DSC2,HSPA9,NARS,CD74,TM9SF2,HPRT,PGM2,IDH1,SLC40A1,PLEKHB2,VIL1,ACTR3,CDC42BPA,TMEM63A,PDIA3,ATP9A,HAO2,WLS,SDCBP,CHMP5,VCP,PROM1,PGM1,COPG1,DERA,ZDHHC13,CTSC,SLC6A14,RNF128,ASAH1,VPS35,DNAJA2,…
1	!	1.08e-05	4330	187	72	0.385	0.017	GO:0005576	CC	5	extracellular region	1	GNAI3,TMPRSS2,SLC13A2,SCIN,PTPN6,RALB,WDR1,PSMD2,RHOA,ALDH3A2,CHP1,CAPZA2,LAMP2,RARS,ATP6V0A1,FRK,STX7,RAB1A,PFKL,CANX,SYPL,GDI2,ENTPD5,HNRNPK,HEXB,MEP1A,DSC2,HSPA9,NARS,CD74,TM9SF2,HPRT,PGM2,IDH1,VIL1,ACTR3,CDC42BPA,TMEM63A,PDIA3,HAO2,SDCBP,CHMP5,VCP,PROM1,PGM1,DERA,CTSC,SLC6A14,ASAH1,VPS35,DNAJA2,IST1,PPP2R1B,SH3BGRL2,CMTM6,SLC16A1,CTNND1,SLC26A2,CDHR2,EEF2,TBC1D24,GHITM,PLEKHA7,CLRN3,APOL10A,C…
1	!	5.14e-08	3771	187	71	0.38	0.019	GO:0044421	CC	5	extracellular region part	2	GNAI3,TMPRSS2,SLC13A2,SCIN,PTPN6,RALB,WDR1,PSMD2,RHOA,ALDH3A2,CHP1,CAPZA2,LAMP2,RARS,ATP6V0A1,FRK,STX7,RAB1A,PFKL,CANX,SYPL,GDI2,ENTPD5,HNRNPK,HEXB,MEP1A,DSC2,HSPA9,NARS,CD74,TM9SF2,HPRT,PGM2,IDH1,VIL1,ACTR3,CDC42BPA,TMEM63A,PDIA3,HAO2,SDCBP,CHMP5,VCP,PROM1,PGM1,DERA,CTSC,SLC6A14,ASAH1,VPS35,DNAJA2,IST1,PPP2R1B,SH3BGRL2,CMTM6,SLC16A1,CTNND1,SLC26A2,CDHR2,EEF2,TBC1D24,GHITM,PLEKHA7,CLRN3,CYP2J6,AC…
1	!	1.11e-14	2653	187	69	0.369	0.026	GO:0043230	CC	5	extracellular organelle	2	GNAI3,TMPRSS2,SLC13A2,SCIN,PTPN6,RALB,WDR1,PSMD2,RHOA,ALDH3A2,CHP1,CAPZA2,LAMP2,RARS,ATP6V0A1,FRK,STX7,RAB1A,PFKL,CANX,SYPL,GDI2,ENTPD5,HNRNPK,HEXB,MEP1A,DSC2,HSPA9,NARS,CD74,TM9SF2,HPRT,PGM2,IDH1,VIL1,ACTR3,CDC42BPA,TMEM63A,PDIA3,HAO2,SDCBP,CHMP5,VCP,PROM1,PGM1,DERA,CTSC,SLC6A14,ASAH1,VPS35,DNAJA2,IST1,PPP2R1B,SH3BGRL2,CMTM6,SLC16A1,CTNND1,SLC26A2,CDHR2,EEF2,GHITM,PLEKHA7,CLRN3,CYP2J6,ACTN4,FUT2…
1	!	9.84e-15	2647	187	69	0.369	0.026	GO:1903561	CC	5	extracellular vesicle	2	GNAI3,TMPRSS2,SLC13A2,SCIN,PTPN6,RALB,WDR1,PSMD2,RHOA,ALDH3A2,CHP1,CAPZA2,LAMP2,RARS,ATP6V0A1,FRK,STX7,RAB1A,PFKL,CANX,SYPL,GDI2,ENTPD5,HNRNPK,HEXB,MEP1A,DSC2,HSPA9,NARS,CD74,TM9SF2,HPRT,PGM2,IDH1,VIL1,ACTR3,CDC42BPA,TMEM63A,PDIA3,HAO2,SDCBP,CHMP5,VCP,PROM1,PGM1,DERA,CTSC,SLC6A14,ASAH1,VPS35,DNAJA2,IST1,PPP2R1B,SH3BGRL2,CMTM6,SLC16A1,CTNND1,SLC26A2,CDHR2,EEF2,GHITM,PLEKHA7,CLRN3,CYP2J6,ACTN4,FUT2…
1	!	7.25e-15	2632	187	69	0.369	0.026	GO:0070062	CC	5	extracellular exosome	2	GNAI3,TMPRSS2,SLC13A2,SCIN,PTPN6,RALB,WDR1,PSMD2,RHOA,ALDH3A2,CHP1,CAPZA2,LAMP2,RARS,ATP6V0A1,FRK,STX7,RAB1A,PFKL,CANX,SYPL,GDI2,ENTPD5,HNRNPK,HEXB,MEP1A,DSC2,HSPA9,NARS,CD74,TM9SF2,HPRT,PGM2,IDH1,VIL1,ACTR3,CDC42BPA,TMEM63A,PDIA3,HAO2,SDCBP,CHMP5,VCP,PROM1,PGM1,DERA,CTSC,SLC6A14,ASAH1,VPS35,DNAJA2,IST1,PPP2R1B,SH3BGRL2,CMTM6,SLC16A1,CTNND1,SLC26A2,CDHR2,EEF2,GHITM,PLEKHA7,CLRN3,CYP2J6,ACTN4,FUT2…
1	!	0.00411	16294	187	167	0.893	0.01	GO:0044464	CC	5	cell part	1	GNAI3,GPR107,TMPRSS2,SLC13A2,SLC26A3,IFT46,SCIN,PTPN6,RALB,WDR1,PRLR,METAP1,UQCC1,PSMD2,M6PR,RHOA,ALDH3A2,STX5A,CHP1,CAPZA2,LAMP2,KPNA2,RARS,ATP6V0A1,FRK,CD164,MICAL1,MGAT4C,PSEN1,SGK1,STX7,IFNGR1,RAB1A,PFKL,CANX,SYPL,DLD,ACOX1,ATP2A3,NET1,GDI2,ENTPD5,HNRNPK,SDHA,OCLN,HEXB,GFM2,SQLE,ACO2,EIF4A2,TMEM50B,SYNJ2,GTPBP2,DSC2,HSPA9,NARS,CD74,AK3,CYP2C55,MAOA,ERLIN1,MYO1A,TM9SF2,HPRT,PGM2,PDIA4,IDH1,SLC…
1	!	0.00201	152	187	10	0.053	0.066	GO:0098862	CC	5	cluster of actin-based cell projections	2	SLC26A3,SCIN,CAPZA2,MYO1A,SLC9A2,VIL1,ACTR3,SLC6A14,CDHR2,ACTN4
1	!	0.000105	111	187	10	0.053	0.09	GO:0005903	CC	5	brush border	3	SLC26A3,SCIN,CAPZA2,MYO1A,SLC9A2,VIL1,ACTR3,SLC6A14,CDHR2,ACTN4
1	!	1.01e-05	13269	187	152	0.813	0.011	GO:0005622	CC	5	intracellular	2	GNAI3,GPR107,IFT46,SCIN,PTPN6,RALB,WDR1,PRLR,METAP1,UQCC1,PSMD2,M6PR,RHOA,ALDH3A2,STX5A,CHP1,CAPZA2,LAMP2,KPNA2,RARS,ATP6V0A1,FRK,CD164,MICAL1,MGAT4C,PSEN1,SGK1,STX7,IFNGR1,RAB1A,PFKL,CANX,SYPL,DLD,ACOX1,ATP2A3,NET1,GDI2,ENTPD5,HNRNPK,SDHA,OCLN,HEXB,GFM2,SQLE,ACO2,EIF4A2,TMEM50B,SYNJ2,GTPBP2,DSC2,HSPA9,NARS,CD74,AK3,CYP2C55,MAOA,ERLIN1,MYO1A,TM9SF2,HPRT,PGM2,PDIA4,IDH1,SLC40A1,PLEKHB2,VIL1,ACTR3,…
1	!	2.78e-07	12666	187	151	0.807	0.012	GO:0044424	CC	5	intracellular part	3	GNAI3,GPR107,IFT46,SCIN,PTPN6,RALB,WDR1,METAP1,UQCC1,PSMD2,M6PR,RHOA,ALDH3A2,STX5A,CHP1,CAPZA2,LAMP2,KPNA2,RARS,ATP6V0A1,FRK,CD164,MICAL1,MGAT4C,PSEN1,SGK1,STX7,IFNGR1,RAB1A,PFKL,CANX,SYPL,DLD,ACOX1,ATP2A3,NET1,GDI2,ENTPD5,HNRNPK,SDHA,OCLN,HEXB,GFM2,SQLE,ACO2,EIF4A2,TMEM50B,SYNJ2,GTPBP2,DSC2,HSPA9,NARS,CD74,AK3,CYP2C55,MAOA,ERLIN1,MYO1A,TM9SF2,HPRT,PGM2,PDIA4,IDH1,SLC40A1,PLEKHB2,VIL1,ACTR3,CDC42…
1	!	6.35e-16	9803	187	145	0.775	0.015	GO:0005737	CC	5	cytoplasm	4	GNAI3,GPR107,IFT46,SCIN,PTPN6,RALB,WDR1,METAP1,UQCC1,PSMD2,M6PR,RHOA,ALDH3A2,STX5A,CHP1,CAPZA2,LAMP2,KPNA2,RARS,ATP6V0A1,FRK,CD164,MICAL1,MGAT4C,PSEN1,SGK1,STX7,IFNGR1,RAB1A,PFKL,CANX,SYPL,DLD,ACOX1,ATP2A3,NET1,GDI2,ENTPD5,HNRNPK,SDHA,OCLN,HEXB,GFM2,SQLE,ACO2,EIF4A2,TMEM50B,SYNJ2,DSC2,HSPA9,NARS,CD74,AK3,CYP2C55,MAOA,ERLIN1,MYO1A,TM9SF2,HPRT,PGM2,PDIA4,IDH1,SLC40A1,PLEKHB2,VIL1,ACTR3,CDC42BPA,TME…
1	!	7.03e-20	6695	187	124	0.663	0.019	GO:0044444	CC	5	cytoplasmic part	5	GNAI3,GPR107,PTPN6,RALB,METAP1,UQCC1,PSMD2,M6PR,RHOA,ALDH3A2,STX5A,CHP1,CAPZA2,LAMP2,KPNA2,RARS,ATP6V0A1,CD164,MGAT4C,PSEN1,SGK1,STX7,IFNGR1,RAB1A,PFKL,CANX,SYPL,DLD,ACOX1,ATP2A3,GDI2,ENTPD5,SDHA,OCLN,HEXB,GFM2,SQLE,ACO2,EIF4A2,TMEM50B,DSC2,HSPA9,NARS,CD74,AK3,CYP2C55,MAOA,ERLIN1,MYO1A,TM9SF2,HPRT,PDIA4,IDH1,SLC40A1,PLEKHB2,TMEM63A,UAP1,CERS6,PDIA3,TPD52,ATP9A,SPATA5,SERP1,ETFDH,SSR3,HAO2,HADH,PA…
1	!	0.00432	1802	187	36	0.193	0.02	GO:0005829	CC	5	cytosol	5	PTPN6,METAP1,PSMD2,RHOA,STX5A,CHP1,KPNA2,RAB1A,PFKL,HPRT,IDH1,UAP1,SDCBP,CHMP5,VCP,PGM1,AHCYL2,COPG1,VPS35,DNAJA2,IST1,CTNND1,EEF2,HK1,CTNNA1,TXNIP,ADK,SHC1,GUCY2C,ARFGAP3,GSDMC4,GSDMC3,GSDMC2,ARL1,GSDMC,HMGCS1
1	!	6.43e-07	10952	187	137	0.733	0.013	GO:0043229	CC	5	intracellular organelle	3	GNAI3,GPR107,IFT46,PTPN6,RALB,WDR1,METAP1,UQCC1,PSMD2,M6PR,RHOA,ALDH3A2,STX5A,CHP1,CAPZA2,LAMP2,KPNA2,RARS,ATP6V0A1,FRK,CD164,MGAT4C,PSEN1,SGK1,STX7,IFNGR1,RAB1A,CANX,SYPL,DLD,ACOX1,ATP2A3,NET1,GDI2,ENTPD5,HNRNPK,SDHA,OCLN,HEXB,GFM2,SQLE,ACO2,TMEM50B,GTPBP2,DSC2,HSPA9,NARS,CD74,AK3,CYP2C55,MAOA,ERLIN1,MYO1A,TM9SF2,PDIA4,IDH1,SLC40A1,PLEKHB2,VIL1,ACTR3,CDC42BPA,TMEM63A,UAP1,CERS6,PDIA3,TPD52,ATP9A…
1	!	1.81e-05	9583	187	122	0.652	0.013	GO:0043231	CC	5	intracellular membrane-bounded organelle	4	GNAI3,GPR107,PTPN6,RALB,METAP1,UQCC1,PSMD2,M6PR,RHOA,ALDH3A2,STX5A,CHP1,LAMP2,KPNA2,RARS,ATP6V0A1,FRK,CD164,MGAT4C,PSEN1,SGK1,STX7,IFNGR1,RAB1A,CANX,DLD,ACOX1,ATP2A3,NET1,GDI2,ENTPD5,HNRNPK,SDHA,HEXB,GFM2,SQLE,ACO2,TMEM50B,GTPBP2,HSPA9,NARS,CD74,AK3,CYP2C55,MAOA,ERLIN1,PDIA4,IDH1,VIL1,TMEM63A,UAP1,CERS6,PDIA3,TPD52,ATP9A,SPATA5,SERP1,ETFDH,SSR3,HAO2,HADH,WLS,ASPH,SDCBP,CHMP5,VCP,PROM1,UGT2B34,ANA…
1	!	0.000655	1664	187	36	0.193	0.022	GO:0005739	CC	5	mitochondrion	5	UQCC1,RHOA,ALDH3A2,RARS,PSEN1,SGK1,DLD,ACOX1,SDHA,GFM2,ACO2,HSPA9,NARS,AK3,MAOA,IDH1,SPATA5,ETFDH,HAO2,HADH,PDHA1,VPS35,IDH3A,SLC16A1,HK1,TXNIP,SLC25A24,GHITM,SHC1,GSDMC4,GSDMC3,GSDMC2,SUCLG2,RMDN3,GSDMC,ACAD11
1	!	0.00815	525	187	17	0.091	0.032	GO:0005773	CC	5	vacuole	5	GNAI3,RALB,M6PR,LAMP2,ATP6V0A1,CD164,PSEN1,STX7,DLD,HEXB,CD74,TMEM63A,CTSC,ASAH1,VPS35,ATP6V0A2,IRGM1
1	!	2.3e-05	1456	187	36	0.193	0.025	GO:0097708	CC	5	intracellular vesicle	3	GNAI3,GPR107,UQCC1,M6PR,RHOA,CHP1,LAMP2,ATP6V0A1,CD164,PSEN1,STX7,RAB1A,CANX,SYPL,DLD,OCLN,HEXB,DSC2,CD74,TM9SF2,SLC40A1,PLEKHB2,PDIA3,ATP9A,WLS,SDCBP,CHMP5,COPG1,ZDHHC13,RNF128,VPS35,IST1,CTNNA1,ATP6V0A2,ABHD2,IRGM1
1	!	3.39e-05	1478	187	36	0.193	0.024	GO:0031410	CC	5	cytoplasmic vesicle	4	GNAI3,GPR107,UQCC1,M6PR,RHOA,CHP1,LAMP2,ATP6V0A1,CD164,PSEN1,STX7,RAB1A,CANX,SYPL,DLD,OCLN,HEXB,DSC2,CD74,TM9SF2,SLC40A1,PLEKHB2,PDIA3,ATP9A,WLS,SDCBP,CHMP5,COPG1,ZDHHC13,RNF128,VPS35,IST1,CTNNA1,ATP6V0A2,ABHD2,IRGM1
1	!	0.00262	195	187	11	0.059	0.056	GO:0043209	CC	5	myelin sheath	2	WDR1,CANX,DLD,GDI2,SDHA,ACO2,HSPA9,PDIA3,VCP,PDHA1,IDH3A
1	!	7.49e-09	3373	187	68	0.364	0.02	GO:0012505	CC	5	endomembrane system	2	GNAI3,GPR107,M6PR,RHOA,ALDH3A2,STX5A,CHP1,LAMP2,KPNA2,ATP6V0A1,CD164,MGAT4C,PSEN1,SGK1,STX7,IFNGR1,RAB1A,CANX,SYPL,DLD,ATP2A3,GDI2,ENTPD5,HEXB,SQLE,TMEM50B,CD74,CYP2C55,ERLIN1,TM9SF2,PDIA4,SLC40A1,PLEKHB2,CERS6,PDIA3,TPD52,ATP9A,SERP1,SSR3,WLS,ASPH,SDCBP,CHMP5,VCP,PROM1,AHCYL2,COPG1,ZDHHC13,CTSC,RNF128,VPS35,IST1,SC5D,TBC1D24,GALNT6,CTNNA1,ATP6V0A2,MBOAT1,ABHD2,GUCY2C,IRGM1,CYP2J6,ARFGAP3,FUT2,DH…
1	!	1.11e-06	1430	187	38	0.203	0.027	GO:0005783	CC	5	endoplasmic reticulum	3	ALDH3A2,STX5A,CHP1,PSEN1,SGK1,IFNGR1,RAB1A,CANX,ATP2A3,ENTPD5,SQLE,TMEM50B,CD74,CYP2C55,ERLIN1,PDIA4,CERS6,PDIA3,TPD52,SERP1,SSR3,WLS,ASPH,SDCBP,VCP,PROM1,AHCYL2,ZDHHC13,CTSC,RNF128,SC5D,MBOAT1,GUCY2C,IRGM1,CYP2J6,DHCR7,CES2C,RAB18
1	!	0.0354	846	187	21	0.112	0.025	GO:0042175	CC	5	nuclear outer membrane-endoplasmic reticulum membrane network	2	ALDH3A2,PSEN1,SGK1,RAB1A,CANX,ATP2A3,SQLE,CYP2C55,ERLIN1,CERS6,SERP1,SSR3,WLS,ASPH,SDCBP,VCP,SC5D,GUCY2C,IRGM1,CYP2J6,DHCR7
1	!	0.00189	7340	187	96	0.513	0.013	GO:0044422	CC	5	organelle part	1	GNAI3,SLC26A3,IFT46,PTPN6,WDR1,UQCC1,M6PR,ALDH3A2,STX5A,CHP1,CAPZA2,LAMP2,KPNA2,RARS,ATP6V0A1,CD164,MGAT4C,PSEN1,SGK1,STX7,RAB1A,CANX,SYPL,DLD,ACOX1,ATP2A3,HNRNPK,SDHA,SQLE,HSPA9,AK3,CYP2C55,MAOA,ERLIN1,MYO1A,TM9SF2,PDIA4,PLEKHB2,VIL1,ACTR3,CDC42BPA,TMEM63A,UAP1,CERS6,PDIA3,ATP9A,SERP1,ETFDH,SSR3,HADH,WLS,ASPH,SDCBP,CHMP5,VCP,PROM1,ANAPC5,COPG1,ZDHHC13,FAR1,PDHA1,RBBP7,VPS35,IST1,SC5D,SH3BGRL2,SL…
1	!	0.00215	7146	187	94	0.503	0.013	GO:0044446	CC	5	intracellular organelle part	2	GNAI3,IFT46,PTPN6,WDR1,UQCC1,M6PR,ALDH3A2,STX5A,CHP1,CAPZA2,LAMP2,KPNA2,RARS,ATP6V0A1,CD164,MGAT4C,PSEN1,SGK1,STX7,RAB1A,CANX,SYPL,DLD,ACOX1,ATP2A3,HNRNPK,SDHA,SQLE,HSPA9,AK3,CYP2C55,MAOA,ERLIN1,MYO1A,TM9SF2,PDIA4,PLEKHB2,VIL1,ACTR3,CDC42BPA,TMEM63A,UAP1,CERS6,PDIA3,ATP9A,SERP1,ETFDH,SSR3,HADH,WLS,ASPH,SDCBP,CHMP5,VCP,ANAPC5,COPG1,ZDHHC13,FAR1,PDHA1,RBBP7,VPS35,IST1,SC5D,SH3BGRL2,SLC16A1,EIF3L,KR…
1	!	0.0166	283	187	12	0.064	0.042	GO:0044437	CC	5	vacuolar part	3	GNAI3,M6PR,LAMP2,ATP6V0A1,CD164,PSEN1,STX7,DLD,TMEM63A,VPS35,ATP6V0A2,IRGM1
1	!	0.00469	935	187	24	0.128	0.026	GO:0044432	CC	5	endoplasmic reticulum part	3	ALDH3A2,PSEN1,SGK1,RAB1A,CANX,ATP2A3,SQLE,CYP2C55,ERLIN1,PDIA4,CERS6,PDIA3,SERP1,SSR3,WLS,ASPH,SDCBP,VCP,SC5D,GUCY2C,IRGM1,CYP2J6,DHCR7,RAB18
1	!	5.23e-07	2166	187	49	0.262	0.023	GO:0031090	CC	5	organelle membrane	2	GNAI3,IFT46,UQCC1,M6PR,ALDH3A2,STX5A,CHP1,LAMP2,ATP6V0A1,CD164,MGAT4C,PSEN1,STX7,RAB1A,SYPL,ACOX1,ATP2A3,SDHA,SQLE,CYP2C55,MAOA,TM9SF2,PLEKHB2,TMEM63A,CERS6,ATP9A,ETFDH,HADH,WLS,ASPH,CHMP5,PROM1,COPG1,ZDHHC13,FAR1,VPS35,HK1,GALNT6,ATP6V0A2,ABHD2,SLC25A24,GHITM,IRGM1,CYP2J6,FUT2,DHCR7,ARL1,RMDN3,ACAD11
1	!	1.33e-06	1373	187	37	0.198	0.027	GO:0098588	CC	5	bounding membrane of organelle	3	GNAI3,IFT46,M6PR,STX5A,CHP1,LAMP2,ATP6V0A1,CD164,MGAT4C,PSEN1,STX7,RAB1A,SYPL,ACOX1,ATP2A3,MAOA,TM9SF2,PLEKHB2,TMEM63A,ATP9A,WLS,ASPH,CHMP5,PROM1,COPG1,ZDHHC13,FAR1,VPS35,HK1,GALNT6,ATP6V0A2,ABHD2,IRGM1,FUT2,DHCR7,ARL1,RMDN3
1	!	0.000733	7850	187	102	0.545	0.013	GO:0044425	CC	5	membrane part	1	GNAI3,GPR107,TMPRSS2,SLC13A2,SLC26A3,IFT46,PTPN6,PRLR,M6PR,RHOA,ALDH3A2,STX5A,LAMP2,IL13RA1,ATP6V0A1,FRK,CD164,MGAT4C,PSEN1,SGK1,STX7,IFNGR1,RAB1A,CANX,SYPL,ATP2A3,ENTPD5,SDHA,OCLN,SQLE,ADGRG7,TMEM50B,SYNJ2,MEP1A,DSC2,CD74,CYP2C55,MAOA,ERLIN1,MYO1A,TM9SF2,SLC40A1,SLC9A2,PLEKHB2,SLC35F5,TMEM63A,CERS6,TPD52,ATP9A,SERP1,ETFDH,SSR3,WLS,ASPH,CDH17,SDCBP,VCP,PROM1,UGT2B34,SLC15A4,TSPAN12,COPG1,SLC6A6,E…
1	!	0.0266	830	187	21	0.112	0.025	GO:0005789	CC	5	endoplasmic reticulum membrane	2	ALDH3A2,PSEN1,SGK1,RAB1A,CANX,ATP2A3,SQLE,CYP2C55,ERLIN1,CERS6,SERP1,SSR3,WLS,ASPH,SDCBP,VCP,SC5D,GUCY2C,IRGM1,CYP2J6,DHCR7
1	!	1.42e-06	5738	187	89	0.476	0.016	GO:0003824	MF	4	catalytic activity	1	GNAI3,TMPRSS2,PTPN6,RALB,METAP1,PSMD2,RHOA,ALDH3A2,RARS,ATP6V0A1,FRK,MICAL1,MGAT4C,PSEN1,SGK1,RAB1A,PFKL,DLD,ACOX1,ATP2A3,GDI2,ENTPD5,SDHA,HEXB,GFM2,SQLE,ACO2,EIF4A2,SYNJ2,MEP1A,GTPBP2,NARS,AK3,CYP2C55,MAOA,MYO1A,HPRT,PGM2,PDIA4,IDH1,CDC42BPA,UAP1,CERS6,PDIA3,ATP9A,ETFDH,HAO2,HADH,PAPSS1,ASPH,VCP,PGM1,UGT2B34,SULT1D1,AHCYL2,DERA,ZDHHC13,CTSC,FAR1,HEPH,PDHA1,RNF128,ASAH1,SC5D,IDH3A,NPTN,USP4,EEF2,…
1	!	0.00107	797	187	23	0.123	0.029	GO:0016491	MF	4	oxidoreductase activity	2	ALDH3A2,MICAL1,DLD,ACOX1,GDI2,SDHA,SQLE,CYP2C55,MAOA,IDH1,ETFDH,HAO2,HADH,ASPH,FAR1,HEPH,PDHA1,SC5D,IDH3A,CYP2J6,DHCR7,SUCLG2,ACAD11
1	!	0.0352	127	187	8	0.043	0.063	GO:0051015	MF	23	actin filament binding	1	SCIN,WDR1,MYO1A,VIL1,ACTR3,EEF2,CTNNA1,ACTN4
1	!	0.0192	12971	187	141	0.754	0.011	GO:0005488	MF	14	binding	1	GNAI3,GPR107,SLC26A3,IFT46,SCIN,PTPN6,RALB,WDR1,PRLR,METAP1,PSMD2,M6PR,RHOA,STX5A,CHP1,CAPZA2,LAMP2,KPNA2,RARS,ATP6V0A1,FRK,CD164,MICAL1,MGAT4C,PSEN1,SGK1,STX7,IFNGR1,RAB1A,PFKL,CANX,DLD,ACOX1,ATP2A3,NET1,GDI2,HNRNPK,SDHA,OCLN,HEXB,GFM2,SQLE,ACO2,EIF4A2,SYNJ2,MEP1A,GTPBP2,DSC2,HSPA9,NARS,CD74,AK3,CYP2C55,MAOA,ERLIN1,MYO1A,HPRT,PGM2,PDIA4,IDH1,SLC40A1,VIL1,ACTR3,CDC42BPA,TMEM63A,UAP1,CERS6,PDIA3,T…
1	!	0.00167	270	187	13	0.07	0.048	GO:0048037	MF	14	cofactor binding	2	MICAL1,DLD,ACOX1,SDHA,SQLE,IDH1,ETFDH,HAO2,HADH,AHCYL2,IDH3A,DHCR7,ACAD11
1	!	0.00132	182	187	11	0.059	0.06	GO:0050662	MF	14	coenzyme binding	3	MICAL1,DLD,ACOX1,SDHA,SQLE,IDH1,HADH,AHCYL2,IDH3A,DHCR7,ACAD11
1	!	2.78e-06	2666	187	54	0.289	0.02	GO:0036094	MF	14	small molecule binding	2	GNAI3,RALB,M6PR,RHOA,RARS,FRK,MICAL1,SGK1,RAB1A,PFKL,DLD,ACOX1,ATP2A3,SDHA,GFM2,SQLE,EIF4A2,SYNJ2,GTPBP2,HSPA9,NARS,AK3,ERLIN1,MYO1A,HPRT,IDH1,ACTR3,CDC42BPA,TMEM63A,ATP9A,SPATA5,HAO2,HADH,PAPSS1,VCP,AHCYL2,DNAJA2,IDH3A,EEF2,HK1,ADK,GUCY2C,MAPK6,IRGM1,ACTN4,DHCR7,EIF4B,ARL1,SUCLG2,SRSF3,RAB18,ACAD11,HMGCS1,TRMT2A
1	!	5.03e-06	2393	187	50	0.267	0.021	GO:1901265	MF	14	nucleoside phosphate binding	1	GNAI3,RALB,RHOA,RARS,FRK,MICAL1,SGK1,RAB1A,PFKL,DLD,ACOX1,ATP2A3,SDHA,GFM2,SQLE,EIF4A2,SYNJ2,GTPBP2,HSPA9,NARS,AK3,MYO1A,HPRT,IDH1,ACTR3,CDC42BPA,TMEM63A,ATP9A,SPATA5,HAO2,HADH,PAPSS1,VCP,AHCYL2,DNAJA2,IDH3A,EEF2,HK1,ADK,GUCY2C,MAPK6,IRGM1,DHCR7,EIF4B,ARL1,SUCLG2,SRSF3,RAB18,ACAD11,TRMT2A
1	!	5.03e-06	2393	187	50	0.267	0.021	GO:0000166	MF	14	nucleotide binding	2	GNAI3,RALB,RHOA,RARS,FRK,MICAL1,SGK1,RAB1A,PFKL,DLD,ACOX1,ATP2A3,SDHA,GFM2,SQLE,EIF4A2,SYNJ2,GTPBP2,HSPA9,NARS,AK3,MYO1A,HPRT,IDH1,ACTR3,CDC42BPA,TMEM63A,ATP9A,SPATA5,HAO2,HADH,PAPSS1,VCP,AHCYL2,DNAJA2,IDH3A,EEF2,HK1,ADK,GUCY2C,MAPK6,IRGM1,DHCR7,EIF4B,ARL1,SUCLG2,SRSF3,RAB18,ACAD11,TRMT2A
1	!	0.000495	428	187	17	0.091	0.04	GO:0050839	MF	12	cell adhesion molecule binding	1	PTPN6,STX5A,RARS,PSEN1,RAB1A,HNRNPK,IDH1,CDH17,SDCBP,CHMP5,PROM1,IST1,NPTN,CTNND1,CDHR2,EEF2,CTNNA1
1	!	0.00559	301	187	13	0.07	0.043	GO:0045296	MF	12	cadherin binding	2	STX5A,RARS,PSEN1,RAB1A,HNRNPK,IDH1,SDCBP,CHMP5,PROM1,IST1,CTNND1,EEF2,CTNNA1
1	!	1.69e-05	32	107	7	0.065	0.219	KEGG:00020	keg	21	Citrate cycle (TCA cycle)	1	DLD,SDHA,ACO2,IDH1,PDHA1,IDH3A,SUCLG2
1	!	0.00578	32	107	5	0.047	0.156	KEGG:00052	keg	17	Galactose metabolism	1	PFKL,PGM2,PGM1,HK1,GANC
1	!	0.0441	74	107	6	0.056	0.081	KEGG:04520	keg	10	Adherens junction	1	PTPN6,RHOA,LMO7,CTNND1,CTNNA1,ACTN4
1	!	7.05e-05	1310	107	39	0.364	0.03	KEGG:01100	keg	11	Metabolic pathways	1	ALDH3A2,ATP6V0A1,MGAT4C,PFKL,DLD,ACOX1,SDHA,HEXB,SQLE,ACO2,SYNJ2,CYP2C55,MAOA,HPRT,PGM2,IDH1,UAP1,CERS6,HAO2,HADH,PAPSS1,PGM1,UGT2B34,AHCYL2,PDHA1,ASAH1,SC5D,IDH3A,HK1,GALNT6,ATP6V0A2,MBOAT1,ADK,CYP2J6,FUT2,DHCR7,SUCLG2,GANC,HMGCS1
1	!	0.0252	124	107	8	0.075	0.065	KEGG:04142	keg	22	Lysosome	1	M6PR,LAMP2,ATP6V0A1,CD164,HEXB,CTSC,ASAH1,ATP6V0A2
1	!	0.000366	117	107	10	0.093	0.085	KEGG:01200	keg	13	Carbon metabolism	1	PFKL,DLD,SDHA,ACO2,IDH1,HAO2,PDHA1,IDH3A,HK1,SUCLG2
1	!	0.0454	49	107	5	0.047	0.102	KEGG:00520	keg	6	Amino sugar and nucleotide sugar metabolism	1	HEXB,PGM2,UAP1,PGM1,HK1
1	!	0.0024	65	107	7	0.065	0.108	KEGG:00010	keg	24	Glycolysis / Gluconeogenesis	1	ALDH3A2,PFKL,DLD,PGM2,PGM1,PDHA1,HK1
1	!	0.0491	14973	186	159	0.855	0.011	TF:M04373_0	tf	20	Factor: Hoxd3; motif: NNYAATTANN; match class: 0	1	GNAI3,GPR107,TMPRSS2,SLC26A3,SCIN,RALB,WDR1,PRLR,METAP1,UQCC1,PSMD2,M6PR,ALDH3A2,STX5A,CHP1,CAPZA2,LAMP2,IL13RA1,KPNA2,RARS,ATP6V0A1,FRK,CD164,MICAL1,MGAT4C,PSEN1,SGK1,STX7,IFNGR1,RAB1A,CANX,SYPL,DLD,ACOX1,ATP2A3,NET1,GDI2,ENTPD5,HNRNPK,SDHA,OCLN,HEXB,GFM2,SQLE,ACO2,ADGRG7,EIF4A2,TMEM50B,SYNJ2,MEP1A,GTPBP2,DSC2,HSPA9,NARS,CD74,AK3,CYP2C55,MAOA,ERLIN1,TM9SF2,HPRT,PGM2,IDH1,SLC40A1,SLC9A2,PLEKHB2,V…
1	!	0.0412	9643	186	115	0.618	0.012	TF:M00216_0	tf	15	Factor: TATA; motif: NCTATAAAAR; match class: 0	1	IFT46,RALB,WDR1,PRLR,METAP1,UQCC1,PSMD2,RHOA,ALDH3A2,STX5A,CHP1,CAPZA2,IL13RA1,RARS,FRK,CD164,MICAL1,SGK1,STX7,PFKL,SYPL,DLD,ACOX1,ATP2A3,HNRNPK,HEXB,GFM2,SQLE,ACO2,ADGRG7,EIF4A2,MEP1A,DSC2,NARS,CD74,CYP2C55,MAOA,ERLIN1,TM9SF2,PGM2,PDIA4,IDH1,ACTR3,SLC35F5,CDC42BPA,FAM107B,UAP1,CERS6,TPD52,ATP9A,SPATA5,SERP1,ETFDH,SSR3,HAO2,HADH,PAPSS1,WLS,CDH17,SDCBP,PROM1,UGT2B34,SULT1D1,TSPAN12,COPG1,EMP1,DERA…
#INFO:	PARAMETERS: significant = 1
#INFO:	PARAMETERS: analytical = 1
#INFO:	PARAMETERS: organism = mmusculus
#INFO:	PARAMETERS: user_thr = 1.00
#INFO:	PARAMETERS: sort_by_structure = 1
#INFO:	User: http
#INFO:	Host: arak-prod
#INFO:	Time: 2017-3-2 22:18:57
#INFO:	Version: r1709_e87_eg34
#INFO:	Effective domain size for BIOGRID: 5495, threshold 0.000205
#INFO:	Effective domain size for GO: 21531, threshold 2.2e-05
#INFO:	Effective domain size for KEGG: 7732, threshold 0.000598
#INFO:	Effective domain size for REAC: 8647, threshold 0.000169
#INFO:	Effective domain size for TF: 20423, threshold 4.9e-05
#INFO:
#INFO:	--- Gene names and descriptions
#INFO:
#INFO:	QUERY:	Gm6560	GM6560	predicted gene 6560 [Source:MGI Symbol;Acc:MGI:3646204]
#INFO:	QUERY:	Eif3l	EIF3L	eukaryotic translation initiation factor 3, subunit L [Source:MGI Symbol;Acc:MGI:2386251]
#INFO:	QUERY:	Irgm1	IRGM1	immunity-related GTPase family M member 1 [Source:MGI Symbol;Acc:MGI:107567]
#INFO:	QUERY:	Plekhb2	PLEKHB2	pleckstrin homology domain containing, family B (evectins) member 2 [Source:MGI Symbol;Acc:MGI:2385825]
#INFO:	QUERY:	Arl1	ARL1	ADP-ribosylation factor-like 1 [Source:MGI Symbol;Acc:MGI:99436]
#INFO:	QUERY:	Ralb	RALB	v-ral simian leukemia viral oncogene B [Source:MGI Symbol;Acc:MGI:1927244]
#INFO:	QUERY:	Rab1a	RAB1A	RAB1A, member RAS oncogene family [Source:MGI Symbol;Acc:MGI:97842]
#INFO:	QUERY:	Heph	HEPH	hephaestin [Source:MGI Symbol;Acc:MGI:1332240]
#INFO:	QUERY:	Pdia3	PDIA3	protein disulfide isomerase associated 3 [Source:MGI Symbol;Acc:MGI:95834]
#INFO:	QUERY:	9530068E07Rik	9530068E07RIK	RIKEN cDNA 9530068E07 gene [Source:MGI Symbol;Acc:MGI:2654705]
#INFO:	QUERY:	Lamp2	LAMP2	lysosomal-associated membrane protein 2 [Source:MGI Symbol;Acc:MGI:96748]
#INFO:	QUERY:	Mgam2-ps	MGAM2-PS	maltase-glucoamylase 2, pseudogene [Source:MGI Symbol;Acc:MGI:3645497]
#INFO:	QUERY:	Atp2a3	ATP2A3	ATPase, Ca++ transporting, ubiquitous [Source:MGI Symbol;Acc:MGI:1194503]
#INFO:	QUERY:	Stx7	STX7	syntaxin 7 [Source:MGI Symbol;Acc:MGI:1858210]
#INFO:	QUERY:	Rnf128	RNF128	ring finger protein 128 [Source:MGI Symbol;Acc:MGI:1914139]
#INFO:	QUERY:	Vil1	VIL1	villin 1 [Source:MGI Symbol;Acc:MGI:98930]
#INFO:	QUERY:	Atp9a	ATP9A	ATPase, class II, type 9A [Source:MGI Symbol;Acc:MGI:1330826]
#INFO:	QUERY:	Lmo7	LMO7	LIM domain only 7 [Source:MGI Symbol;Acc:MGI:1353586]
#INFO:	QUERY:	Smim15	SMIM15	small integral membrane protein 15 [Source:MGI Symbol;Acc:MGI:1922866]
#INFO:	QUERY:	Sdcbp	SDCBP	syndecan binding protein [Source:MGI Symbol;Acc:MGI:1337026]
#INFO:	QUERY:	Cdc42bpa	CDC42BPA	CDC42 binding protein kinase alpha [Source:MGI Symbol;Acc:MGI:2441841]
#INFO:	QUERY:	Chmp5	CHMP5	charged multivesicular body protein 5 [Source:MGI Symbol;Acc:MGI:1924209]
#INFO:	QUERY:	Aco2	ACO2	aconitase 2, mitochondrial [Source:MGI Symbol;Acc:MGI:87880]
#INFO:	QUERY:	Stx5a	STX5A	syntaxin 5A [Source:MGI Symbol;Acc:MGI:1928483]
#INFO:	QUERY:	Cyp2c55	CYP2C55	cytochrome P450, family 2, subfamily c, polypeptide 55 [Source:MGI Symbol;Acc:MGI:1919332]
#INFO:	QUERY:	Abhd2	ABHD2	abhydrolase domain containing 2 [Source:MGI Symbol;Acc:MGI:1914344]
#INFO:	QUERY:	Chp1	CHP1	calcineurin-like EF hand protein 1 [Source:MGI Symbol;Acc:MGI:1927185]
#INFO:	QUERY:	Gsdmc4	GSDMC4	gasdermin C4 [Source:MGI Symbol;Acc:MGI:1921798]
#INFO:	QUERY:	Ak3	AK3	adenylate kinase 3 [Source:MGI Symbol;Acc:MGI:1860835]
#INFO:	QUERY:	Rbbp7	RBBP7	retinoblastoma binding protein 7 [Source:MGI Symbol;Acc:MGI:1194910]
#INFO:	QUERY:	Cdhr2	CDHR2	cadherin-related family member 2 [Source:MGI Symbol;Acc:MGI:2687323]
#INFO:	QUERY:	Rmdn3	RMDN3	regulator of microtubule dynamics 3 [Source:MGI Symbol;Acc:MGI:1915059]
#INFO:	QUERY:	Tmem63a	TMEM63A	transmembrane protein 63a [Source:MGI Symbol;Acc:MGI:2384789]
#INFO:	QUERY:	Plekha7	PLEKHA7	pleckstrin homology domain containing, family A member 7 [Source:MGI Symbol;Acc:MGI:2445094]
#INFO:	QUERY:	Tpd52	TPD52	tumor protein D52 [Source:MGI Symbol;Acc:MGI:107749]
#INFO:	QUERY:	Prom1	PROM1	prominin 1 [Source:MGI Symbol;Acc:MGI:1100886]
#INFO:	QUERY:	Slc6a6	SLC6A6	solute carrier family 6 (neurotransmitter transporter, taurine), member 6 [Source:MGI Symbol;Acc:MGI:98488]
#INFO:	QUERY:	Usp4	USP4	ubiquitin specific peptidase 4 (proto-oncogene) [Source:MGI Symbol;Acc:MGI:98905]
#INFO:	QUERY:	Gtpbp2	GTPBP2	GTP binding protein 2 [Source:MGI Symbol;Acc:MGI:1860138]
#INFO:	QUERY:	Gpr107	GPR107	G protein-coupled receptor 107 [Source:MGI Symbol;Acc:MGI:2139054]
#INFO:	QUERY:	Hspd1-ps3	HSPD1-PS3	heat shock protein 1 (chaperonin), pseudogene 3 [Source:MGI Symbol;Acc:MGI:3651246]
#INFO:	QUERY:	Metap1	METAP1	methionyl aminopeptidase 1 [Source:MGI Symbol;Acc:MGI:1922874]
#INFO:	QUERY:	Idh3a	IDH3A	isocitrate dehydrogenase 3 (NAD+) alpha [Source:MGI Symbol;Acc:MGI:1915084]
#INFO:	QUERY:	Hexb	HEXB	hexosaminidase B [Source:MGI Symbol;Acc:MGI:96074]
#INFO:	QUERY:	Actr3	ACTR3	ARP3 actin-related protein 3 [Source:MGI Symbol;Acc:MGI:1921367]
#INFO:	QUERY:	Nars	NARS	asparaginyl-tRNA synthetase [Source:MGI Symbol;Acc:MGI:1917473]
#INFO:	QUERY:	Hadh	HADH	hydroxyacyl-Coenzyme A dehydrogenase [Source:MGI Symbol;Acc:MGI:96009]
#INFO:	QUERY:	Rhoa	RHOA	ras homolog family member A [Source:MGI Symbol;Acc:MGI:1096342]
#INFO:	QUERY:	Gm15210	GM15210	predicted gene 15210 [Source:MGI Symbol;Acc:MGI:3705743]
#INFO:	QUERY:	Klf10	KLF10	Kruppel-like factor 10 [Source:MGI Symbol;Acc:MGI:1101353]
#INFO:	QUERY:	Sult1d1	SULT1D1	sulfotransferase family 1D, member 1 [Source:MGI Symbol;Acc:MGI:1926341]
#INFO:	QUERY:	Canx	CANX	calnexin [Source:MGI Symbol;Acc:MGI:88261]
#INFO:	QUERY:	Tpm3-rs7	TPM3-RS7	tropomyosin 3, related sequence 7 [Source:MGI Symbol;Acc:MGI:99705]
#INFO:	QUERY:	Ctnnd1	GM28635/CTNND1	catenin (cadherin associated protein), delta 1 [Source:MGI Symbol;Acc:MGI:105100]/predicted gene 28635 [Source:MGI Symbol;Acc:MGI:5579341]
#INFO:	QUERY:	Net1	NET1	neuroepithelial cell transforming gene 1 [Source:MGI Symbol;Acc:MGI:1927138]
#INFO:	QUERY:	Ppp2r1b	PPP2R1B	protein phosphatase 2, regulatory subunit A, beta [Source:MGI Symbol;Acc:MGI:1920949]
#INFO:	QUERY:	Gpr160	GPR160	G protein-coupled receptor 160 [Source:MGI Symbol;Acc:MGI:1919112]
#INFO:	QUERY:	Cd74	CD74	CD74 antigen (invariant polypeptide of major histocompatibility complex, class II antigen-associated) [Source:MGI Symbol;Acc:MGI:96534]
#INFO:	QUERY:	Suclg2	SUCLG2	succinate-Coenzyme A ligase, GDP-forming, beta subunit [Source:MGI Symbol;Acc:MGI:1306824]
#INFO:	QUERY:	Sh3bgrl2	SH3BGRL2	SH3 domain binding glutamic acid-rich protein like 2 [Source:MGI Symbol;Acc:MGI:1915350]
#INFO:	QUERY:	Slc26a3	SLC26A3	solute carrier family 26, member 3 [Source:MGI Symbol;Acc:MGI:107181]
#INFO:	QUERY:	Wls	WLS	wntless homolog (Drosophila) [Source:MGI Symbol;Acc:MGI:1915401]
#INFO:	QUERY:	Sypl	SYPL	synaptophysin-like protein [Source:MGI Symbol;Acc:MGI:108081]
#INFO:	QUERY:	Ift46	IFT46	intraflagellar transport 46 [Source:MGI Symbol;Acc:MGI:1923818]
#INFO:	QUERY:	Srsf3	SRSF3	serine/arginine-rich splicing factor 3 [Source:MGI Symbol;Acc:MGI:98285]
#INFO:	QUERY:	Ghitm	GHITM	growth hormone inducible transmembrane protein [Source:MGI Symbol;Acc:MGI:1913342]
#INFO:	QUERY:	Ganc	GANC	glucosidase, alpha; neutral C [Source:MGI Symbol;Acc:MGI:1923301]
#INFO:	QUERY:	Ssr3	SSR3	signal sequence receptor, gamma [Source:MGI Symbol;Acc:MGI:1914687]
#INFO:	QUERY:	Copg1	COPG1	coatomer protein complex, subunit gamma 1 [Source:MGI Symbol;Acc:MGI:1858696]
#INFO:	QUERY:	Atp6ap2	ATP6AP2	ATPase, H+ transporting, lysosomal accessory protein 2 [Source:MGI Symbol;Acc:MGI:1917745]
#INFO:	QUERY:	Slc25a24	SLC25A24	solute carrier family 25 (mitochondrial carrier, phosphate carrier), member 24 [Source:MGI Symbol;Acc:MGI:1917160]
#INFO:	QUERY:	M6pr	M6PR	mannose-6-phosphate receptor, cation dependent [Source:MGI Symbol;Acc:MGI:96904]
#INFO:	QUERY:	Ctnna1	CTNNA1	catenin (cadherin associated protein), alpha 1 [Source:MGI Symbol;Acc:MGI:88274]
#INFO:	QUERY:	Il13ra1	IL13RA1	interleukin 13 receptor, alpha 1 [Source:MGI Symbol;Acc:MGI:105052]
#INFO:	QUERY:	Ifngr1	IFNGR1	interferon gamma receptor 1 [Source:MGI Symbol;Acc:MGI:107655]
#INFO:	QUERY:	Mgat4c	MGAT4C	MGAT4 family, member C [Source:MGI Symbol;Acc:MGI:1914819]
#INFO:	QUERY:	Galnt6	GALNT6	UDP-N-acetyl-alpha-D-galactosamine:polypeptide N-acetylgalactosaminyltransferase 6 [Source:MGI Symbol;Acc:MGI:1891640]
#INFO:	QUERY:	Tmem50b	TMEM50B	transmembrane protein 50B [Source:MGI Symbol;Acc:MGI:1925225]
#INFO:	QUERY:	Slc13a2	SLC13A2	solute carrier family 13 (sodium-dependent dicarboxylate transporter), member 2 [Source:MGI Symbol;Acc:MGI:1276558]
#INFO:	QUERY:	Pfkl	PFKL	phosphofructokinase, liver, B-type [Source:MGI Symbol;Acc:MGI:97547]
#INFO:	QUERY:	Eif4a2	EIF4A2	eukaryotic translation initiation factor 4A2 [Source:MGI Symbol;Acc:MGI:106906]
#INFO:	QUERY:	Mapk6	MAPK6	mitogen-activated protein kinase 6 [Source:MGI Symbol;Acc:MGI:1354946]
#INFO:	QUERY:	Nptn	NPTN	neuroplastin [Source:MGI Symbol;Acc:MGI:108077]
#INFO:	QUERY:	Hnrnpk	HNRNPK	heterogeneous nuclear ribonucleoprotein K [Source:MGI Symbol;Acc:MGI:99894]
#INFO:	QUERY:	Kpna2	KPNA2/GM10184	predicted pseudogene 10184 [Source:MGI Symbol;Acc:MGI:3704480]/karyopherin (importin) alpha 2 [Source:MGI Symbol;Acc:MGI:103561]
#INFO:	QUERY:	Asah1	ASAH1	N-acylsphingosine amidohydrolase 1 [Source:MGI Symbol;Acc:MGI:1277124]
#INFO:	QUERY:	Maoa	MAOA	monoamine oxidase A [Source:MGI Symbol;Acc:MGI:96915]
#INFO:	QUERY:	Krt20	KRT20	keratin 20 [Source:MGI Symbol;Acc:MGI:1914059]
#INFO:	QUERY:	Slc40a1	SLC40A1	solute carrier family 40 (iron-regulated transporter), member 1 [Source:MGI Symbol;Acc:MGI:1315204]
#INFO:	QUERY:	Emp1	EMP1	epithelial membrane protein 1 [Source:MGI Symbol;Acc:MGI:107941]
#INFO:	QUERY:	Actn4	ACTN4	actinin alpha 4 [Source:MGI Symbol;Acc:MGI:1890773]
#INFO:	QUERY:	Zc3h7a	ZC3H7A	zinc finger CCCH type containing 7 A [Source:MGI Symbol;Acc:MGI:2445044]
#INFO:	QUERY:	Sgk1	SGK1	serum/glucocorticoid regulated kinase 1 [Source:MGI Symbol;Acc:MGI:1340062]
#INFO:	QUERY:	Ctsc	CTSC	cathepsin C [Source:MGI Symbol;Acc:MGI:109553]
#INFO:	QUERY:	Frk	FRK	fyn-related kinase [Source:MGI Symbol;Acc:MGI:103265]
#INFO:	QUERY:	Arfgap3	ARFGAP3	ADP-ribosylation factor GTPase activating protein 3 [Source:MGI Symbol;Acc:MGI:1913501]
#INFO:	QUERY:	Pgm2	PGM2/PGM1	phosphoglucomutase 2 [Source:MGI Symbol;Acc:MGI:97565]/phosphoglucomutase 1 [Source:MGI Symbol;Acc:MGI:97564]
#INFO:	QUERY:	Ist1	IST1	increased sodium tolerance 1 homolog (yeast) [Source:MGI Symbol;Acc:MGI:1919205]
#INFO:	QUERY:	Ccdc9	CCDC9	coiled-coil domain containing 9 [Source:MGI Symbol;Acc:MGI:1921443]
#INFO:	QUERY:	Golph3l	GOLPH3L	golgi phosphoprotein 3-like [Source:MGI Symbol;Acc:MGI:1917129]
#INFO:	QUERY:	Hao2	HAO2	hydroxyacid oxidase 2 [Source:MGI Symbol;Acc:MGI:96012]
#INFO:	QUERY:	Serp1	SERP1	stress-associated endoplasmic reticulum protein 1 [Source:MGI Symbol;Acc:MGI:92638]
#INFO:	QUERY:	Rars	RARS	arginyl-tRNA synthetase [Source:MGI Symbol;Acc:MGI:1914297]
#INFO:	QUERY:	Prlr	PRLR	prolactin receptor [Source:MGI Symbol;Acc:MGI:97763]
#INFO:	QUERY:	Dnaja2	DNAJA2	DnaJ heat shock protein family (Hsp40) member A2 [Source:MGI Symbol;Acc:MGI:1931882]
#INFO:	QUERY:	Atp6v0a1	ATP6V0A1	ATPase, H+ transporting, lysosomal V0 subunit A1 [Source:MGI Symbol;Acc:MGI:103286]
#INFO:	QUERY:	Ugt2b34	UGT2B34	UDP glucuronosyltransferase 2 family, polypeptide B34 [Source:MGI Symbol;Acc:MGI:2140962]
#INFO:	QUERY:	Sc5d	SC5D	sterol-C5-desaturase [Source:MGI Symbol;Acc:MGI:1353611]
#INFO:	QUERY:	Slc9a2	SLC9A2	solute carrier family 9 (sodium/hydrogen exchanger), member 2 [Source:MGI Symbol;Acc:MGI:105075]
#INFO:	QUERY:	Mboat1	MBOAT1	membrane bound O-acyltransferase domain containing 1 [Source:MGI Symbol;Acc:MGI:2387184]
#INFO:	QUERY:	Mep1a	MEP1A	meprin 1 alpha [Source:MGI Symbol;Acc:MGI:96963]
#INFO:	QUERY:	Wdr1	WDR1	WD repeat domain 1 [Source:MGI Symbol;Acc:MGI:1337100]
#INFO:	QUERY:	Psen1	PSEN1	presenilin 1 [Source:MGI Symbol;Acc:MGI:1202717]
#INFO:	QUERY:	Ces2c	CES2C	carboxylesterase 2C [Source:MGI Symbol;Acc:MGI:2385905]
#INFO:	QUERY:	Ahcyl2	AHCYL2	S-adenosylhomocysteine hydrolase-like 2 [Source:MGI Symbol;Acc:MGI:1921590]
#INFO:	QUERY:	Psmd2	PSMD2	proteasome (prosome, macropain) 26S subunit, non-ATPase, 2 [Source:MGI Symbol;Acc:MGI:1096584]
#INFO:	QUERY:	Clrn3	CLRN3	clarin 3 [Source:MGI Symbol;Acc:MGI:2142022]
#INFO:	QUERY:	Gm10698	GM10698/TMED2	transmembrane p24 trafficking protein 2 [Source:MGI Symbol;Acc:MGI:1929269]/predicted gene 10698 [Source:MGI Symbol;Acc:MGI:3704329]
#INFO:	QUERY:	Fut2	FUT2	fucosyltransferase 2 [Source:MGI Symbol;Acc:MGI:109374]
#INFO:	QUERY:	Gsdmc2	GSDMC2	gasdermin C2 [Source:MGI Symbol;Acc:MGI:2146102]
#INFO:	QUERY:	Zdhhc13	ZDHHC13	zinc finger, DHHC domain containing 13 [Source:MGI Symbol;Acc:MGI:1919227]
#INFO:	QUERY:	Gm13910	GM13910	predicted gene 13910 [Source:MGI Symbol;Acc:MGI:3651143]
#INFO:	QUERY:	Cdh17	CDH17	cadherin 17 [Source:MGI Symbol;Acc:MGI:1095414]
#INFO:	QUERY:	Cd164	CD164	CD164 antigen [Source:MGI Symbol;Acc:MGI:1859568]
#INFO:	QUERY:	Gsdmc3	GSDMC3	gasdermin C3 [Source:MGI Symbol;Acc:MGI:3580656]
#INFO:	QUERY:	Far1	FAR1	fatty acyl CoA reductase 1 [Source:MGI Symbol;Acc:MGI:1914670]
#INFO:	QUERY:	Ccpg1	CCPG1	cell cycle progression 1 [Source:MGI Symbol;Acc:MGI:1196419]
#INFO:	QUERY:	Sdha	SDHA	succinate dehydrogenase complex, subunit A, flavoprotein (Fp) [Source:MGI Symbol;Acc:MGI:1914195]
#INFO:	QUERY:	Hspa9	HSPA9	heat shock protein 9 [Source:MGI Symbol;Acc:MGI:96245]
#INFO:	QUERY:	Slc35f5	SLC35F5	solute carrier family 35, member F5 [Source:MGI Symbol;Acc:MGI:1921400]
#INFO:	QUERY:	Pgm1	PGM2/PGM1	phosphoglucomutase 1 [Source:MGI Symbol;Acc:MGI:97564]/phosphoglucomutase 2 [Source:MGI Symbol;Acc:MGI:97565]
#INFO:	QUERY:	Acad11	ACAD11	acyl-Coenzyme A dehydrogenase family, member 11 [Source:MGI Symbol;Acc:MGI:2143169]
#INFO:	QUERY:	Fam107b	FAM107B	family with sequence similarity 107, member B [Source:MGI Symbol;Acc:MGI:1913790]
#INFO:	QUERY:	Gm8822	GM8822	predicted gene 8822 [Source:MGI Symbol;Acc:MGI:3648640]
#INFO:	QUERY:	Cyp2j6	CYP2J6	cytochrome P450, family 2, subfamily j, polypeptide 6 [Source:MGI Symbol;Acc:MGI:1270148]
#INFO:	QUERY:	Slc15a4	SLC15A4	solute carrier family 15, member 4 [Source:MGI Symbol;Acc:MGI:2140796]
#INFO:	QUERY:	Tbc1d24	TBC1D24	TBC1 domain family, member 24 [Source:MGI Symbol;Acc:MGI:2443456]
#INFO:	QUERY:	Synj2	SYNJ2	synaptojanin 2 [Source:MGI Symbol;Acc:MGI:1201671]
#INFO:	QUERY:	Azin1	AZIN1	antizyme inhibitor 1 [Source:MGI Symbol;Acc:MGI:1859169]
#INFO:	QUERY:	Aldh3a2	ALDH3A2	aldehyde dehydrogenase family 3, subfamily A2 [Source:MGI Symbol;Acc:MGI:1353452]
#INFO:	QUERY:	Sqle	SQLE	squalene epoxidase [Source:MGI Symbol;Acc:MGI:109296]
#INFO:	QUERY:	Cmtm6	CMTM6	CKLF-like MARVEL transmembrane domain containing 6 [Source:MGI Symbol;Acc:MGI:2447165]
#INFO:	QUERY:	Scin	SCIN	scinderin [Source:MGI Symbol;Acc:MGI:1306794]
#INFO:	QUERY:	Shc1	SHC1	src homology 2 domain-containing transforming protein C1 [Source:MGI Symbol;Acc:MGI:98296]
#INFO:	QUERY:	Vps35	VPS35	VPS35 retromer complex component [Source:MGI Symbol;Acc:MGI:1890467]
#INFO:	QUERY:	Tm9sf2	TM9SF2	transmembrane 9 superfamily member 2 [Source:MGI Symbol;Acc:MGI:1915309]
#INFO:	QUERY:	Dera	DERA	deoxyribose-phosphate aldolase (putative) [Source:MGI Symbol;Acc:MGI:1913762]
#INFO:	QUERY:	Apol10a	APOL10A	apolipoprotein L 10A [Source:MGI Symbol;Acc:MGI:3036238]
#INFO:	QUERY:	Pdha1	PDHA1	pyruvate dehydrogenase E1 alpha 1 [Source:MGI Symbol;Acc:MGI:97532]
#INFO:	QUERY:	Adgrg7	ADGRG7	adhesion G protein-coupled receptor G7 [Source:MGI Symbol;Acc:MGI:2441732]
#INFO:	QUERY:	Eef2	EEF2	eukaryotic translation elongation factor 2 [Source:MGI Symbol;Acc:MGI:95288]
#INFO:	QUERY:	Myo1a	MYO1A	myosin IA [Source:MGI Symbol;Acc:MGI:107732]
#INFO:	QUERY:	Eif4a-ps4	EIF4A-PS4	eukaryotic translation initiation factor 4A, pseudogene 4 [Source:MGI Symbol;Acc:MGI:1195958]
#INFO:	QUERY:	Txnip	TXNIP	thioredoxin interacting protein [Source:MGI Symbol;Acc:MGI:1889549]
#INFO:	QUERY:	Vcp	VCP	valosin containing protein [Source:MGI Symbol;Acc:MGI:99919]
#INFO:	QUERY:	Hprt	HPRT	hypoxanthine guanine phosphoribosyl transferase [Source:MGI Symbol;Acc:MGI:96217]
#INFO:	QUERY:	Gucy2c	GUCY2C	guanylate cyclase 2c [Source:MGI Symbol;Acc:MGI:106903]
#INFO:	QUERY:	Gm13050	GM13050	predicted gene 13050 [Source:MGI Symbol;Acc:MGI:3650664]
#INFO:	QUERY:	Capza2	CAPZA2	capping protein (actin filament) muscle Z-line, alpha 2 [Source:MGI Symbol;Acc:MGI:106222]
#INFO:	QUERY:	Hk1	HK1	hexokinase 1 [Source:MGI Symbol;Acc:MGI:96103]
#INFO:	QUERY:	Gm5421	GM5421	predicted gene 5421 [Source:MGI Symbol;Acc:MGI:3645718]
#INFO:	QUERY:	Gfm2	GFM2	G elongation factor, mitochondrial 2 [Source:MGI Symbol;Acc:MGI:2444783]
#INFO:	QUERY:	Uap1	UAP1	UDP-N-acetylglucosamine pyrophosphorylase 1 [Source:MGI Symbol;Acc:MGI:1334459]
#INFO:	QUERY:	Dhcr7	DHCR7	7-dehydrocholesterol reductase [Source:MGI Symbol;Acc:MGI:1298378]
#INFO:	QUERY:	Dld	DLD	dihydrolipoamide dehydrogenase [Source:MGI Symbol;Acc:MGI:107450]
#INFO:	QUERY:	Hmgcs1	HMGCS1	3-hydroxy-3-methylglutaryl-Coenzyme A synthase 1 [Source:MGI Symbol;Acc:MGI:107592]
#INFO:	QUERY:	Gsdmc	GSDMC	gasdermin C [Source:MGI Symbol;Acc:MGI:1933176]
#INFO:	QUERY:	Eif4b	EIF4B	eukaryotic translation initiation factor 4B [Source:MGI Symbol;Acc:MGI:95304]
#INFO:	QUERY:	Gm7964	GM7964	predicted gene 7964 [Source:MGI Symbol;Acc:MGI:3646150]
#INFO:	QUERY:	Tspan12	TSPAN12	tetraspanin 12 [Source:MGI Symbol;Acc:MGI:1889818]
#INFO:	QUERY:	Slc6a14	SLC6A14	solute carrier family 6 (neurotransmitter transporter), member 14 [Source:MGI Symbol;Acc:MGI:1890216]
#INFO:	QUERY:	Adk	ADK	adenosine kinase [Source:MGI Symbol;Acc:MGI:87930]
#INFO:	QUERY:	Pdia4	PDIA4	protein disulfide isomerase associated 4 [Source:MGI Symbol;Acc:MGI:104864]
#INFO:	QUERY:	Dsc2	DSC2	desmocollin 2 [Source:MGI Symbol;Acc:MGI:103221]
#INFO:	QUERY:	Gdi2	GDI2	guanosine diphosphate (GDP) dissociation inhibitor 2 [Source:MGI Symbol;Acc:MGI:99845]
#INFO:	QUERY:	Acox1	ACOX1	acyl-Coenzyme A oxidase 1, palmitoyl [Source:MGI Symbol;Acc:MGI:1330812]
#INFO:	QUERY:	Papss1	PAPSS1	3'-phosphoadenosine 5'-phosphosulfate synthase 1 [Source:MGI Symbol;Acc:MGI:1330587]
#INFO:	QUERY:	Slc26a2	SLC26A2	solute carrier family 26 (sulfate transporter), member 2 [Source:MGI Symbol;Acc:MGI:892977]
#INFO:	QUERY:	Tmprss2	TMPRSS2	transmembrane protease, serine 2 [Source:MGI Symbol;Acc:MGI:1354381]
#INFO:	QUERY:	Spata5	SPATA5	spermatogenesis associated 5 [Source:MGI Symbol;Acc:MGI:1927170]
#INFO:	QUERY:	Etfdh	ETFDH	electron transferring flavoprotein, dehydrogenase [Source:MGI Symbol;Acc:MGI:106100]
#INFO:	QUERY:	Idh1	IDH1	isocitrate dehydrogenase 1 (NADP+), soluble [Source:MGI Symbol;Acc:MGI:96413]
#INFO:	QUERY:	Mical1	MICAL1	microtubule associated monooxygenase, calponin and LIM domain containing 1 [Source:MGI Symbol;Acc:MGI:2385847]
#INFO:	QUERY:	Asph	ASPH	aspartate-beta-hydroxylase [Source:MGI Symbol;Acc:MGI:1914186]
#INFO:	QUERY:	Ocln	OCLN	occludin [Source:MGI Symbol;Acc:MGI:106183]
#INFO:	QUERY:	Vcp-rs	VCP-RS	valosin containing protein, related sequence [Source:MGI Symbol;Acc:MGI:894298]
#INFO:	QUERY:	Entpd5	ENTPD5	ectonucleoside triphosphate diphosphohydrolase 5 [Source:MGI Symbol;Acc:MGI:1321385]
#INFO:	QUERY:	Uqcc1	UQCC1	ubiquinol-cytochrome c reductase complex assembly factor 1 [Source:MGI Symbol;Acc:MGI:1929472]
#INFO:	QUERY:	Slc16a1	SLC16A1	solute carrier family 16 (monocarboxylic acid transporters), member 1 [Source:MGI Symbol;Acc:MGI:106013]
#INFO:	QUERY:	Clca4a	CLCA4A	chloride channel accessory 4A [Source:MGI Symbol;Acc:MGI:2139744]
#INFO:	QUERY:	Gm12183	GM12183	predicted gene 12183 [Source:MGI Symbol;Acc:MGI:3652175]
#INFO:	QUERY:	Trmt2a	TRMT2A	TRM2 tRNA methyltransferase 2A [Source:MGI Symbol;Acc:MGI:96270]
#INFO:	QUERY:	Atp6v0a2	ATP6V0A2	ATPase, H+ transporting, lysosomal V0 subunit A2 [Source:MGI Symbol;Acc:MGI:104855]
#INFO:	QUERY:	Rnf123	RNF123	ring finger protein 123 [Source:MGI Symbol;Acc:MGI:2148796]
#INFO:	QUERY:	Gnai3	GNAI3	guanine nucleotide binding protein (G protein), alpha inhibiting 3 [Source:MGI Symbol;Acc:MGI:95773]
#INFO:	QUERY:	Rab18	RAB18	RAB18, member RAS oncogene family [Source:MGI Symbol;Acc:MGI:102790]
#INFO:	QUERY:	Ptpn6	PTPN6	protein tyrosine phosphatase, non-receptor type 6 [Source:MGI Symbol;Acc:MGI:96055]
#INFO:	QUERY:	Anapc5	ANAPC5	anaphase-promoting complex subunit 5 [Source:MGI Symbol;Acc:MGI:1929722]
#INFO:	QUERY:	Erlin1	ERLIN1	ER lipid raft associated 1 [Source:MGI Symbol;Acc:MGI:2387613]
#INFO:	QUERY:	Cers6	CERS6	ceramide synthase 6 [Source:MGI Symbol;Acc:MGI:2442564]
#INFO:	QUERY:	Sepp1	SELENOP	selenoprotein P [Source:MGI Symbol;Acc:MGI:894288]
#INFO:
#INFO:	--- BIOGRID neighbours
#INFO:
#INFO:	BIOGRID NEIGHBOUR:	RASGRF1	RAS protein-specific guanine nucleotide-releasing factor 1 [Source:MGI Symbol;Acc:MGI:99694]
#INFO:	BIOGRID NEIGHBOUR:	PIK3R1	phosphatidylinositol 3-kinase, regulatory subunit, polypeptide 1 (p85 alpha) [Source:MGI Symbol;Acc:MGI:97583]
#INFO:	BIOGRID NEIGHBOUR:	CIT	citron [Source:MGI Symbol;Acc:MGI:105313]
#INFO:	BIOGRID NEIGHBOUR:	ATP6V1G2	ATPase, H+ transporting, lysosomal V1 subunit G2 [Source:MGI Symbol;Acc:MGI:1913487]
#INFO:	BIOGRID NEIGHBOUR:	SEC61A1	Sec61 alpha 1 subunit (S. cerevisiae) [Source:MGI Symbol;Acc:MGI:1858417]
#INFO:	BIOGRID NEIGHBOUR:	ERLIN2	ER lipid raft associated 2 [Source:MGI Symbol;Acc:MGI:2387215]
#INFO:	BIOGRID NEIGHBOUR:	YWHAZ	tyrosine 3-monooxygenase/tryptophan 5-monooxygenase activation protein, zeta polypeptide [Source:MGI Symbol;Acc:MGI:109484]
#INFO:	BIOGRID NEIGHBOUR:	GSK3A	glycogen synthase kinase 3 alpha [Source:MGI Symbol;Acc:MGI:2152453]
#INFO:	BIOGRID NEIGHBOUR:	PLEKHG5	pleckstrin homology domain containing, family G (with RhoGef domain) member 5 [Source:MGI Symbol;Acc:MGI:2652860]
#INFO:	BIOGRID NEIGHBOUR:	CHRNA1	cholinergic receptor, nicotinic, alpha polypeptide 1 (muscle) [Source:MGI Symbol;Acc:MGI:87885]
#INFO:	BIOGRID NEIGHBOUR:	NGLY1	N-glycanase 1 [Source:MGI Symbol;Acc:MGI:1913276]
#INFO:	BIOGRID NEIGHBOUR:	GRIN2B	glutamate receptor, ionotropic, NMDA2B (epsilon 2) [Source:MGI Symbol;Acc:MGI:95821]
#INFO:	BIOGRID NEIGHBOUR:	IKBKG	inhibitor of kappaB kinase gamma [Source:MGI Symbol;Acc:MGI:1338074]
#INFO:	BIOGRID NEIGHBOUR:	NOTCH1	notch 1 [Source:MGI Symbol;Acc:MGI:97363]
#INFO:	BIOGRID NEIGHBOUR:	CDH1	cadherin 1 [Source:MGI Symbol;Acc:MGI:88354]
#INFO:	BIOGRID NEIGHBOUR:	FBXL19	F-box and leucine-rich repeat protein 19 [Source:MGI Symbol;Acc:MGI:3039600]
#INFO:	BIOGRID NEIGHBOUR:	CDH2	cadherin 2 [Source:MGI Symbol;Acc:MGI:88355]
#INFO:	BIOGRID NEIGHBOUR:	DLL1	delta-like 1 (Drosophila) [Source:MGI Symbol;Acc:MGI:104659]
#INFO:	BIOGRID NEIGHBOUR:	CEBPA	CCAAT/enhancer binding protein (C/EBP), alpha [Source:MGI Symbol;Acc:MGI:99480]
#INFO:	BIOGRID NEIGHBOUR:	BAX	BCL2-associated X protein [Source:MGI Symbol;Acc:MGI:99702]
#INFO:	BIOGRID NEIGHBOUR:	CRY2	cryptochrome 2 (photolyase-like) [Source:MGI Symbol;Acc:MGI:1270859]
#INFO:	BIOGRID NEIGHBOUR:	CHD8	chromodomain helicase DNA binding protein 8 [Source:MGI Symbol;Acc:MGI:1915022]
#INFO:	BIOGRID NEIGHBOUR:	APH1B	aph1 homolog B, gamma secretase subunit [Source:MGI Symbol;Acc:MGI:3522097]
#INFO:	BIOGRID NEIGHBOUR:	CALR	calreticulin [Source:MGI Symbol;Acc:MGI:88252]
#INFO:	BIOGRID NEIGHBOUR:	UBC	ubiquitin C [Source:MGI Symbol;Acc:MGI:98889]
#INFO:	BIOGRID NEIGHBOUR:	APH1A	aph1 homolog A, gamma secretase subunit [Source:MGI Symbol;Acc:MGI:2385110]
#INFO:	BIOGRID NEIGHBOUR:	NOTCH4	notch 4 [Source:MGI Symbol;Acc:MGI:107471]
#INFO:	BIOGRID NEIGHBOUR:	GSK3B	glycogen synthase kinase 3 beta [Source:MGI Symbol;Acc:MGI:1861437]
#INFO:	BIOGRID NEIGHBOUR:	YWHAE	tyrosine 3-monooxygenase/tryptophan 5-monooxygenase activation protein, epsilon polypeptide [Source:MGI Symbol;Acc:MGI:894689]
#INFO:	BIOGRID NEIGHBOUR:	PHB2	prohibitin 2 [Source:MGI Symbol;Acc:MGI:102520]
#INFO:	BIOGRID NEIGHBOUR:	IKBKB	inhibitor of kappaB kinase beta [Source:MGI Symbol;Acc:MGI:1338071]
#INFO:	BIOGRID NEIGHBOUR:	AKT1	thymoma viral proto-oncogene 1 [Source:MGI Symbol;Acc:MGI:87986]
#INFO:	BIOGRID NEIGHBOUR:	KPNB1	karyopherin (importin) beta 1 [Source:MGI Symbol;Acc:MGI:107532]
#INFO:	BIOGRID NEIGHBOUR:	PSENEN	presenilin enhancer gamma secretase subunit [Source:MGI Symbol;Acc:MGI:1913590]
#INFO:	BIOGRID NEIGHBOUR:	NANOG	Nanog homeobox [Source:MGI Symbol;Acc:MGI:1919200]
#INFO:	BIOGRID NEIGHBOUR:	PTPRQ	protein tyrosine phosphatase, receptor type, Q [Source:MGI Symbol;Acc:MGI:1096349]
#INFO:	BIOGRID NEIGHBOUR:	KIFAP3	kinesin-associated protein 3 [Source:MGI Symbol;Acc:MGI:107566]
#INFO:	BIOGRID NEIGHBOUR:	STT3B	STT3, subunit of the oligosaccharyltransferase complex, homolog B (S. cerevisiae) [Source:MGI Symbol;Acc:MGI:1915542]
#INFO:	BIOGRID NEIGHBOUR:	NOTCH2	notch 2 [Source:MGI Symbol;Acc:MGI:97364]
#INFO:	BIOGRID NEIGHBOUR:	DLGAP1	discs, large (Drosophila) homolog-associated protein 1 [Source:MGI Symbol;Acc:MGI:1346065]
#INFO:	BIOGRID NEIGHBOUR:	CTNNB1	catenin (cadherin associated protein), beta 1 [Source:MGI Symbol;Acc:MGI:88276]
#INFO:	BIOGRID NEIGHBOUR:	POU5F1	POU domain, class 5, transcription factor 1 [Source:MGI Symbol;Acc:MGI:101893]
#INFO:	BIOGRID NEIGHBOUR:	INPP5D	inositol polyphosphate-5-phosphatase D [Source:MGI Symbol;Acc:MGI:107357]
#INFO:	BIOGRID NEIGHBOUR:	ELF5	E74-like factor 5 [Source:MGI Symbol;Acc:MGI:1335079]
#INFO:	BIOGRID NEIGHBOUR:	HOMER2	homer scaffolding protein 2 [Source:MGI Symbol;Acc:MGI:1347354]
#INFO:	BIOGRID NEIGHBOUR:	NCSTN	nicastrin [Source:MGI Symbol;Acc:MGI:1891700]
#INFO:	BIOGRID NEIGHBOUR:	NOTCH3	notch 3 [Source:MGI Symbol;Acc:MGI:99460]
#INFO:	BIOGRID NEIGHBOUR:	KIF3B	kinesin family member 3B [Source:MGI Symbol;Acc:MGI:107688]
#INFO:	BIOGRID NEIGHBOUR:	EED	embryonic ectoderm development [Source:MGI Symbol;Acc:MGI:95286]
#INFO:	BIOGRID NEIGHBOUR:	PSEN2	presenilin 2 [Source:MGI Symbol;Acc:MGI:109284]
#INFO:	BIOGRID NEIGHBOUR:	UNK	unkempt family zinc finger [Source:MGI Symbol;Acc:MGI:2442456]
#INFO:	BIOGRID NEIGHBOUR:	ZBTB33	zinc finger and BTB domain containing 33 [Source:MGI Symbol;Acc:MGI:1927290]
#INFO:	BIOGRID NEIGHBOUR:	PCYT1A	phosphate cytidylyltransferase 1, choline, alpha isoform [Source:MGI Symbol;Acc:MGI:88557]
#INFO:	BIOGRID NEIGHBOUR:	ARHGAP1	Rho GTPase activating protein 1 [Source:MGI Symbol;Acc:MGI:2445003]
#INFO:	BIOGRID NEIGHBOUR:	GRIN1	glutamate receptor, ionotropic, NMDA1 (zeta 1) [Source:MGI Symbol;Acc:MGI:95819]
#INFO:	BIOGRID NEIGHBOUR:	GRIN2A	glutamate receptor, ionotropic, NMDA2A (epsilon 1) [Source:MGI Symbol;Acc:MGI:95820]
#INFO:	BIOGRID NEIGHBOUR:	TYR	tyrosinase [Source:MGI Symbol;Acc:MGI:98880]
#INFO:	BIOGRID NEIGHBOUR:	CHRND	cholinergic receptor, nicotinic, delta polypeptide [Source:MGI Symbol;Acc:MGI:87893]
#INFO:	BIOGRID NEIGHBOUR:	RAG1	recombination activating gene 1 [Source:MGI Symbol;Acc:MGI:97848]
#INFO:	BIOGRID NEIGHBOUR:	RTKN	rhotekin [Source:MGI Symbol;Acc:MGI:107371]
#INFO:	BIOGRID NEIGHBOUR:	RER1	retention in endoplasmic reticulum sorting receptor 1 [Source:MGI Symbol;Acc:MGI:1915080]
#INFO:	BIOGRID NEIGHBOUR:	ATP6V1G1	ATPase, H+ transporting, lysosomal V1 subunit G1 [Source:MGI Symbol;Acc:MGI:1913540]
#INFO:	BIOGRID NEIGHBOUR:	EEF1A2	eukaryotic translation elongation factor 1 alpha 2 [Source:MGI Symbol;Acc:MGI:1096317]
#INFO:	BIOGRID NEIGHBOUR:	SRGAP1	SLIT-ROBO Rho GTPase activating protein 1 [Source:MGI Symbol;Acc:MGI:2152936]
#INFO:	BIOGRID NEIGHBOUR:	CHRNB1	cholinergic receptor, nicotinic, beta polypeptide 1 (muscle) [Source:MGI Symbol;Acc:MGI:87890]
#INFO:	BIOGRID NEIGHBOUR:	LIPC	lipase, hepatic [Source:MGI Symbol;Acc:MGI:96216]
#INFO:
#INFO:	--- BIOGRID graph structure
#INFO:
#INFO:	BIOGRID INTERACTION:	RHOA*	SRGAP1
#INFO:	BIOGRID INTERACTION:	RHOA*	RTKN
#INFO:	BIOGRID INTERACTION:	RHOA*	HOMER2
#INFO:	BIOGRID INTERACTION:	RHOA*	CTNND1*
#INFO:	BIOGRID INTERACTION:	RHOA*	FBXL19
#INFO:	BIOGRID INTERACTION:	RHOA*	IKBKB
#INFO:	BIOGRID INTERACTION:	RHOA*	RASGRF1
#INFO:	BIOGRID INTERACTION:	RHOA*	IKBKG
#INFO:	BIOGRID INTERACTION:	RHOA*	CIT
#INFO:	BIOGRID INTERACTION:	RHOA*	PLEKHG5
#INFO:	BIOGRID INTERACTION:	RHOA*	ARHGAP1
#INFO:	BIOGRID INTERACTION:	PSEN1*	APH1A
#INFO:	BIOGRID INTERACTION:	PSEN1*	STT3B
#INFO:	BIOGRID INTERACTION:	PSEN1*	GSK3B
#INFO:	BIOGRID INTERACTION:	PSEN1*	NOTCH2
#INFO:	BIOGRID INTERACTION:	PSEN1*	NOTCH4
#INFO:	BIOGRID INTERACTION:	PSEN1*	PSEN1*
#INFO:	BIOGRID INTERACTION:	PSEN1*	CTNNB1
#INFO:	BIOGRID INTERACTION:	PSEN1*	NCSTN
#INFO:	BIOGRID INTERACTION:	PSEN1*	NOTCH3
#INFO:	BIOGRID INTERACTION:	PSEN1*	NOTCH1
#INFO:	BIOGRID INTERACTION:	PSEN1*	PSEN2
#INFO:	BIOGRID INTERACTION:	PSEN1*	UNK
#INFO:	BIOGRID INTERACTION:	PSEN1*	CDH1
#INFO:	BIOGRID INTERACTION:	PSEN1*	DLL1
#INFO:	BIOGRID INTERACTION:	PSEN1*	PIK3R1
#INFO:	BIOGRID INTERACTION:	PSEN1*	GRIN1
#INFO:	BIOGRID INTERACTION:	PSEN1*	PSENEN
#INFO:	BIOGRID INTERACTION:	PSEN1*	GRIN2A
#INFO:	BIOGRID INTERACTION:	PSEN1*	SEC61A1
#INFO:	BIOGRID INTERACTION:	PSEN1*	APH1B
#INFO:	BIOGRID INTERACTION:	PSEN1*	ERLIN2
#INFO:	BIOGRID INTERACTION:	ATP6V0A1*	PSEN1*
#INFO:	BIOGRID INTERACTION:	ATP6V0A1*	EED
#INFO:	BIOGRID INTERACTION:	ATP6V0A1*	ATP6V1G2
#INFO:	BIOGRID INTERACTION:	ATP6V0A1*	ATP6V1G1
#INFO:	BIOGRID INTERACTION:	CTNND1*	INPP5D
#INFO:	BIOGRID INTERACTION:	CTNND1*	ELF5
#INFO:	BIOGRID INTERACTION:	CTNND1*	GRIN2B
#INFO:	BIOGRID INTERACTION:	CTNND1*	KIF3B
#INFO:	BIOGRID INTERACTION:	CTNND1*	YWHAE
#INFO:	BIOGRID INTERACTION:	CTNND1*	GSK3B
#INFO:	BIOGRID INTERACTION:	CTNND1*	KIFAP3
#INFO:	BIOGRID INTERACTION:	CTNND1*	GSK3A
#INFO:	BIOGRID INTERACTION:	CTNND1*	CTNNB1
#INFO:	BIOGRID INTERACTION:	CTNND1*	DLGAP1
#INFO:	BIOGRID INTERACTION:	CTNND1*	GRIN1
#INFO:	BIOGRID INTERACTION:	CTNND1*	PTPRQ
#INFO:	BIOGRID INTERACTION:	CTNND1*	YWHAZ
#INFO:	BIOGRID INTERACTION:	CTNND1*	CDH2
#INFO:	BIOGRID INTERACTION:	CTNND1*	AKT1
#INFO:	BIOGRID INTERACTION:	CTNND1*	EED
#INFO:	BIOGRID INTERACTION:	CTNND1*	RASGRF1
#INFO:	BIOGRID INTERACTION:	CTNND1*	CDH1
#INFO:	BIOGRID INTERACTION:	CTNND1*	ZBTB33
#INFO:	BIOGRID INTERACTION:	KPNA2*	POU5F1
#INFO:	BIOGRID INTERACTION:	KPNA2*	NANOG
#INFO:	BIOGRID INTERACTION:	KPNA2*	RAG1
#INFO:	BIOGRID INTERACTION:	KPNA2*	ELF5
#INFO:	BIOGRID INTERACTION:	KPNA2*	NGLY1
#INFO:	BIOGRID INTERACTION:	KPNA2*	CHD8
#INFO:	BIOGRID INTERACTION:	KPNA2*	CRY2
#INFO:	BIOGRID INTERACTION:	KPNA2*	EED
#INFO:	BIOGRID INTERACTION:	KPNA2*	KPNA2*
#INFO:	BIOGRID INTERACTION:	KPNA2*	KPNB1
#INFO:	BIOGRID INTERACTION:	KPNA2*	PCYT1A
#INFO:	BIOGRID INTERACTION:	MEP1A*	CALR
#INFO:	BIOGRID INTERACTION:	CANX*	TYR
#INFO:	BIOGRID INTERACTION:	CANX*	CHRND
#INFO:	BIOGRID INTERACTION:	CANX*	LIPC
#INFO:	BIOGRID INTERACTION:	CANX*	CHRNB1
#INFO:	BIOGRID INTERACTION:	CANX*	RER1
#INFO:	BIOGRID INTERACTION:	CANX*	CHRNA1
#INFO:	BIOGRID INTERACTION:	CANX*	MEP1A*
#INFO:	BIOGRID INTERACTION:	CANX*	CANX*
#INFO:	BIOGRID INTERACTION:	CANX*	BAX
#INFO:	BIOGRID INTERACTION:	SRSF3*	SRSF3*
#INFO:	BIOGRID INTERACTION:	SRSF3*	CEBPA
#INFO:	BIOGRID INTERACTION:	SRSF3*	EEF1A2
#INFO:	BIOGRID INTERACTION:	SRSF3*	EED
#INFO:	BIOGRID INTERACTION:	SRSF3*	UBC
#INFO:	BIOGRID INTERACTION:	SRSF3*	PHB2

## Sheet: gProfiler_UP
#	signf	p-value	T	Q	Q&T	Q&T/Q	Q&T/T	term ID	t type	t group	t name	t depth	Q&T list
#
1	!	0.00764	756	204	22	0.108	0.029	GO:0006396	BP	5	RNA processing	1	SLBP,PRPF3,NOL11,CLK4,PNPT1,1110008L16RIK,WDR37,TDRD3,DGCR8,AARS2,CSTF3,RNPC3,AGO3,MRPL1,BMS1,DBR1,RSRC1,RBMXL1,INTS7,FAM103A1,NSUN3,URM1
1	!	0.015	4691	204	72	0.353	0.015	GO:0090304	BP	2	nucleic acid metabolic process	1	MED6,ETV3,IKBKG,SLBP,ASF1B,ZFP655,PRDM15,PRPF3,MED24,NOL11,TADA2A,CLK4,PNPT1,MAP2K6,1110008L16RIK,WDR37,XRCC3,SEMA4D,GTF2H2,ERCC8,TDRD3,RAD1,DGCR8,ZFP54,AARS2,ELP2,TERF1,ERCC5,RNF2,DARS2,CSTF3,POLR3F,SLC33A1,RNPC3,TLR2,TRP53INP1,MYCL,AGO3,MRPL1,UNG,BMS1,RAD52,KIF22,PIR,TRIP4,DBR1,MLH1,RSRC1,RBMXL1,INTS7,AIM2,EGR2,CDKN2AIP,CDON,FAM103A1,GMEB2,SMARCAL1,TIMELESS,ZFP410,ZFP758,E2F8,TAF13,ZFP738,NSUN3…
1	!	0.000847	12067	204	149	0.73	0.012	GO:0043226	CC	6	organelle	1	SEPT1,MED6,ETV3,ZAK,IKBKG,SLBP,DTX2,SPC25,ASF1B,KRT23,ZFP655,ABHD8,FNBP4,SARDH,PRDM15,RBSN,PRPF3,MED24,ZSWIM1,NOL11,TADA2A,AP4M1,SERINC1,SRGN,SLC29A3,CLK4,PNPT1,MAP2K6,ERAL1,1110008L16RIK,WDR37,XRCC3,GTF2H2,ERCC8,PDE4D,TXNDC16,ANXA8,TDRD3,RAD1,SHCBP1,DGCR8,AARS2,FAM21,ELP2,ATAT1,ATP9B,TERF1,ERCC5,TEX30,EPHA4,RNF2,CR2,DARS2,FAM188A,YME1L1,ACBD5,GCA,TCP11L1,CSTF3,LRRC57,CDC25B,POLR3F,ECT2,IFT80,SLC…
1	!	0.00274	11229	204	140	0.686	0.012	GO:0043227	CC	6	membrane-bounded organelle	2	MED6,ETV3,ZAK,IKBKG,SLBP,DTX2,SPC25,ASF1B,ZFP655,ABHD8,FNBP4,SARDH,PRDM15,RBSN,PRPF3,MED24,ZSWIM1,NOL11,TADA2A,AP4M1,SERINC1,SRGN,SLC29A3,CLK4,PNPT1,MAP2K6,ERAL1,1110008L16RIK,WDR37,XRCC3,GTF2H2,ERCC8,TXNDC16,ANXA8,TDRD3,RAD1,DGCR8,AARS2,FAM21,ELP2,ATAT1,ATP9B,TERF1,ERCC5,TEX30,EPHA4,RNF2,CR2,DARS2,FAM188A,YME1L1,ACBD5,GCA,CSTF3,LRRC57,CDC25B,POLR3F,ECT2,SLC33A1,PDCD10,PTPN22,RAB13,RNPC3,TLR2,TRP…
1	!	0.000166	3516	204	64	0.314	0.018	GO:0031974	CC	6	membrane-enclosed lumen	1	MED6,ETV3,DTX2,ASF1B,ZFP655,FNBP4,SARDH,PRPF3,MED24,NOL11,TADA2A,PNPT1,ERAL1,1110008L16RIK,WDR37,XRCC3,GTF2H2,ERCC8,TXNDC16,RAD1,DGCR8,FAM21,ELP2,TERF1,RNF2,DARS2,FAM188A,YME1L1,ACBD5,CSTF3,CDC25B,POLR3F,RNPC3,TRP53INP1,AGO3,NUB1,MRPL1,RBM19,ITPR1,BMS1,DHODH,BCKDHB,TRIP4,MLH1,MCTP2,POGLUT1,RSRC1,NUP37,VEZT,RBMXL1,INTS7,EGR2,CDKN2AIP,GMEB2,SMARCAL1,TIMELESS,GORAB,HNRNPH2,TAF13,CCDC137,NSUN3,TNIP2,…
1	!	2.31e-05	7340	204	109	0.534	0.015	GO:0044422	CC	6	organelle part	1	SEPT1,MED6,ETV3,IKBKG,SLBP,DTX2,SPC25,ASF1B,KRT23,ZFP655,FNBP4,SARDH,RBSN,PRPF3,MED24,NOL11,TADA2A,AP4M1,SERINC1,SRGN,SLC29A3,PNPT1,ERAL1,1110008L16RIK,WDR37,XRCC3,GTF2H2,ERCC8,PDE4D,TXNDC16,ANXA8,TDRD3,RAD1,SHCBP1,DGCR8,FAM21,ELP2,ATAT1,ATP9B,TERF1,EPHA4,RNF2,DARS2,FAM188A,YME1L1,ACBD5,TCP11L1,CSTF3,CDC25B,POLR3F,ECT2,IFT80,SLC33A1,PDCD10,RAB13,RNPC3,TRP53INP1,MFSD2A,AGO3,NUB1,MRPL1,ANKLE2,RBM19…
1	!	0.000166	3516	204	64	0.314	0.018	GO:0043233	CC	6	organelle lumen	2	MED6,ETV3,DTX2,ASF1B,ZFP655,FNBP4,SARDH,PRPF3,MED24,NOL11,TADA2A,PNPT1,ERAL1,1110008L16RIK,WDR37,XRCC3,GTF2H2,ERCC8,TXNDC16,RAD1,DGCR8,FAM21,ELP2,TERF1,RNF2,DARS2,FAM188A,YME1L1,ACBD5,CSTF3,CDC25B,POLR3F,RNPC3,TRP53INP1,AGO3,NUB1,MRPL1,RBM19,ITPR1,BMS1,DHODH,BCKDHB,TRIP4,MLH1,MCTP2,POGLUT1,RSRC1,NUP37,VEZT,RBMXL1,INTS7,EGR2,CDKN2AIP,GMEB2,SMARCAL1,TIMELESS,GORAB,HNRNPH2,TAF13,CCDC137,NSUN3,TNIP2,…
1	!	0.000452	13269	204	160	0.784	0.012	GO:0005622	CC	6	intracellular	1	SEPT1,GNB1L,MED6,ETV3,ZAK,IKBKG,SLBP,DTX2,SPC25,ASF1B,KRT23,ZFP655,FNBP4,SARDH,PRDM15,RBSN,PRPF3,MED24,ZSWIM1,MTMR4,NOL11,TADA2A,AP4M1,SERINC1,FGD6,SRGN,SLC29A3,CLK4,PNPT1,MAP2K6,ERAL1,1110008L16RIK,WDR37,XRCC3,GTF2H2,ERCC8,PDE4D,TXNDC16,ANXA8,TDRD3,RAD1,SHCBP1,DGCR8,ZFP54,AARS2,FAM21,ELP2,ATAT1,ATP9B,TERF1,ERCC5,TEX30,EPHA4,RGS1,RNF2,DARS2,FAM188A,YME1L1,ACBD5,GCA,TCP11L1,CSTF3,CDC25B,POLR3F,PCM…
1	!	0.000962	12666	204	154	0.755	0.012	GO:0044424	CC	6	intracellular part	2	SEPT1,GNB1L,MED6,ETV3,ZAK,IKBKG,SLBP,DTX2,SPC25,ASF1B,KRT23,ZFP655,FNBP4,SARDH,PRDM15,RBSN,PRPF3,MED24,ZSWIM1,MTMR4,NOL11,TADA2A,AP4M1,SERINC1,FGD6,SRGN,SLC29A3,CLK4,PNPT1,MAP2K6,ERAL1,1110008L16RIK,WDR37,XRCC3,GTF2H2,ERCC8,PDE4D,TXNDC16,ANXA8,TDRD3,RAD1,SHCBP1,DGCR8,AARS2,FAM21,ELP2,ATAT1,ATP9B,TERF1,ERCC5,TEX30,EPHA4,RGS1,RNF2,DARS2,FAM188A,YME1L1,ACBD5,GCA,TCP11L1,CSTF3,CDC25B,POLR3F,PCMTD2,EC…
1	!	0.00091	10952	204	139	0.681	0.013	GO:0043229	CC	6	intracellular organelle	2	SEPT1,MED6,ETV3,ZAK,IKBKG,SLBP,DTX2,SPC25,ASF1B,KRT23,ZFP655,FNBP4,SARDH,PRDM15,RBSN,PRPF3,MED24,ZSWIM1,NOL11,TADA2A,AP4M1,SERINC1,SRGN,SLC29A3,CLK4,PNPT1,MAP2K6,ERAL1,1110008L16RIK,WDR37,XRCC3,GTF2H2,ERCC8,PDE4D,TXNDC16,ANXA8,TDRD3,RAD1,SHCBP1,DGCR8,AARS2,FAM21,ELP2,ATAT1,ATP9B,TERF1,ERCC5,TEX30,EPHA4,RNF2,DARS2,FAM188A,YME1L1,ACBD5,TCP11L1,CSTF3,CDC25B,POLR3F,ECT2,IFT80,SLC33A1,PDCD10,PTPN22,RA…
1	!	1.01e-05	7146	204	108	0.529	0.015	GO:0044446	CC	6	intracellular organelle part	3	SEPT1,MED6,ETV3,IKBKG,SLBP,DTX2,SPC25,ASF1B,KRT23,ZFP655,FNBP4,SARDH,RBSN,PRPF3,MED24,NOL11,TADA2A,AP4M1,SERINC1,SRGN,SLC29A3,PNPT1,ERAL1,1110008L16RIK,WDR37,XRCC3,GTF2H2,ERCC8,PDE4D,TXNDC16,ANXA8,TDRD3,RAD1,SHCBP1,DGCR8,FAM21,ELP2,ATAT1,ATP9B,TERF1,EPHA4,RNF2,DARS2,FAM188A,YME1L1,ACBD5,TCP11L1,CSTF3,CDC25B,POLR3F,ECT2,IFT80,SLC33A1,PDCD10,RAB13,RNPC3,TRP53INP1,MFSD2A,AGO3,NUB1,MRPL1,ANKLE2,RBM19…
1	!	0.039	3498	204	57	0.279	0.016	GO:0044428	CC	6	nuclear part	4	MED6,ETV3,SLBP,DTX2,ASF1B,ZFP655,FNBP4,PRPF3,MED24,NOL11,TADA2A,WDR37,XRCC3,GTF2H2,ERCC8,TDRD3,RAD1,DGCR8,FAM21,ELP2,TERF1,RNF2,FAM188A,YME1L1,ACBD5,CSTF3,CDC25B,POLR3F,RNPC3,TRP53INP1,AGO3,NUB1,RBM19,ITPR1,BMS1,DHODH,TRIP4,MLH1,MCTP2,RSRC1,NUP37,VEZT,RBMXL1,INTS7,EGR2,CDKN2AIP,GMEB2,SMARCAL1,TIMELESS,GORAB,ZMPSTE24,HNRNPH2,AI464131,TAF13,CCDC137,TNIP2,HNRNPR
1	!	0.000161	3513	204	64	0.314	0.018	GO:0070013	CC	6	intracellular organelle lumen	3	MED6,ETV3,DTX2,ASF1B,ZFP655,FNBP4,SARDH,PRPF3,MED24,NOL11,TADA2A,PNPT1,ERAL1,1110008L16RIK,WDR37,XRCC3,GTF2H2,ERCC8,TXNDC16,RAD1,DGCR8,FAM21,ELP2,TERF1,RNF2,DARS2,FAM188A,YME1L1,ACBD5,CSTF3,CDC25B,POLR3F,RNPC3,TRP53INP1,AGO3,NUB1,MRPL1,RBM19,ITPR1,BMS1,DHODH,BCKDHB,TRIP4,MLH1,MCTP2,POGLUT1,RSRC1,NUP37,VEZT,RBMXL1,INTS7,EGR2,CDKN2AIP,GMEB2,SMARCAL1,TIMELESS,GORAB,HNRNPH2,TAF13,CCDC137,NSUN3,TNIP2,…
1	!	0.0143	3053	204	53	0.26	0.017	GO:0031981	CC	6	nuclear lumen	4	MED6,ETV3,DTX2,ASF1B,ZFP655,FNBP4,PRPF3,MED24,NOL11,TADA2A,WDR37,XRCC3,GTF2H2,ERCC8,RAD1,DGCR8,FAM21,ELP2,TERF1,RNF2,FAM188A,YME1L1,ACBD5,CSTF3,CDC25B,POLR3F,RNPC3,TRP53INP1,AGO3,NUB1,RBM19,ITPR1,BMS1,DHODH,TRIP4,MLH1,MCTP2,RSRC1,NUP37,VEZT,RBMXL1,INTS7,EGR2,CDKN2AIP,GMEB2,SMARCAL1,TIMELESS,GORAB,HNRNPH2,TAF13,CCDC137,TNIP2,HNRNPR
1	!	0.000259	9583	204	128	0.627	0.013	GO:0043231	CC	6	intracellular membrane-bounded organelle	3	MED6,ETV3,ZAK,IKBKG,SLBP,DTX2,SPC25,ASF1B,ZFP655,FNBP4,SARDH,PRDM15,RBSN,PRPF3,MED24,ZSWIM1,NOL11,TADA2A,AP4M1,SERINC1,SRGN,SLC29A3,CLK4,PNPT1,MAP2K6,ERAL1,1110008L16RIK,WDR37,XRCC3,GTF2H2,ERCC8,TXNDC16,TDRD3,RAD1,DGCR8,AARS2,FAM21,ELP2,ATAT1,ATP9B,TERF1,ERCC5,TEX30,EPHA4,RNF2,DARS2,FAM188A,YME1L1,ACBD5,CSTF3,CDC25B,POLR3F,ECT2,SLC33A1,PDCD10,PTPN22,RAB13,RNPC3,TLR2,TRP53INP1,MYCL,MFSD2A,AGO3,NUB…
1	!	0.0005	609	183	20	0.109	0.033	MI:mmu-miR-381	mi	9	MI:mmu-miR-381	1	TXNRD3,ASF1B,PRPF3,MED24,ATAT1,FAM188A,CSTF3,PTPN22,AGO3,TMEM209,KIF22,VBP1,DBR1,TUBGCP5,NUP37,EGR2,GALNT11,HNRNPH2,TRIM32,HNRNPR
1	!	0.0463	836	183	20	0.109	0.024	MI:hsa-miR-519c-3p	mi	8	MI:hsa-miR-519c-3p	1	MED6,ZAK,ZFP655,SRGN,ERCC8,SHCBP1,ZFP54,ENPP5,ATAT1,ATP9B,IFT80,PDCD10,PTPN22,RAD52,MLH1,RSRC1,BBS9,E2F8,RNF207,RPS6KC1
1	!	0.00199	11575	201	146	0.726	0.013	TF:M00931_0	tf	3	Factor: Sp1; motif: GGGGCGGGGC; match class: 0	1	SEPT1,TXNRD3,MED6,ABCF3,SLBP,ASF1B,KRT23,ABHD8,SARDH,PRDM15,RBSN,PRPF3,MED24,MTMR4,NOL11,TADA2A,AP4M1,FGD6,SRGN,SLC29A3,D10WSU102E,PCTP,ERAL1,1110008L16RIK,XRCC3,SEMA4D,ERCC8,TXNDC16,ANXA8,TDRD3,FAM118A,AARS2,ENPP5,FAM21,ELP2,ATAT1,ATP9B,TERF1,TEX30,EPHA4,GPR39,RNF2,FAM188A,YME1L1,ACBD5,GCA,TCP11L1,CSTF3,4930402H24RIK,CDC25B,POLR3F,PCMTD2,ECT2,IFT80,SLC33A1,PDCD10,RNPC3,PEAR1,DAPP1,TRP53INP1,TMEM…
1	!	0.014	4186	201	67	0.333	0.016	TF:M03791_0	tf	13	Factor: GABPalpha_GABPbeta; motif: CTTCCKGY; match class: 0	1	MED6,ZAK,SLBP,DTX2,ASF1B,ZFP655,SCRN3,PRDM15,RBSN,PRPF3,MTMR4,AP4M1,SERINC1,SRGN,D10WSU102E,CLK4,1110008L16RIK,WDR37,SEMA4D,GTF2H2,ERCC8,ANXA8,RAD1,FAM118A,TEX30,DARS2,FAM188A,YME1L1,GCA,PDCD10,RAB13,RNPC3,TMEM68,AGO3,MRPL1,UNG,TMEM209,ITPR1,BMS1,KIF22,IL2RG,TRIP4,DBR1,HSPA13,SMYD5,MTMR9,NUP37,CDKN2AIP,FAM103A1,GMEB2,BC017643,SMARCAL1,NT5DC1,ASUN,ZFP410,KLHL15,TMEM41B,TAF13,CCDC137,TMEM220,NSUN3,…
1	!	0.0313	13712	201	161	0.801	0.012	TF:M00025_0	tf	10	Factor: Elk-1; motif: NNNNCCGGAARTNN; match class: 0	1	SEPT1,TXNRD3,GNB1L,MED6,ABCF3,ETV3,ZAK,SLBP,DTX2,SPC25,ASF1B,KRT23,ZFP655,ABHD8,FNBP4,SCRN3,PRDM15,RBSN,PRPF3,MED24,ZSWIM1,MTMR4,NOL11,AP4M1,SERINC1,SRGN,SLC29A3,D10WSU102E,CLK4,PNPT1,PCTP,MAP2K6,1110008L16RIK,WDR37,XRCC3,SEMA4D,GTF2H2,ERCC8,TXNDC16,ANXA8,TDRD3,RAD1,SHCBP1,FAM118A,WDR53,ZFP54,FAM21,ELP2,ATAT1,ATP9B,TERF1,ERCC5,TEX30,RGS1,PFKFB2,RNF2,DARS2,FAM188A,YME1L1,ACBD5,GCA,TCP11L1,CSTF3,LR…
1	!	0.000127	12891	201	161	0.801	0.012	TF:M02089_0	tf	14	Factor: E2F-3; motif: GGCGGGN; match class: 0	1	SEPT1,TXNRD3,GNB1L,MED6,ETV3,ZAK,SLBP,ASF1B,KRT23,ABHD8,FNBP4,SARDH,PRDM15,RBSN,PRPF3,MED24,MTMR4,NOL11,TADA2A,AP4M1,FGD6,SRGN,SLC29A3,D10WSU102E,CLK4,PNPT1,PCTP,MAP2K6,ERAL1,1110008L16RIK,WDR37,XRCC3,SEMA4D,ERCC8,TXNDC16,ANXA8,TDRD3,RAD1,SHCBP1,FAM118A,WDR53,AARS2,ENPP5,FAM21,ELP2,ATAT1,ATP9B,TERF1,EPHA4,GPR39,PFKFB2,RNF2,FAM188A,YME1L1,ACBD5,GCA,TCP11L1,CSTF3,LRRC57,4930402H24RIK,CDC25B,POLR3F,…
1	!	0.00384	14339	201	169	0.841	0.012	TF:M00716_0	tf	15	Factor: ZF5; motif: GSGCGCGR; match class: 0	1	SEPT1,TXNRD3,GNB1L,MED6,ETV3,ZAK,IKBKG,SLBP,DTX2,SPC25,ASF1B,KRT23,ZFP655,ABHD8,FNBP4,SCRN3,PRDM15,RBSN,PRPF3,ZSWIM1,MTMR4,NOL11,TADA2A,AP4M1,FGD6,SRGN,SLC29A3,D10WSU102E,CLK4,PNPT1,PCTP,1110008L16RIK,WDR37,XRCC3,SEMA4D,GTF2H2,ERCC8,PDE4D,TXNDC16,ANXA8,TDRD3,RAD1,FAM118A,WDR53,AARS2,ENPP5,FAM21,ELP2,ATP9B,TERF1,ERCC5,TEX30,EPHA4,GPR39,PFKFB2,RNF2,CR2,FAM188A,YME1L1,ACBD5,GCA,TCP11L1,CSTF3,LRRC57,…
1	!	0.00545	15397	201	177	0.881	0.011	TF:M04662_1	tf	12	Factor: FOXN4; motif: NNWANNCGWMCGCGTCNNNNMT; match class: 1	1	SEPT1,TXNRD3,GNB1L,MED6,ABCF3,ETV3,ZAK,DTX2,SPC25,ASF1B,KRT23,ZFP655,ABHD8,FNBP4,SCRN3,SARDH,PRDM15,RBSN,PRPF3,MED24,ZSWIM1,MTMR4,TADA2A,AP4M1,SERINC1,FGD6,SLC29A3,D10WSU102E,CLK4,PNPT1,MAP2K6,ERAL1,1110008L16RIK,WDR37,XRCC3,SEMA4D,GTF2H2,ERCC8,TXNDC16,TDRD3,RAD1,SHCBP1,FAM118A,WDR53,ZFP54,AARS2,FAM21,ELP2,ATP9B,TERF1,ERCC5,TEX30,EPHA4,GPR39,RNF2,DARS2,FAM188A,YME1L1,ACBD5,GCA,TCP11L1,CSTF3,LRRC5…
1	!	0.0033	12776	201	156	0.776	0.012	TF:M00196_0	tf	1	Factor: Sp1; motif: NGGGGGCGGGGYN; match class: 0	1	SEPT1,TXNRD3,MED6,ABCF3,ETV3,SLBP,ASF1B,KRT23,ABHD8,FNBP4,SCRN3,SARDH,PRDM15,RBSN,PRPF3,MED24,MTMR4,NOL11,TADA2A,AP4M1,FGD6,SRGN,SLC29A3,D10WSU102E,PCTP,ERAL1,1110008L16RIK,WDR37,XRCC3,SEMA4D,ERCC8,TXNDC16,ANXA8,TDRD3,FAM118A,WDR53,AARS2,ENPP5,FAM21,ELP2,ATAT1,ATP9B,TERF1,TEX30,EPHA4,GPR39,RNF2,FAM188A,YME1L1,ACBD5,GCA,TCP11L1,CSTF3,4930402H24RIK,CDC25B,POLR3F,PCMTD2,ECT2,IFT80,SLC33A1,PDCD10,RNP…
1	!	0.0122	12867	201	155	0.771	0.012	TF:M00932_0	tf	11	Factor: Sp1; motif: NNGGGGCGGGGNN; match class: 0	1	SEPT1,TXNRD3,GNB1L,MED6,ABCF3,SLBP,DTX2,ASF1B,KRT23,ZFP655,ABHD8,SARDH,PRDM15,RBSN,PRPF3,MED24,MTMR4,NOL11,TADA2A,AP4M1,FGD6,SRGN,SLC29A3,D10WSU102E,CLK4,PCTP,MAP2K6,ERAL1,XRCC3,SEMA4D,GTF2H2,ERCC8,TXNDC16,ANXA8,TDRD3,FAM118A,ZFP54,AARS2,ENPP5,FAM21,ELP2,ATAT1,ATP9B,TEX30,EPHA4,GPR39,RNF2,FAM188A,YME1L1,ACBD5,GCA,TCP11L1,CSTF3,4930402H24RIK,CDC25B,POLR3F,PCMTD2,ECT2,IFT80,SLC33A1,PDCD10,RNPC3,PEA…
1	!	0.00734	14193	201	167	0.831	0.012	TF:M01660_0	tf	4	Factor: GABPalpha; motif: CTTCCK; match class: 0	1	SEPT1,TXNRD3,GNB1L,MED6,ABCF3,ETV3,ZAK,IKBKG,SLBP,DTX2,SPC25,ASF1B,KRT23,ZFP655,ABHD8,FNBP4,SCRN3,PRDM15,RBSN,PRPF3,MED24,ZSWIM1,MTMR4,NOL11,TADA2A,AP4M1,SERINC1,FGD6,SRGN,SLC29A3,D10WSU102E,CLK4,PCTP,MAP2K6,ERAL1,1110008L16RIK,WDR37,XRCC3,SEMA4D,GTF2H2,ERCC8,TXNDC16,ANXA8,TDRD3,RAD1,SHCBP1,FAM118A,WDR53,ZFP54,AARS2,ENPP5,FAM21,ELP2,ATAT1,ATP9B,TERF1,ERCC5,TEX30,EPHA4,RGS1,RNF2,CR2,DARS2,FAM188A,…
1	!	0.0422	8421	201	111	0.552	0.013	TF:M01660_1	tf	4	Factor: GABPalpha; motif: CTTCCK; match class: 1	2	SEPT1,TXNRD3,MED6,ABCF3,ETV3,ZAK,SLBP,DTX2,SPC25,ASF1B,KRT23,ZFP655,ABHD8,FNBP4,SCRN3,PRDM15,RBSN,PRPF3,ZSWIM1,MTMR4,NOL11,TADA2A,AP4M1,SERINC1,SRGN,CLK4,PCTP,ERAL1,1110008L16RIK,WDR37,XRCC3,SEMA4D,GTF2H2,ANXA8,RAD1,SHCBP1,FAM118A,AARS2,FAM21,ELP2,ATAT1,TERF1,ERCC5,TEX30,RNF2,DARS2,FAM188A,YME1L1,ACBD5,GCA,CSTF3,LRRC57,IFT80,PDCD10,RAB13,RNPC3,TRP53INP1,TMEM68,AGO3,NUB1,MRPL1,UNG,RBM19,TMEM209,BM…
1	!	0.0126	16725	201	186	0.925	0.011	TF:M02844_0	tf	7	Factor: BCL6B; motif: NNNNCCGCCCCWNNNN; match class: 0	1	SEPT1,GNB1L,MED6,ABCF3,ETV3,ZAK,SLBP,DTX2,SPC25,ASF1B,KRT23,ZFP655,ABHD8,FNBP4,SCRN3,SARDH,PRDM15,RBSN,PRPF3,MED24,MTMR4,NOL11,TADA2A,AP4M1,FGD6,SRGN,SLC29A3,D10WSU102E,CLK4,PNPT1,PCTP,MAP2K6,1110008L16RIK,WDR37,XRCC3,SEMA4D,GTF2H2,ERCC8,TXNDC16,ANXA8,TDRD3,RAD1,FAM118A,WDR53,ZFP54,AARS2,ENPP5,FAM21,ELP2,ATAT1,ATP9B,TERF1,ERCC5,TEX30,EPHA4,GPR39,RGS1,PFKFB2,RNF2,CR2,FAM188A,YME1L1,ACBD5,GCA,TCP11…
#INFO:	PARAMETERS: analytical = 1
#INFO:	PARAMETERS: user_thr = 1.00
#INFO:	PARAMETERS: organism = mmusculus
#INFO:	PARAMETERS: sort_by_structure = 1
#INFO:	PARAMETERS: significant = 1
#INFO:	User: http
#INFO:	Host: arak-prod
#INFO:	Time: 2017-3-2 22:15:27
#INFO:	Version: r1709_e87_eg34
#INFO:	Effective domain size for GO: 21531, threshold 2.1e-05
#INFO:	Effective domain size for MI: 19018, threshold 0.00018
#INFO:	Effective domain size for TF: 20423, threshold 4.8e-05
#INFO:
#INFO:	--- Gene names and descriptions
#INFO:
#INFO:	QUERY:	Sft2d1	GM12166/SFT2D1	predicted gene 12166 [Source:MGI Symbol;Acc:MGI:3650635]/SFT2 domain containing 1 [Source:MGI Symbol;Acc:MGI:1918689]
#INFO:	QUERY:	Rnf207	RNF207	ring finger protein 207 [Source:MGI Symbol;Acc:MGI:2684989]
#INFO:	QUERY:	Ect2	ECT2	ect2 oncogene [Source:MGI Symbol;Acc:MGI:95281]
#INFO:	QUERY:	Kif22	KIF22	kinesin family member 22 [Source:MGI Symbol;Acc:MGI:109233]
#INFO:	QUERY:	Itpr1	ITPR1	inositol 1,4,5-trisphosphate receptor 1 [Source:MGI Symbol;Acc:MGI:96623]
#INFO:	QUERY:	Ints7	INTS7	integrator complex subunit 7 [Source:MGI Symbol;Acc:MGI:1924315]
#INFO:	QUERY:	Il2rg	IL2RG	interleukin 2 receptor, gamma chain [Source:MGI Symbol;Acc:MGI:96551]
#INFO:	QUERY:	Ikbkg	IKBKG	inhibitor of kappaB kinase gamma [Source:MGI Symbol;Acc:MGI:1338074]
#INFO:	QUERY:	Ift80	IFT80	intraflagellar transport 80 [Source:MGI Symbol;Acc:MGI:1915509]
#INFO:	QUERY:	Hspa13	HSPA13	heat shock protein 70 family, member 13 [Source:MGI Symbol;Acc:MGI:1309463]
#INFO:	QUERY:	Hnrnpr	HNRNPR	heterogeneous nuclear ribonucleoprotein R [Source:MGI Symbol;Acc:MGI:1891692]
#INFO:	QUERY:	Hnrnph2	HNRNPH2	heterogeneous nuclear ribonucleoprotein H2 [Source:MGI Symbol;Acc:MGI:1201779]
#INFO:	QUERY:	Gtf2h2	GTF2H2	general transcription factor II H, polypeptide 2 [Source:MGI Symbol;Acc:MGI:1345669]
#INFO:	QUERY:	Gtdc1	GTDC1	glycosyltransferase-like domain containing 1 [Source:MGI Symbol;Acc:MGI:2444269]
#INFO:	QUERY:	Gprasp1	GPRASP1	G protein-coupled receptor associated sorting protein 1 [Source:MGI Symbol;Acc:MGI:1917418]
#INFO:	QUERY:	Gpr39	GPR39	G protein-coupled receptor 39 [Source:MGI Symbol;Acc:MGI:1918361]
#INFO:	QUERY:	Gorab	GORAB	golgin, RAB6-interacting [Source:MGI Symbol;Acc:MGI:2138271]
#INFO:	QUERY:	Gnb1l	GNB1L	guanine nucleotide binding protein (G protein), beta polypeptide 1-like [Source:MGI Symbol;Acc:MGI:1338057]
#INFO:	QUERY:	Gmip	GMIP	Gem-interacting protein [Source:MGI Symbol;Acc:MGI:1926066]
#INFO:	QUERY:	Gmeb2	GMEB2	glucocorticoid modulatory element binding protein 2 [Source:MGI Symbol;Acc:MGI:2652836]
#INFO:	QUERY:	Gm8355	GM8355	predicted pseudogene 8355 [Source:MGI Symbol;Acc:MGI:3645191]
#INFO:	QUERY:	Gm8326	GM8326	predicted gene 8326 [Source:MGI Symbol;Acc:MGI:3644839]
#INFO:	QUERY:	Gm8325	GM8325	predicted pseudogene 8325 [Source:MGI Symbol;Acc:MGI:3644852]
#INFO:	QUERY:	Gm7327	GM7327	predicted gene 7327 [Source:MGI Symbol;Acc:MGI:3646274]
#INFO:	QUERY:	Gm5898	GM5898	predicted gene 5898 [Source:MGI Symbol;Acc:MGI:3644921]
#INFO:	QUERY:	Gm5576	GM5576	predicted pseudogene 5576 [Source:MGI Symbol;Acc:MGI:3644832]
#INFO:	QUERY:	Gm4989	GM4989	predicted pseudogene 4989 [Source:MGI Symbol;Acc:MGI:3643860]
#INFO:	QUERY:	Gm4784	GM4784	predicted gene 4784 [Source:MGI Symbol;Acc:MGI:3648818]
#INFO:	QUERY:	Gm4462	GM4462	predicted gene 4462 [Source:MGI Symbol;Acc:MGI:3782646]
#INFO:	QUERY:	Gm20056	GM20056	predicted gene, 20056 [Source:MGI Symbol;Acc:MGI:5012241]
#INFO:	QUERY:	Gm19587	GM19587	predicted gene, 19587 [Source:MGI Symbol;Acc:MGI:5011772]
#INFO:	QUERY:	Gm1826	GM1826	predicted gene 1826 [Source:MGI Symbol;Acc:MGI:3037684]
#INFO:	QUERY:	Gm15975	GM15975	predicted gene 15975 [Source:MGI Symbol;Acc:MGI:3801944]
#INFO:	QUERY:	Gm15066	GM15066	predicted gene 15066 [Source:MGI Symbol;Acc:MGI:3706256]
#INFO:	QUERY:	Gm14857	GM14857	predicted gene 14857 [Source:MGI Symbol;Acc:MGI:3716318]
#INFO:	QUERY:	Wdr37	WDR37	WD repeat domain 37 [Source:MGI Symbol;Acc:MGI:1920393]
#INFO:	QUERY:	Kctd18	KCTD18	potassium channel tetramerisation domain containing 18 [Source:MGI Symbol;Acc:MGI:3603813]
#INFO:	QUERY:	Tcp11l1	TCP11L1	t-complex 11 like 1 [Source:MGI Symbol;Acc:MGI:2444263]
#INFO:	QUERY:	Lat2	LAT2	linker for activation of T cells family, member 2 [Source:MGI Symbol;Acc:MGI:1926479]
#INFO:	QUERY:	Lipo1	LIPO1/LIPO3	lipase, member O3 [Source:MGI Symbol;Acc:MGI:2147592]/lipase, member O1 [Source:MGI Symbol;Acc:MGI:3647308]
#INFO:	QUERY:	Lrrc57	LRRC57	leucine rich repeat containing 57 [Source:MGI Symbol;Acc:MGI:1913856]
#INFO:	QUERY:	Maob	MAOB	monoamine oxidase B [Source:MGI Symbol;Acc:MGI:96916]
#INFO:	QUERY:	Map2k6	MAP2K6	mitogen-activated protein kinase kinase 6 [Source:MGI Symbol;Acc:MGI:1346870]
#INFO:	QUERY:	Mapkbp1	MAPKBP1	mitogen-activated protein kinase binding protein 1 [Source:MGI Symbol;Acc:MGI:1347004]
#INFO:	QUERY:	Mctp2	MCTP2	multiple C2 domains, transmembrane 2 [Source:MGI Symbol;Acc:MGI:2685335]
#INFO:	QUERY:	Med24	MED24	mediator complex subunit 24 [Source:MGI Symbol;Acc:MGI:1344385]
#INFO:	QUERY:	Mycl	MYCL	v-myc avian myelocytomatosis viral oncogene lung carcinoma derived [Source:MGI Symbol;Acc:MGI:96799]
#INFO:	QUERY:	Mtmr9	MTMR9	myotubularin related protein 9 [Source:MGI Symbol;Acc:MGI:2442842]
#INFO:	QUERY:	Mtmr4	MTMR4	myotubularin related protein 4 [Source:MGI Symbol;Acc:MGI:2180699]
#INFO:	QUERY:	Med6	MED6	mediator complex subunit 6 [Source:MGI Symbol;Acc:MGI:1917042]
#INFO:	QUERY:	Msantd4	MSANTD4	Myb/SANT-like DNA-binding domain containing 4 with coiled-coils [Source:MGI Symbol;Acc:MGI:1925350]
#INFO:	QUERY:	Mfsd2a	MFSD2A	major facilitator superfamily domain containing 2A [Source:MGI Symbol;Acc:MGI:1923824]
#INFO:	QUERY:	Mlh1	MLH1	mutL homolog 1 [Source:MGI Symbol;Acc:MGI:101938]
#INFO:	QUERY:	Mrpl1	MRPL1	mitochondrial ribosomal protein L1 [Source:MGI Symbol;Acc:MGI:2137202]
#INFO:	QUERY:	Gm9994	GM9994	predicted gene 9994 [Source:MGI Symbol;Acc:MGI:3711964]
#INFO:	QUERY:	Gm7535	GM7535	predicted gene 7535 [Source:MGI Symbol;Acc:MGI:3644434]
#INFO:	QUERY:	Gm6457	GM6457	predicted pseudogene 6457 [Source:MGI Symbol;Acc:MGI:3648519]
#INFO:	QUERY:	Gm4482	GM4482	predicted gene 4482 [Source:MGI Symbol;Acc:MGI:3782666]
#INFO:	QUERY:	Gm3436	GM3436	predicted pseudogene 3436 [Source:MGI Symbol;Acc:MGI:3781613]
#INFO:	QUERY:	Gm13217	GM13217	predicted gene 13217 [Source:MGI Symbol;Acc:MGI:3649713]
#INFO:	QUERY:	Gm12663	GM12663	predicted gene 12663 [Source:MGI Symbol;Acc:MGI:3652168]
#INFO:	QUERY:	Gm12420	GM12420	predicted gene 12420 [Source:MGI Symbol;Acc:MGI:3652148]
#INFO:	QUERY:	Ap4m1	AP4M1	adaptor-related protein complex AP-4, mu 1 [Source:MGI Symbol;Acc:MGI:1337063]
#INFO:	QUERY:	Ap3s1-ps2	AP3S1-PS2	adaptor-related protein complex 3, sigma 1 subunit, pseudogene 2 [Source:MGI Symbol;Acc:MGI:1929217]
#INFO:	QUERY:	Ago3	AGO3	argonaute RISC catalytic subunit 3 [Source:MGI Symbol;Acc:MGI:2446634]
#INFO:	QUERY:	A130010J15Rik	A130010J15RIK	RIKEN cDNA A130010J15 gene [Source:MGI Symbol;Acc:MGI:2441776]
#INFO:	QUERY:	6430710C18Rik	6430710C18RIK	RIKEN cDNA 6430710C18 gene [Source:MGI Symbol;Acc:MGI:1923468]
#INFO:	QUERY:	Zfp738	ZFP738	zinc finger protein 738 [Source:MGI Symbol;Acc:MGI:3040706]
#INFO:	QUERY:	Tmem220	TMEM220	transmembrane protein 220 [Source:MGI Symbol;Acc:MGI:2443691]
#INFO:	QUERY:	Terf1	TERF1	telomeric repeat binding factor 1 [Source:MGI Symbol;Acc:MGI:109634]
#INFO:	QUERY:	Klhl15	KLHL15	kelch-like 15 [Source:MGI Symbol;Acc:MGI:1923400]
#INFO:	QUERY:	Krt23	KRT23	keratin 23 [Source:MGI Symbol;Acc:MGI:2148866]
#INFO:	QUERY:	Nol11	NOL11	nucleolar protein 11 [Source:MGI Symbol;Acc:MGI:1916229]
#INFO:	QUERY:	Nsun3	NSUN3	NOL1/NOP2/Sun domain family member 3 [Source:MGI Symbol;Acc:MGI:2146565]
#INFO:	QUERY:	Nt5dc1	NT5DC1	5'-nucleotidase domain containing 1 [Source:MGI Symbol;Acc:MGI:2442446]
#INFO:	QUERY:	Nub1	NUB1	negative regulator of ubiquitin-like proteins 1 [Source:MGI Symbol;Acc:MGI:1889001]
#INFO:	QUERY:	Nup37	NUP37	nucleoporin 37 [Source:MGI Symbol;Acc:MGI:1919964]
#INFO:	QUERY:	Osbpl5	OSBPL5	oxysterol binding protein-like 5 [Source:MGI Symbol;Acc:MGI:1930265]
#INFO:	QUERY:	Pcmtd2	PCMTD2	protein-L-isoaspartate (D-aspartate) O-methyltransferase domain containing 2 [Source:MGI Symbol;Acc:MGI:1923927]
#INFO:	QUERY:	Pctp	PCTP	phosphatidylcholine transfer protein [Source:MGI Symbol;Acc:MGI:107375]
#INFO:	QUERY:	Pdcd10	PDCD10	programmed cell death 10 [Source:MGI Symbol;Acc:MGI:1928396]
#INFO:	QUERY:	Pde4d	PDE4D	phosphodiesterase 4D, cAMP specific [Source:MGI Symbol;Acc:MGI:99555]
#INFO:	QUERY:	Pear1	PEAR1	platelet endothelial aggregation receptor 1 [Source:MGI Symbol;Acc:MGI:1920432]
#INFO:	QUERY:	Pfkfb2	PFKFB2/GM29427	6-phosphofructo-2-kinase/fructose-2,6-biphosphatase 2 [Source:MGI Symbol;Acc:MGI:107815]/predicted gene 29427 [Source:MGI Symbol;Acc:MGI:5580133]
#INFO:	QUERY:	Pir	PIR	pirin [Source:MGI Symbol;Acc:MGI:1916906]
#INFO:	QUERY:	Plaur	PLAUR	plasminogen activator, urokinase receptor [Source:MGI Symbol;Acc:MGI:97612]
#INFO:	QUERY:	Pnpt1	PNPT1	polyribonucleotide nucleotidyltransferase 1 [Source:MGI Symbol;Acc:MGI:1918951]
#INFO:	QUERY:	Poglut1	POGLUT1	protein O-glucosyltransferase 1 [Source:MGI Symbol;Acc:MGI:2444232]
#INFO:	QUERY:	Polr3f	POLR3F	polymerase (RNA) III (DNA directed) polypeptide F [Source:MGI Symbol;Acc:MGI:1924086]
#INFO:	QUERY:	Prdm15	PRDM15	PR domain containing 15 [Source:MGI Symbol;Acc:MGI:1930121]
#INFO:	QUERY:	Prpf3	PRPF3	pre-mRNA processing factor 3 [Source:MGI Symbol;Acc:MGI:1918017]
#INFO:	QUERY:	Ptpn22	PTPN22	protein tyrosine phosphatase, non-receptor type 22 (lymphoid) [Source:MGI Symbol;Acc:MGI:107170]
#INFO:	QUERY:	Rab13	RAB13	RAB13, member RAS oncogene family [Source:MGI Symbol;Acc:MGI:1927232]
#INFO:	QUERY:	Rad1	RAD1	RAD1 checkpoint DNA exonuclease [Source:MGI Symbol;Acc:MGI:1316678]
#INFO:	QUERY:	Rad52	RAD52	RAD52 homolog, DNA repair protein [Source:MGI Symbol;Acc:MGI:101949]
#INFO:	QUERY:	Rbm19	RBM19	RNA binding motif protein 19 [Source:MGI Symbol;Acc:MGI:1921361]
#INFO:	QUERY:	Rbmxl1	RBMXL1	RNA binding motif protein, X-linked like-1 [Source:MGI Symbol;Acc:MGI:1343045]
#INFO:	QUERY:	Rbsn	RBSN	rabenosyn, RAB effector [Source:MGI Symbol;Acc:MGI:1925537]
#INFO:	QUERY:	Rft1	RFT1	RFT1 homolog [Source:MGI Symbol;Acc:MGI:3607791]
#INFO:	QUERY:	Rgs1	RGS1	regulator of G-protein signaling 1 [Source:MGI Symbol;Acc:MGI:1354694]
#INFO:	QUERY:	Ric8b	RIC8B	RIC8 guanine nucleotide exchange factor B [Source:MGI Symbol;Acc:MGI:2682307]
#INFO:	QUERY:	Rnf2	RNF2	ring finger protein 2 [Source:MGI Symbol;Acc:MGI:1101759]
#INFO:	QUERY:	Rnpc3	RNPC3	RNA-binding region (RNP1, RRM) containing 3 [Source:MGI Symbol;Acc:MGI:1914475]
#INFO:	QUERY:	RP24-178G20.2	GLUD-PS	glutamate dehydrogenase, pseudogene [Source:MGI Symbol;Acc:MGI:95754]
#INFO:	QUERY:	Rps6kc1	RPS6KC1	ribosomal protein S6 kinase polypeptide 1 [Source:MGI Symbol;Acc:MGI:2443419]
#INFO:	QUERY:	Rsrc1	RSRC1	arginine/serine-rich coiled-coil 1 [Source:MGI Symbol;Acc:MGI:1914130]
#INFO:	QUERY:	Sardh	SARDH	sarcosine dehydrogenase [Source:MGI Symbol;Acc:MGI:2183102]
#INFO:	QUERY:	Scrn3	SCRN3	secernin 3 [Source:MGI Symbol;Acc:MGI:1921866]
#INFO:	QUERY:	Scyl2	SCYL2	SCY1-like 2 (S. cerevisiae) [Source:MGI Symbol;Acc:MGI:1289172]
#INFO:	QUERY:	Sema4d	SEMA4D	sema domain, immunoglobulin domain (Ig), transmembrane domain (TM) and short cytoplasmic domain, (semaphorin) 4D [Source:MGI Symbol;Acc:MGI:109244]
#INFO:	QUERY:	Serinc1	SERINC1	serine incorporator 1 [Source:MGI Symbol;Acc:MGI:1926228]
#INFO:	QUERY:	Shcbp1	SHCBP1	Shc SH2-domain binding protein 1 [Source:MGI Symbol;Acc:MGI:1338802]
#INFO:	QUERY:	Slbp	SLBP	stem-loop binding protein [Source:MGI Symbol;Acc:MGI:108402]
#INFO:	QUERY:	Slc29a3	SLC29A3	solute carrier family 29 (nucleoside transporters), member 3 [Source:MGI Symbol;Acc:MGI:1918529]
#INFO:	QUERY:	Slc33a1	SLC33A1	solute carrier family 33 (acetyl-CoA transporter), member 1 [Source:MGI Symbol;Acc:MGI:1332247]
#INFO:	QUERY:	Slc35f2	SLC35F2	solute carrier family 35, member F2 [Source:MGI Symbol;Acc:MGI:1919272]
#INFO:	QUERY:	Slc46a3	SLC46A3	solute carrier family 46, member 3 [Source:MGI Symbol;Acc:MGI:1918956]
#INFO:	QUERY:	Slc9a6	SLC9A6	solute carrier family 9 (sodium/hydrogen exchanger), member 6 [Source:MGI Symbol;Acc:MGI:2443511]
#INFO:	QUERY:	Smarcal1	SMARCAL1	SWI/SNF related matrix associated, actin dependent regulator of chromatin, subfamily a-like 1 [Source:MGI Symbol;Acc:MGI:1859183]
#INFO:	QUERY:	Smyd3	SMYD3	SET and MYND domain containing 3 [Source:MGI Symbol;Acc:MGI:1916976]
#INFO:	QUERY:	Smyd5	SMYD5	SET and MYND domain containing 5 [Source:MGI Symbol;Acc:MGI:108048]
#INFO:	QUERY:	Snx14	SNX14	sorting nexin 14 [Source:MGI Symbol;Acc:MGI:2155664]
#INFO:	QUERY:	Spc25	SPC25	SPC25, NDC80 kinetochore complex component, homolog (S. cerevisiae) [Source:MGI Symbol;Acc:MGI:1913692]
#INFO:	QUERY:	Sprr2a1	SPRR2A1	small proline-rich protein 2A1 [Source:MGI Symbol;Acc:MGI:1330350]
#INFO:	QUERY:	Srgn	SRGN	serglycin [Source:MGI Symbol;Acc:MGI:97756]
#INFO:	QUERY:	Tada2a	TADA2A	transcriptional adaptor 2A [Source:MGI Symbol;Acc:MGI:2144471]
#INFO:	QUERY:	Taf13	TAF13	TATA-box binding protein associated factor 13 [Source:MGI Symbol;Acc:MGI:1913500]
#INFO:	QUERY:	Tdrd3	TDRD3	tudor domain containing 3 [Source:MGI Symbol;Acc:MGI:2444023]
#INFO:	QUERY:	Tex30	TEX30	testis expressed 30 [Source:MGI Symbol;Acc:MGI:1922873]
#INFO:	QUERY:	Timeless	TIMELESS	timeless circadian clock 1 [Source:MGI Symbol;Acc:MGI:1321393]
#INFO:	QUERY:	Tlr2	TLR2	toll-like receptor 2 [Source:MGI Symbol;Acc:MGI:1346060]
#INFO:	QUERY:	Tmem123	TMEM123	transmembrane protein 123 [Source:MGI Symbol;Acc:MGI:1919179]
#INFO:	QUERY:	Tmem209	TMEM209	transmembrane protein 209 [Source:MGI Symbol;Acc:MGI:1919899]
#INFO:	QUERY:	Tmem263	TMEM263	transmembrane protein 263 [Source:MGI Symbol;Acc:MGI:2143652]
#INFO:	QUERY:	Tmem41b	TMEM41B	transmembrane protein 41B [Source:MGI Symbol;Acc:MGI:1289225]
#INFO:	QUERY:	Tmem55b	TMEM55B	transmembrane protein 55b [Source:MGI Symbol;Acc:MGI:2448501]
#INFO:	QUERY:	Tmem68	TMEM68	transmembrane protein 68 [Source:MGI Symbol;Acc:MGI:1919348]
#INFO:	QUERY:	Tnip2	TNIP2	TNFAIP3 interacting protein 2 [Source:MGI Symbol;Acc:MGI:2386643]
#INFO:	QUERY:	Trim32	TRIM32	tripartite motif-containing 32 [Source:MGI Symbol;Acc:MGI:1917057]
#INFO:	QUERY:	Trip4	TRIP4	thyroid hormone receptor interactor 4 [Source:MGI Symbol;Acc:MGI:1928469]
#INFO:	QUERY:	Trp53inp1	TRP53INP1	transformation related protein 53 inducible nuclear protein 1 [Source:MGI Symbol;Acc:MGI:1926609]
#INFO:	QUERY:	Tubgcp5	TUBGCP5	tubulin, gamma complex associated protein 5 [Source:MGI Symbol;Acc:MGI:2178836]
#INFO:	QUERY:	Txndc16	TXNDC16	thioredoxin domain containing 16 [Source:MGI Symbol;Acc:MGI:1917811]
#INFO:	QUERY:	Txnrd3	TXNRD3	thioredoxin reductase 3 [Source:MGI Symbol;Acc:MGI:2386711]
#INFO:	QUERY:	Ung	UNG	uracil DNA glycosylase [Source:MGI Symbol;Acc:MGI:109352]
#INFO:	QUERY:	Urm1	URM1	ubiquitin related modifier 1 [Source:MGI Symbol;Acc:MGI:1915455]
#INFO:	QUERY:	Usp53	USP53	ubiquitin specific peptidase 53 [Source:MGI Symbol;Acc:MGI:2139607]
#INFO:	QUERY:	Vbp1	VBP1	von Hippel-Lindau binding protein 1 [Source:MGI Symbol;Acc:MGI:1333804]
#INFO:	QUERY:	Vezt	VEZT	vezatin, adherens junctions transmembrane protein [Source:MGI Symbol;Acc:MGI:2143698]
#INFO:	QUERY:	Wdr20	WDR20/WDR20RT	WD repeat domain 20 [Source:MGI Symbol;Acc:MGI:1916891]/WD repeat domain 20, retrogene [Source:MGI Symbol;Acc:MGI:1918198]
#INFO:	QUERY:	Wdr53	WDR53	WD repeat domain 53 [Source:MGI Symbol;Acc:MGI:1916230]
#INFO:	QUERY:	Xrcc3	XRCC3	X-ray repair complementing defective repair in Chinese hamster cells 3 [Source:MGI Symbol;Acc:MGI:1921585]
#INFO:	QUERY:	Yme1l1	YME1L1	YME1-like 1 (S. cerevisiae) [Source:MGI Symbol;Acc:MGI:1351651]
#INFO:	QUERY:	Zak	ZAK	sterile alpha motif and leucine zipper containing kinase AZK [Source:MGI Symbol;Acc:MGI:2443258]
#INFO:	QUERY:	Zfand1	ZFAND1	zinc finger, AN1-type domain 1 [Source:MGI Symbol;Acc:MGI:1913611]
#INFO:	QUERY:	Zfp410	ZFP410	zinc finger protein 410 [Source:MGI Symbol;Acc:MGI:1289280]
#INFO:	QUERY:	Zfp53	ZFP53	zinc finger protein 53 [Source:MGI Symbol;Acc:MGI:99200]
#INFO:	QUERY:	Zfp54	ZFP54	zinc finger protein 54 [Source:MGI Symbol;Acc:MGI:99201]
#INFO:	QUERY:	Zfp655	ZFP655	zinc finger protein 655 [Source:MGI Symbol;Acc:MGI:1919861]
#INFO:	QUERY:	Zfp758	ZFP758	zinc finger protein 758 [Source:MGI Symbol;Acc:MGI:2385044]
#INFO:	QUERY:	Zfp868	ZFP868	zinc finger protein 868 [Source:MGI Symbol;Acc:MGI:2142546]
#INFO:	QUERY:	Zfyve1	ZFYVE1	zinc finger, FYVE domain containing 1 [Source:MGI Symbol;Acc:MGI:3026685]
#INFO:	QUERY:	Zmpste24	ZMPSTE24	zinc metallopeptidase, STE24 [Source:MGI Symbol;Acc:MGI:1890508]
#INFO:	QUERY:	Zswim1	ZSWIM1	zinc finger SWIM-type containing 1 [Source:MGI Symbol;Acc:MGI:1919221]
#INFO:	QUERY:	1110008L16Rik	1110008L16RIK	RIKEN cDNA 1110008L16 gene [Source:MGI Symbol;Acc:MGI:1913382]
#INFO:	QUERY:	Sept1	SEPT1	septin 1 [Source:MGI Symbol;Acc:MGI:1858916]
#INFO:	QUERY:	4930402H24Rik	4930402H24RIK	RIKEN cDNA 4930402H24 gene [Source:MGI Symbol;Acc:MGI:1923029]
#INFO:	QUERY:	Aars2	AARS2	alanyl-tRNA synthetase 2, mitochondrial [Source:MGI Symbol;Acc:MGI:2681839]
#INFO:	QUERY:	Abcf3	ABCF3	ATP-binding cassette, sub-family F (GCN20), member 3 [Source:MGI Symbol;Acc:MGI:1351656]
#INFO:	QUERY:	Abhd17c	ABHD17C	abhydrolase domain containing 17C [Source:MGI Symbol;Acc:MGI:1917428]
#INFO:	QUERY:	Abhd8	ABHD8	abhydrolase domain containing 8 [Source:MGI Symbol;Acc:MGI:1918946]
#INFO:	QUERY:	Acad10	ACAD10/ACAD12	acyl-Coenzyme A dehydrogenase family, member 12 [Source:MGI Symbol;Acc:MGI:2443320]/acyl-Coenzyme A dehydrogenase family, member 10 [Source:MGI Symbol;Acc:MGI:1919235]
#INFO:	QUERY:	Acbd5	ACBD5	acyl-Coenzyme A binding domain containing 5 [Source:MGI Symbol;Acc:MGI:1921409]
#INFO:	QUERY:	Afm	AFM	afamin [Source:MGI Symbol;Acc:MGI:2429409]
#INFO:	QUERY:	AI464131	AI464131	expressed sequence AI464131 [Source:MGI Symbol;Acc:MGI:2140300]
#INFO:	QUERY:	Aim2	AIM2	absent in melanoma 2 [Source:MGI Symbol;Acc:MGI:2686159]
#INFO:	QUERY:	AK157302	AK157302	cDNA sequence AK157302 [Source:MGI Symbol;Acc:MGI:3574096]
#INFO:	QUERY:	Alg6	ALG6	asparagine-linked glycosylation 6 (alpha-1,3,-glucosyltransferase) [Source:MGI Symbol;Acc:MGI:2444031]
#INFO:	QUERY:	Alpi	ALPI	alkaline phosphatase, intestinal [Source:MGI Symbol;Acc:MGI:1924018]
#INFO:	QUERY:	Ankle2	ANKLE2	ankyrin repeat and LEM domain containing 2 [Source:MGI Symbol;Acc:MGI:1261856]
#INFO:	QUERY:	Ankrd24	ANKRD24	ankyrin repeat domain 24 [Source:MGI Symbol;Acc:MGI:1890394]
#INFO:	QUERY:	Anxa8	ANXA8	annexin A8 [Source:MGI Symbol;Acc:MGI:1201374]
#INFO:	QUERY:	Arrdc3	ARRDC3	arrestin domain containing 3 [Source:MGI Symbol;Acc:MGI:2145242]
#INFO:	QUERY:	Asf1b	ASF1B	anti-silencing function 1B histone chaperone [Source:MGI Symbol;Acc:MGI:1914179]
#INFO:	QUERY:	Asun	ASUN	asunder, spermatogenesis regulator [Source:MGI Symbol;Acc:MGI:1918427]
#INFO:	QUERY:	Atat1	ATAT1	alpha tubulin acetyltransferase 1 [Source:MGI Symbol;Acc:MGI:1913869]
#INFO:	QUERY:	Atp9b	ATP9B	ATPase, class II, type 9B [Source:MGI Symbol;Acc:MGI:1354757]
#INFO:	QUERY:	Bbs9	BBS9	Bardet-Biedl syndrome 9 (human) [Source:MGI Symbol;Acc:MGI:2442833]
#INFO:	QUERY:	BC017643	BC017643	cDNA sequence BC017643 [Source:MGI Symbol;Acc:MGI:2384959]
#INFO:	QUERY:	Bckdhb	BCKDHB	branched chain ketoacid dehydrogenase E1, beta polypeptide [Source:MGI Symbol;Acc:MGI:88137]
#INFO:	QUERY:	Bmf	BMF	BCL2 modifying factor [Source:MGI Symbol;Acc:MGI:2176433]
#INFO:	QUERY:	Bms1	BMS1	BMS1, ribosome biogenesis factor [Source:MGI Symbol;Acc:MGI:2446132]
#INFO:	QUERY:	C1qb	C1QB	complement component 1, q subcomponent, beta polypeptide [Source:MGI Symbol;Acc:MGI:88224]
#INFO:	QUERY:	Ccdc137	CCDC137	coiled-coil domain containing 137 [Source:MGI Symbol;Acc:MGI:1914541]
#INFO:	QUERY:	Cct3-ps1	CCT3-PS1	chaperonin containing Tcp1, subunit 3 (gamma) pseudogene 1 [Source:MGI Symbol;Acc:MGI:109293]
#INFO:	QUERY:	Cdc25b	CDC25B	cell division cycle 25B [Source:MGI Symbol;Acc:MGI:99701]
#INFO:	QUERY:	Cdkn2aip	CDKN2AIP	CDKN2A interacting protein [Source:MGI Symbol;Acc:MGI:1918175]
#INFO:	QUERY:	Cdon	CDON	cell adhesion molecule-related/down-regulated by oncogenes [Source:MGI Symbol;Acc:MGI:1926387]
#INFO:	QUERY:	Cish	CISH	cytokine inducible SH2-containing protein [Source:MGI Symbol;Acc:MGI:103159]
#INFO:	QUERY:	Clca4c-ps	CLCA4C-PS	chloride channel accessory 4C, pseudogene [Source:MGI Symbol;Acc:MGI:3643218]
#INFO:	QUERY:	Clk4	CLK4	CDC like kinase 4 [Source:MGI Symbol;Acc:MGI:1098551]
#INFO:	QUERY:	Cpne1	CPNE1	copine I [Source:MGI Symbol;Acc:MGI:2386621]
#INFO:	QUERY:	Cr2	CR2	complement receptor 2 [Source:MGI Symbol;Acc:MGI:88489]
#INFO:	QUERY:	Cstf3	CSTF3	cleavage stimulation factor, 3' pre-RNA, subunit 3 [Source:MGI Symbol;Acc:MGI:1351825]
#INFO:	QUERY:	D10Wsu102e	D10WSU102E	DNA segment, Chr 10, Wayne State University 102, expressed [Source:MGI Symbol;Acc:MGI:106381]
#INFO:	QUERY:	Dapp1	DAPP1	dual adaptor for phosphotyrosine and 3-phosphoinositides 1 [Source:MGI Symbol;Acc:MGI:1347063]
#INFO:	QUERY:	Dars2	DARS2	aspartyl-tRNA synthetase 2 (mitochondrial) [Source:MGI Symbol;Acc:MGI:2442510]
#INFO:	QUERY:	Dbr1	DBR1	debranching RNA lariats 1 [Source:MGI Symbol;Acc:MGI:1931520]
#INFO:	QUERY:	Dgcr8	DGCR8	DiGeorge syndrome critical region gene 8 [Source:MGI Symbol;Acc:MGI:2151114]
#INFO:	QUERY:	Dhodh	DHODH	dihydroorotate dehydrogenase [Source:MGI Symbol;Acc:MGI:1928378]
#INFO:	QUERY:	Dtx2	DTX2	deltex 2, E3 ubiquitin ligase [Source:MGI Symbol;Acc:MGI:1921448]
#INFO:	QUERY:	E2f8	E2F8	E2F transcription factor 8 [Source:MGI Symbol;Acc:MGI:1922038]
#INFO:	QUERY:	Egr2	EGR2	early growth response 2 [Source:MGI Symbol;Acc:MGI:95296]
#INFO:	QUERY:	Elmo1	ELMO1	engulfment and cell motility 1 [Source:MGI Symbol;Acc:MGI:2153044]
#INFO:	QUERY:	Elmod3	ELMOD3	ELMO/CED-12 domain containing 3 [Source:MGI Symbol;Acc:MGI:2445168]
#INFO:	QUERY:	Elp2	ELP2	elongator acetyltransferase complex subunit 2 [Source:MGI Symbol;Acc:MGI:1889642]
#INFO:	QUERY:	Enpp5	ENPP5	ectonucleotide pyrophosphatase/phosphodiesterase 5 [Source:MGI Symbol;Acc:MGI:1933830]
#INFO:	QUERY:	Epha4	EPHA4	Eph receptor A4 [Source:MGI Symbol;Acc:MGI:98277]
#INFO:	QUERY:	Eral1	ERAL1	Era (G-protein)-like 1 (E. coli) [Source:MGI Symbol;Acc:MGI:1889295]
#INFO:	QUERY:	Ercc5	ERCC5	excision repair cross-complementing rodent repair deficiency, complementation group 5 [Source:MGI Symbol;Acc:MGI:103582]
#INFO:	QUERY:	Ercc8	ERCC8	excision repaiross-complementing rodent repair deficiency, complementation group 8 [Source:MGI Symbol;Acc:MGI:1919241]
#INFO:	QUERY:	Etv3	ETV3	ets variant 3 [Source:MGI Symbol;Acc:MGI:1350926]
#INFO:	QUERY:	Fam103a1	FAM103A1	family with sequence similarity 103, member A1 [Source:MGI Symbol;Acc:MGI:1914398]
#INFO:	QUERY:	Fam118a	FAM118A	family with sequence similarity 118, member A [Source:MGI Symbol;Acc:MGI:1920475]
#INFO:	QUERY:	Fam188a	FAM188A	family with sequence similarity 188, member A [Source:MGI Symbol;Acc:MGI:1914210]
#INFO:	QUERY:	Fam21	FAM21	family with sequence similarity 21 [Source:MGI Symbol;Acc:MGI:106463]
#INFO:	QUERY:	Fgd6	FGD6	FYVE, RhoGEF and PH domain containing 6 [Source:MGI Symbol;Acc:MGI:1261419]
#INFO:	QUERY:	Fnbp4	FNBP4	formin binding protein 4 [Source:MGI Symbol;Acc:MGI:1860513]
#INFO:	QUERY:	Gabarapl1	GABARAPL1	gamma-aminobutyric acid (GABA) A receptor-associated protein-like 1 [Source:MGI Symbol;Acc:MGI:1914980]
#INFO:	QUERY:	Galnt11	GALNT11	UDP-N-acetyl-alpha-D-galactosamine:polypeptide N-acetylgalactosaminyltransferase 11 [Source:MGI Symbol;Acc:MGI:2444392]
#INFO:	QUERY:	Gca	GCA	grancalcin [Source:MGI Symbol;Acc:MGI:1918521]
#INFO:	QUERY:	Gm10179	GM10179	predicted gene 10179 [Source:MGI Symbol;Acc:MGI:3708748]
#INFO:	QUERY:	Gm11241	GM11241	predicted gene 11241 [Source:MGI Symbol;Acc:MGI:3652121]
#INFO:	QUERY:	Gm11652	GM11652	predicted gene 11652 [Source:MGI Symbol;Acc:MGI:3651204]
#INFO:	QUERY:	Gm13991	GM13991	predicted gene 13991 [Source:MGI Symbol;Acc:MGI:3651689]
#INFO:	QUERY:	Gm14032	GM14032	predicted gene 14032 [Source:MGI Symbol;Acc:MGI:3650861]
#INFO:	QUERY:	Gm14603	GM14603	predicted gene 14603 [Source:MGI Symbol;Acc:MGI:3705623]
#INFO:
#INFO:	--- BIOGRID neighbours
#INFO:
#INFO:	BIOGRID NEIGHBOUR:	ACTBL2	actin, beta-like 2 [Source:MGI Symbol;Acc:MGI:2444552]
#INFO:	BIOGRID NEIGHBOUR:	TRAF6	TNF receptor-associated factor 6 [Source:MGI Symbol;Acc:MGI:108072]
#INFO:	BIOGRID NEIGHBOUR:	CDC73	cell division cycle 73, Paf1/RNA polymerase II complex component [Source:MGI Symbol;Acc:MGI:2384876]
#INFO:	BIOGRID NEIGHBOUR:	YWHAQ	tyrosine 3-monooxygenase/tryptophan 5-monooxygenase activation protein, theta polypeptide [Source:MGI Symbol;Acc:MGI:891963]
#INFO:	BIOGRID NEIGHBOUR:	MRGBP	MRG/MORF4L binding protein [Source:MGI Symbol;Acc:MGI:1920497]
#INFO:	BIOGRID NEIGHBOUR:	NCOA6	nuclear receptor coactivator 6 [Source:MGI Symbol;Acc:MGI:1929915]
#INFO:	BIOGRID NEIGHBOUR:	PCGF3	polycomb group ring finger 3 [Source:MGI Symbol;Acc:MGI:1916837]
#INFO:	BIOGRID NEIGHBOUR:	PCGF5	polycomb group ring finger 5 [Source:MGI Symbol;Acc:MGI:1923505]
#INFO:	BIOGRID NEIGHBOUR:	PCGF1	polycomb group ring finger 1 [Source:MGI Symbol;Acc:MGI:1917087]
#INFO:	BIOGRID NEIGHBOUR:	TBL1XR1	transducin (beta)-like 1X-linked receptor 1 [Source:MGI Symbol;Acc:MGI:2441730]
#INFO:	BIOGRID NEIGHBOUR:	CLSPN	claspin [Source:MGI Symbol;Acc:MGI:2445153]
#INFO:	BIOGRID NEIGHBOUR:	CENPV	centromere protein V [Source:MGI Symbol;Acc:MGI:1920389]
#INFO:	BIOGRID NEIGHBOUR:	HTT	huntingtin [Source:MGI Symbol;Acc:MGI:96067]
#INFO:	BIOGRID NEIGHBOUR:	MYC	myelocytomatosis oncogene [Source:MGI Symbol;Acc:MGI:97250]
#INFO:	BIOGRID NEIGHBOUR:	USP7	ubiquitin specific peptidase 7 [Source:MGI Symbol;Acc:MGI:2182061]
#INFO:	BIOGRID NEIGHBOUR:	BMI1	Bmi1 polycomb ring finger oncogene [Source:MGI Symbol;Acc:MGI:88174]
#INFO:	BIOGRID NEIGHBOUR:	ACTB	actin, beta [Source:MGI Symbol;Acc:MGI:87904]
#INFO:	BIOGRID NEIGHBOUR:	GRID2	glutamate receptor, ionotropic, delta 2 [Source:MGI Symbol;Acc:MGI:95813]
#INFO:	BIOGRID NEIGHBOUR:	NFKBIZ	nuclear factor of kappa light polypeptide gene enhancer in B cells inhibitor, zeta [Source:MGI Symbol;Acc:MGI:1931595]
#INFO:	BIOGRID NEIGHBOUR:	RBBP5	retinoblastoma binding protein 5 [Source:MGI Symbol;Acc:MGI:1918367]
#INFO:	BIOGRID NEIGHBOUR:	YWHAE	tyrosine 3-monooxygenase/tryptophan 5-monooxygenase activation protein, epsilon polypeptide [Source:MGI Symbol;Acc:MGI:894689]
#INFO:	BIOGRID NEIGHBOUR:	ERLIN2	ER lipid raft associated 2 [Source:MGI Symbol;Acc:MGI:2387215]
#INFO:	BIOGRID NEIGHBOUR:	POLE	polymerase (DNA directed), epsilon [Source:MGI Symbol;Acc:MGI:1196391]
#INFO:	BIOGRID NEIGHBOUR:	SMARCB1	SWI/SNF related, matrix associated, actin dependent regulator of chromatin, subfamily b, member 1 [Source:MGI Symbol;Acc:MGI:1328366]
#INFO:	BIOGRID NEIGHBOUR:	MED17	mediator complex subunit 17 [Source:MGI Symbol;Acc:MGI:2182585]
#INFO:	BIOGRID NEIGHBOUR:	TSG101	tumor susceptibility gene 101 [Source:MGI Symbol;Acc:MGI:106581]
#INFO:	BIOGRID NEIGHBOUR:	RING1	ring finger protein 1 [Source:MGI Symbol;Acc:MGI:1101770]
#INFO:	BIOGRID NEIGHBOUR:	CBX8	chromobox 8 [Source:MGI Symbol;Acc:MGI:1353589]
#INFO:	BIOGRID NEIGHBOUR:	PAXIP1	PAX interacting (with transcription-activation domain) protein 1 [Source:MGI Symbol;Acc:MGI:1890430]
#INFO:	BIOGRID NEIGHBOUR:	RBM39	RNA binding motif protein 39 [Source:MGI Symbol;Acc:MGI:2157953]
#INFO:	BIOGRID NEIGHBOUR:	PCGF2	polycomb group ring finger 2 [Source:MGI Symbol;Acc:MGI:99161]
#INFO:	BIOGRID NEIGHBOUR:	MAPKAPK2	MAP kinase-activated protein kinase 2 [Source:MGI Symbol;Acc:MGI:109298]
#INFO:	BIOGRID NEIGHBOUR:	CTBP2	C-terminal binding protein 2 [Source:MGI Symbol;Acc:MGI:1201686]
#INFO:	BIOGRID NEIGHBOUR:	RNF31	ring finger protein 31 [Source:MGI Symbol;Acc:MGI:1934704]
#INFO:	BIOGRID NEIGHBOUR:	RHBDD3	rhomboid domain containing 3 [Source:MGI Symbol;Acc:MGI:2444684]
#INFO:	BIOGRID NEIGHBOUR:	PLCB4	phospholipase C, beta 4 [Source:MGI Symbol;Acc:MGI:107464]
#INFO:	BIOGRID NEIGHBOUR:	GRM1	glutamate receptor, metabotropic 1 [Source:MGI Symbol;Acc:MGI:1351338]
#INFO:	BIOGRID NEIGHBOUR:	POU5F1	POU domain, class 5, transcription factor 1 [Source:MGI Symbol;Acc:MGI:101893]
#INFO:	BIOGRID NEIGHBOUR:	XRCC5	X-ray repair complementing defective repair in Chinese hamster cells 5 [Source:MGI Symbol;Acc:MGI:104517]
#INFO:	BIOGRID NEIGHBOUR:	ZFP42	zinc finger protein 42 [Source:MGI Symbol;Acc:MGI:99187]
#INFO:	BIOGRID NEIGHBOUR:	HMG20A	high mobility group 20A [Source:MGI Symbol;Acc:MGI:1914117]
#INFO:	BIOGRID NEIGHBOUR:	RBBP7	retinoblastoma binding protein 7 [Source:MGI Symbol;Acc:MGI:1194910]
#INFO:	BIOGRID NEIGHBOUR:	YWHAZ	tyrosine 3-monooxygenase/tryptophan 5-monooxygenase activation protein, zeta polypeptide [Source:MGI Symbol;Acc:MGI:109484]
#INFO:	BIOGRID NEIGHBOUR:	MAP3K7	mitogen-activated protein kinase kinase kinase 7 [Source:MGI Symbol;Acc:MGI:1346877]
#INFO:	BIOGRID NEIGHBOUR:	WDR5	WD repeat domain 5 [Source:MGI Symbol;Acc:MGI:2155884]
#INFO:	BIOGRID NEIGHBOUR:	DCAF7	DDB1 and CUL4 associated factor 7 [Source:MGI Symbol;Acc:MGI:1919083]
#INFO:	BIOGRID NEIGHBOUR:	GSK3B	glycogen synthase kinase 3 beta [Source:MGI Symbol;Acc:MGI:1861437]
#INFO:	BIOGRID NEIGHBOUR:	EMSY	EMSY, BRCA2-interacting transcriptional repressor [Source:MGI Symbol;Acc:MGI:1924203]
#INFO:	BIOGRID NEIGHBOUR:	SPATA24	spermatogenesis associated 24 [Source:MGI Symbol;Acc:MGI:1918492]
#INFO:	BIOGRID NEIGHBOUR:	MED14	mediator complex subunit 14 [Source:MGI Symbol;Acc:MGI:1349442]
#INFO:	BIOGRID NEIGHBOUR:	CSNK2B	casein kinase 2, beta polypeptide [Source:MGI Symbol;Acc:MGI:88548]
#INFO:	BIOGRID NEIGHBOUR:	PIAS4	protein inhibitor of activated STAT 4 [Source:MGI Symbol;Acc:MGI:2136940]
#INFO:	BIOGRID NEIGHBOUR:	TNFRSF1A	tumor necrosis factor receptor superfamily, member 1a [Source:MGI Symbol;Acc:MGI:1314884]
#INFO:	BIOGRID NEIGHBOUR:	TNFAIP3	tumor necrosis factor, alpha-induced protein 3 [Source:MGI Symbol;Acc:MGI:1196377]
#INFO:	BIOGRID NEIGHBOUR:	TFDP1	transcription factor Dp 1 [Source:MGI Symbol;Acc:MGI:101934]
#INFO:	BIOGRID NEIGHBOUR:	ZBTB33	zinc finger and BTB domain containing 33 [Source:MGI Symbol;Acc:MGI:1927290]
#INFO:	BIOGRID NEIGHBOUR:	THOC6	THO complex 6 [Source:MGI Symbol;Acc:MGI:2677480]
#INFO:	BIOGRID NEIGHBOUR:	SF3B1	splicing factor 3b, subunit 1 [Source:MGI Symbol;Acc:MGI:1932339]
#INFO:	BIOGRID NEIGHBOUR:	MORF4L1	mortality factor 4 like 1 [Source:MGI Symbol;Acc:MGI:1096551]
#INFO:	BIOGRID NEIGHBOUR:	CBX2	chromobox 2 [Source:MGI Symbol;Acc:MGI:88289]
#INFO:	BIOGRID NEIGHBOUR:	SKP1A	S-phase kinase-associated protein 1A [Source:MGI Symbol;Acc:MGI:103575]
#INFO:	BIOGRID NEIGHBOUR:	UBC	ubiquitin C [Source:MGI Symbol;Acc:MGI:98889]
#INFO:	BIOGRID NEIGHBOUR:	CBFB	core binding factor beta [Source:MGI Symbol;Acc:MGI:99851]
#INFO:	BIOGRID NEIGHBOUR:	MCM2	minichromosome maintenance complex component 2 [Source:MGI Symbol;Acc:MGI:105380]
#INFO:	BIOGRID NEIGHBOUR:	OGT	O-linked N-acetylglucosamine (GlcNAc) transferase (UDP-N-acetylglucosamine:polypeptide-N-acetylglucosaminyl transferase) [Source:MGI Symbol;Acc:MGI:1339639]
#INFO:	BIOGRID NEIGHBOUR:	RIPK1	receptor (TNFRSF)-interacting serine-threonine kinase 1 [Source:MGI Symbol;Acc:MGI:108212]
#INFO:	BIOGRID NEIGHBOUR:	GM42742	predicted gene 42742 [Source:MGI Symbol;Acc:MGI:5662879]
#INFO:	BIOGRID NEIGHBOUR:	PHC2	polyhomeotic-like 2 (Drosophila) [Source:MGI Symbol;Acc:MGI:1860454]
#INFO:	BIOGRID NEIGHBOUR:	EP400	E1A binding protein p400 [Source:MGI Symbol;Acc:MGI:1276124]
#INFO:	BIOGRID NEIGHBOUR:	CBX4	chromobox 4 [Source:MGI Symbol;Acc:MGI:1195985]
#INFO:	BIOGRID NEIGHBOUR:	RUNX1	runt related transcription factor 1 [Source:MGI Symbol;Acc:MGI:99852]
#INFO:	BIOGRID NEIGHBOUR:	CSNK2A1	predicted pseudogene 10031 [Source:MGI Symbol;Acc:MGI:3704198]
#INFO:	BIOGRID NEIGHBOUR:	AGO1	argonaute RISC catalytic subunit 1 [Source:MGI Symbol;Acc:MGI:2446630]
#INFO:	BIOGRID NEIGHBOUR:	PHC3	polyhomeotic-like 3 (Drosophila) [Source:MGI Symbol;Acc:MGI:2181434]
#INFO:	BIOGRID NEIGHBOUR:	RHOA	ras homolog family member A [Source:MGI Symbol;Acc:MGI:1096342]
#INFO:	BIOGRID NEIGHBOUR:	TNF	tumor necrosis factor [Source:MGI Symbol;Acc:MGI:104798]
#INFO:	BIOGRID NEIGHBOUR:	POLR2A	polymerase (RNA) II (DNA directed) polypeptide A [Source:MGI Symbol;Acc:MGI:98086]
#INFO:	BIOGRID NEIGHBOUR:	TRAF2	TNF receptor-associated factor 2 [Source:MGI Symbol;Acc:MGI:101835]
#INFO:	BIOGRID NEIGHBOUR:	ACTG1	actin, gamma, cytoplasmic 1 [Source:MGI Symbol;Acc:MGI:87906]
#INFO:	BIOGRID NEIGHBOUR:	CHUK	conserved helix-loop-helix ubiquitous kinase [Source:MGI Symbol;Acc:MGI:99484]
#INFO:	BIOGRID NEIGHBOUR:	YAF2	YY1 associated factor 2 [Source:MGI Symbol;Acc:MGI:1914307]
#INFO:	BIOGRID NEIGHBOUR:	PHF21A	PHD finger protein 21A [Source:MGI Symbol;Acc:MGI:2384756]
#INFO:	BIOGRID NEIGHBOUR:	SMARCA5	SWI/SNF related, matrix associated, actin dependent regulator of chromatin, subfamily a, member 5 [Source:MGI Symbol;Acc:MGI:1935129]
#INFO:	BIOGRID NEIGHBOUR:	PER2	period circadian clock 2 [Source:MGI Symbol;Acc:MGI:1195265]
#INFO:	BIOGRID NEIGHBOUR:	KDM1A	lysine (K)-specific demethylase 1A [Source:MGI Symbol;Acc:MGI:1196256]
#INFO:	BIOGRID NEIGHBOUR:	HOMER1	homer scaffolding protein 1 [Source:MGI Symbol;Acc:MGI:1347345]
#INFO:	BIOGRID NEIGHBOUR:	PALLD	palladin, cytoskeletal associated protein [Source:MGI Symbol;Acc:MGI:1919583]
#INFO:	BIOGRID NEIGHBOUR:	CCNC	cyclin C [Source:MGI Symbol;Acc:MGI:1858199]
#INFO:	BIOGRID NEIGHBOUR:	CSNK2A2	casein kinase 2, alpha prime polypeptide [Source:MGI Symbol;Acc:MGI:88547]
#INFO:	BIOGRID NEIGHBOUR:	RPA1	replication protein A1 [Source:MGI Symbol;Acc:MGI:1915525]
#INFO:	BIOGRID NEIGHBOUR:	RYBP	RING1 and YY1 binding protein [Source:MGI Symbol;Acc:MGI:1929059]
#INFO:	BIOGRID NEIGHBOUR:	SGOL2A	shugoshin-like 2a (S. pombe) [Source:MGI Symbol;Acc:MGI:1098767]
#INFO:	BIOGRID NEIGHBOUR:	SCML2	sex comb on midleg-like 2 (Drosophila) [Source:MGI Symbol;Acc:MGI:1340042]
#INFO:	BIOGRID NEIGHBOUR:	SCMH1	sex comb on midleg homolog 1 [Source:MGI Symbol;Acc:MGI:1352762]
#INFO:	BIOGRID NEIGHBOUR:	MLLT1	myeloid/lymphoid or mixed-lineage leukemia; translocated to, 1 [Source:MGI Symbol;Acc:MGI:1927238]
#INFO:	BIOGRID NEIGHBOUR:	PIAS1	protein inhibitor of activated STAT 1 [Source:MGI Symbol;Acc:MGI:1913125]
#INFO:	BIOGRID NEIGHBOUR:	ZFP687	zinc finger protein 687 [Source:MGI Symbol;Acc:MGI:1925516]
#INFO:	BIOGRID NEIGHBOUR:	RBCK1	RanBP-type and C3HC4-type zinc finger containing 1 [Source:MGI Symbol;Acc:MGI:1344372]
#INFO:	BIOGRID NEIGHBOUR:	UBE2N	ubiquitin-conjugating enzyme E2N [Source:MGI Symbol;Acc:MGI:1934835]
#INFO:	BIOGRID NEIGHBOUR:	RBBP4	retinoblastoma binding protein 4 [Source:MGI Symbol;Acc:MGI:1194912]
#INFO:	BIOGRID NEIGHBOUR:	TFCP2L1	transcription factor CP2-like 1 [Source:MGI Symbol;Acc:MGI:2444691]
#INFO:	BIOGRID NEIGHBOUR:	MED23	mediator complex subunit 23 [Source:MGI Symbol;Acc:MGI:1917458]
#INFO:	BIOGRID NEIGHBOUR:	SENP6	SUMO/sentrin specific peptidase 6 [Source:MGI Symbol;Acc:MGI:1922075]
#INFO:	BIOGRID NEIGHBOUR:	NPLOC4	NPL4 homolog, ubiquitin recognition factor [Source:MGI Symbol;Acc:MGI:2679787]
#INFO:	BIOGRID NEIGHBOUR:	AURKB	aurora kinase B [Source:MGI Symbol;Acc:MGI:107168]
#INFO:	BIOGRID NEIGHBOUR:	MED15	mediator complex subunit 15 [Source:MGI Symbol;Acc:MGI:2137379]
#INFO:	BIOGRID NEIGHBOUR:	UBE4B	ubiquitination factor E4B [Source:MGI Symbol;Acc:MGI:1927086]
#INFO:	BIOGRID NEIGHBOUR:	NFKBIA	nuclear factor of kappa light polypeptide gene enhancer in B cells inhibitor, alpha [Source:MGI Symbol;Acc:MGI:104741]
#INFO:	BIOGRID NEIGHBOUR:	MLLT3	myeloid/lymphoid or mixed-lineage leukemia; translocated to, 3 [Source:MGI Symbol;Acc:MGI:1917372]
#INFO:	BIOGRID NEIGHBOUR:	UFD1L	ubiquitin fusion degradation 1 like [Source:MGI Symbol;Acc:MGI:109353]
#INFO:	BIOGRID NEIGHBOUR:	MAML1	mastermind like 1 (Drosophila) [Source:MGI Symbol;Acc:MGI:1890504]
#INFO:	BIOGRID NEIGHBOUR:	NFE2	nuclear factor, erythroid derived 2 [Source:MGI Symbol;Acc:MGI:97308]
#INFO:	BIOGRID NEIGHBOUR:	EPC1	enhancer of polycomb homolog 1 (Drosophila) [Source:MGI Symbol;Acc:MGI:1278322]
#INFO:	BIOGRID NEIGHBOUR:	RNF170	ring finger protein 170 [Source:MGI Symbol;Acc:MGI:1924983]
#INFO:	BIOGRID NEIGHBOUR:	CYLD	CYLD lysine 63 deubiquitinase [Source:MGI Symbol;Acc:MGI:1921506]
#INFO:	BIOGRID NEIGHBOUR:	TCF3	transcription factor 3 [Source:MGI Symbol;Acc:MGI:98510]
#INFO:	BIOGRID NEIGHBOUR:	HSPA8	heat shock protein 8 [Source:MGI Symbol;Acc:MGI:105384]
#INFO:	BIOGRID NEIGHBOUR:	L3MBTL2	l(3)mbt-like 2 (Drosophila) [Source:MGI Symbol;Acc:MGI:2443584]
#INFO:	BIOGRID NEIGHBOUR:	NCOA3	nuclear receptor coactivator 3 [Source:MGI Symbol;Acc:MGI:1276535]
#INFO:	BIOGRID NEIGHBOUR:	E2F6	E2F transcription factor 6 [Source:MGI Symbol;Acc:MGI:1354159]
#INFO:	BIOGRID NEIGHBOUR:	BRD8	bromodomain containing 8 [Source:MGI Symbol;Acc:MGI:1925906]
#INFO:	BIOGRID NEIGHBOUR:	VCP	valosin containing protein [Source:MGI Symbol;Acc:MGI:99919]
#INFO:	BIOGRID NEIGHBOUR:	MAP3K1	mitogen-activated protein kinase kinase kinase 1 [Source:MGI Symbol;Acc:MGI:1346872]
#INFO:	BIOGRID NEIGHBOUR:	PHF14	PHD finger protein 14 [Source:MGI Symbol;Acc:MGI:1923539]
#INFO:	BIOGRID NEIGHBOUR:	PHC1	polyhomeotic-like 1 (Drosophila) [Source:MGI Symbol;Acc:MGI:103248]
#INFO:	BIOGRID NEIGHBOUR:	MED4	mediator complex subunit 4 [Source:MGI Symbol;Acc:MGI:1914631]
#INFO:	BIOGRID NEIGHBOUR:	SETDB1	SET domain, bifurcated 1 [Source:MGI Symbol;Acc:MGI:1934229]
#INFO:	BIOGRID NEIGHBOUR:	NKX3-2	NK3 homeobox 2 [Source:MGI Symbol;Acc:MGI:108015]
#INFO:	BIOGRID NEIGHBOUR:	MYBBP1A	MYB binding protein (P160) 1a [Source:MGI Symbol;Acc:MGI:106181]
#INFO:	BIOGRID NEIGHBOUR:	DMAP1	DNA methyltransferase 1-associated protein 1 [Source:MGI Symbol;Acc:MGI:1913483]
#INFO:	BIOGRID NEIGHBOUR:	KDM2B	lysine (K)-specific demethylase 2B [Source:MGI Symbol;Acc:MGI:1354737]
#INFO:	BIOGRID NEIGHBOUR:	CD40	CD40 antigen [Source:MGI Symbol;Acc:MGI:88336]
#INFO:	BIOGRID NEIGHBOUR:	PIAS2	protein inhibitor of activated STAT 2 [Source:MGI Symbol;Acc:MGI:1096566]
#INFO:	BIOGRID NEIGHBOUR:	HSPA1B	heat shock protein 1A [Source:MGI Symbol;Acc:MGI:96244]
#INFO:	BIOGRID NEIGHBOUR:	PER1	period circadian clock 1 [Source:MGI Symbol;Acc:MGI:1098283]
#INFO:	BIOGRID NEIGHBOUR:	PPP2CA	protein phosphatase 2 (formerly 2A), catalytic subunit, alpha isoform [Source:MGI Symbol;Acc:MGI:1321159]
#INFO:	BIOGRID NEIGHBOUR:	MGA	MAX gene associated [Source:MGI Symbol;Acc:MGI:1352483]
#INFO:	BIOGRID NEIGHBOUR:	CRY1	cryptochrome 1 (photolyase-like) [Source:MGI Symbol;Acc:MGI:1270841]
#INFO:	BIOGRID NEIGHBOUR:	EPC2	enhancer of polycomb homolog 2 (Drosophila) [Source:MGI Symbol;Acc:MGI:1278321]
#INFO:	BIOGRID NEIGHBOUR:	MATR3	matrin 3 [Source:MGI Symbol;Acc:MGI:1298379]
#INFO:	BIOGRID NEIGHBOUR:	ACTL6A	actin-like 6A [Source:MGI Symbol;Acc:MGI:1861453]
#INFO:	BIOGRID NEIGHBOUR:	MBTD1	mbt domain containing 1 [Source:MGI Symbol;Acc:MGI:2143977]
#INFO:	BIOGRID NEIGHBOUR:	IKBKB	inhibitor of kappaB kinase beta [Source:MGI Symbol;Acc:MGI:1338071]
#INFO:	BIOGRID NEIGHBOUR:	NANOG	Nanog homeobox [Source:MGI Symbol;Acc:MGI:1919200]
#INFO:	BIOGRID NEIGHBOUR:	TRPC4	transient receptor potential cation channel, subfamily C, member 4 [Source:MGI Symbol;Acc:MGI:109525]
#INFO:	BIOGRID NEIGHBOUR:	KDM6A	lysine (K)-specific demethylase 6A [Source:MGI Symbol;Acc:MGI:1095419]
#INFO:	BIOGRID NEIGHBOUR:	EHMT1	euchromatic histone methyltransferase 1 [Source:MGI Symbol;Acc:MGI:1924933]
#INFO:	BIOGRID NEIGHBOUR:	TAF15	TATA-box binding protein associated factor 15 [Source:MGI Symbol;Acc:MGI:1917689]
#INFO:	BIOGRID NEIGHBOUR:	NPM2	nucleophosmin/nucleoplasmin 2 [Source:MGI Symbol;Acc:MGI:1890811]
#INFO:	BIOGRID NEIGHBOUR:	HP1BP3	heterochromatin protein 1, binding protein 3 [Source:MGI Symbol;Acc:MGI:109369]
#INFO:	BIOGRID NEIGHBOUR:	CBX3	chromobox 3 [Source:MGI Symbol;Acc:MGI:108515]
#INFO:	BIOGRID NEIGHBOUR:	KMT2D	lysine (K)-specific methyltransferase 2D [Source:MGI Symbol;Acc:MGI:2682319]
#INFO:	BIOGRID NEIGHBOUR:	CBX6	chromobox 6 [Source:MGI Symbol;Acc:MGI:3512628]
#INFO:	BIOGRID NEIGHBOUR:	ESRRB	estrogen related receptor, beta [Source:MGI Symbol;Acc:MGI:1346832]
#INFO:	BIOGRID NEIGHBOUR:	NLRX1	NLR family member X1 [Source:MGI Symbol;Acc:MGI:2429611]
#INFO:	BIOGRID NEIGHBOUR:	ASH2L	ash2 (absent, small, or homeotic)-like (Drosophila) [Source:MGI Symbol;Acc:MGI:1344416]
#INFO:	BIOGRID NEIGHBOUR:	PADI2	peptidyl arginine deiminase, type II [Source:MGI Symbol;Acc:MGI:1338892]
#INFO:	BIOGRID NEIGHBOUR:	HMG20B	high mobility group 20B [Source:MGI Symbol;Acc:MGI:1341190]
#INFO:	BIOGRID NEIGHBOUR:	WDR18	WD repeat domain 18 [Source:MGI Symbol;Acc:MGI:2158400]
#INFO:	BIOGRID NEIGHBOUR:	TIPIN	timeless interacting protein [Source:MGI Symbol;Acc:MGI:1921571]
#INFO:	BIOGRID NEIGHBOUR:	BCOR	BCL6 interacting corepressor [Source:MGI Symbol;Acc:MGI:1918708]
#INFO:	BIOGRID NEIGHBOUR:	HDAC2	histone deacetylase 2 [Source:MGI Symbol;Acc:MGI:1097691]
#INFO:	BIOGRID NEIGHBOUR:	ARHGDIA	Rho GDP dissociation inhibitor (GDI) alpha [Source:MGI Symbol;Acc:MGI:2178103]
#INFO:	BIOGRID NEIGHBOUR:	NFKBIB	nuclear factor of kappa light polypeptide gene enhancer in B cells inhibitor, beta [Source:MGI Symbol;Acc:MGI:104752]
#INFO:	BIOGRID NEIGHBOUR:	POT1A	protection of telomeres 1A [Source:MGI Symbol;Acc:MGI:2141503]
#INFO:	BIOGRID NEIGHBOUR:	PCGF6	polycomb group ring finger 6 [Source:MGI Symbol;Acc:MGI:1918291]
#INFO:	BIOGRID NEIGHBOUR:	TLR4	toll-like receptor 4 [Source:MGI Symbol;Acc:MGI:96824]
#INFO:	BIOGRID NEIGHBOUR:	PZP	pregnancy zone protein [Source:MGI Symbol;Acc:MGI:87854]
#INFO:	BIOGRID NEIGHBOUR:	CHAF1A	chromatin assembly factor 1, subunit A (p150) [Source:MGI Symbol;Acc:MGI:1351331]
#INFO:	BIOGRID NEIGHBOUR:	MTA1	metastasis associated 1 [Source:MGI Symbol;Acc:MGI:2150037]
#INFO:	BIOGRID NEIGHBOUR:	TRRAP	transformation/transcription domain-associated protein [Source:MGI Symbol;Acc:MGI:2153272]
#INFO:	BIOGRID NEIGHBOUR:	COIL	coilin [Source:MGI Symbol;Acc:MGI:104842]
#INFO:	BIOGRID NEIGHBOUR:	EED	embryonic ectoderm development [Source:MGI Symbol;Acc:MGI:95286]
#INFO:	BIOGRID NEIGHBOUR:	CBX7	chromobox 7 [Source:MGI Symbol;Acc:MGI:1196439]
#INFO:	BIOGRID NEIGHBOUR:	LCP1	lymphocyte cytosolic protein 1 [Source:MGI Symbol;Acc:MGI:104808]
#INFO:	BIOGRID NEIGHBOUR:	RFX1	regulatory factor X, 1 (influences HLA class II expression) [Source:MGI Symbol;Acc:MGI:105982]
#INFO:	BIOGRID NEIGHBOUR:	MAVS	mitochondrial antiviral signaling protein [Source:MGI Symbol;Acc:MGI:2444773]
#INFO:	BIOGRID NEIGHBOUR:	SALL4	sal-like 4 (Drosophila) [Source:MGI Symbol;Acc:MGI:2139360]
#INFO:	BIOGRID NEIGHBOUR:	POLD1	polymerase (DNA directed), delta 1, catalytic subunit [Source:MGI Symbol;Acc:MGI:97741]
#INFO:	BIOGRID NEIGHBOUR:	RUVBL2	RuvB-like protein 2 [Source:MGI Symbol;Acc:MGI:1342299]
#INFO:
#INFO:	--- BIOGRID graph structure
#INFO:
#INFO:	BIOGRID INTERACTION:	RNF2*	XRCC5
#INFO:	BIOGRID INTERACTION:	RNF2*	POU5F1
#INFO:	BIOGRID INTERACTION:	RNF2*	ZFP42
#INFO:	BIOGRID INTERACTION:	RNF2*	RNPC3*
#INFO:	BIOGRID INTERACTION:	RNF2*	RBBP7
#INFO:	BIOGRID INTERACTION:	RNF2*	HMG20A
#INFO:	BIOGRID INTERACTION:	RNF2*	PHC1
#INFO:	BIOGRID INTERACTION:	RNF2*	PHF14
#INFO:	BIOGRID INTERACTION:	RNF2*	MED4
#INFO:	BIOGRID INTERACTION:	RNF2*	MYBBP1A
#INFO:	BIOGRID INTERACTION:	RNF2*	SETDB1
#INFO:	BIOGRID INTERACTION:	RNF2*	DMAP1
#INFO:	BIOGRID INTERACTION:	RNF2*	WDR5
#INFO:	BIOGRID INTERACTION:	RNF2*	MED17
#INFO:	BIOGRID INTERACTION:	RNF2*	CBX8
#INFO:	BIOGRID INTERACTION:	RNF2*	RING1
#INFO:	BIOGRID INTERACTION:	RNF2*	PCGF2
#INFO:	BIOGRID INTERACTION:	RNF2*	EPC1
#INFO:	BIOGRID INTERACTION:	RNF2*	PAXIP1
#INFO:	BIOGRID INTERACTION:	RNF2*	RBM39
#INFO:	BIOGRID INTERACTION:	RNF2*	MAPKAPK2
#INFO:	BIOGRID INTERACTION:	RNF2*	CTBP2
#INFO:	BIOGRID INTERACTION:	RNF2*	L3MBTL2
#INFO:	BIOGRID INTERACTION:	RNF2*	HSPA8
#INFO:	BIOGRID INTERACTION:	RNF2*	BRD8
#INFO:	BIOGRID INTERACTION:	RNF2*	E2F6
#INFO:	BIOGRID INTERACTION:	RNF2*	TFCP2L1
#INFO:	BIOGRID INTERACTION:	RNF2*	MED23
#INFO:	BIOGRID INTERACTION:	RNF2*	RBBP5
#INFO:	BIOGRID INTERACTION:	RNF2*	MED15
#INFO:	BIOGRID INTERACTION:	RNF2*	AURKB
#INFO:	BIOGRID INTERACTION:	RNF2*	MLLT3
#INFO:	BIOGRID INTERACTION:	RNF2*	SMARCB1
#INFO:	BIOGRID INTERACTION:	RNF2*	MRGBP
#INFO:	BIOGRID INTERACTION:	RNF2*	SGOL2A
#INFO:	BIOGRID INTERACTION:	RNF2*	ACTBL2
#INFO:	BIOGRID INTERACTION:	RNF2*	CDC73
#INFO:	BIOGRID INTERACTION:	RNF2*	PCGF5
#INFO:	BIOGRID INTERACTION:	RNF2*	PCGF1
#INFO:	BIOGRID INTERACTION:	RNF2*	SCML2
#INFO:	BIOGRID INTERACTION:	RNF2*	NCOA6
#INFO:	BIOGRID INTERACTION:	RNF2*	PCGF3
#INFO:	BIOGRID INTERACTION:	RNF2*	CENPV
#INFO:	BIOGRID INTERACTION:	RNF2*	TBL1XR1
#INFO:	BIOGRID INTERACTION:	RNF2*	USP7
#INFO:	BIOGRID INTERACTION:	RNF2*	BMI1
#INFO:	BIOGRID INTERACTION:	RNF2*	SCMH1
#INFO:	BIOGRID INTERACTION:	RNF2*	ZFP687
#INFO:	BIOGRID INTERACTION:	RNF2*	MLLT1
#INFO:	BIOGRID INTERACTION:	RNF2*	ACTB
#INFO:	BIOGRID INTERACTION:	RNF2*	RBBP4
#INFO:	BIOGRID INTERACTION:	RNF2*	MTA1
#INFO:	BIOGRID INTERACTION:	RNF2*	CCNC
#INFO:	BIOGRID INTERACTION:	RNF2*	TRRAP
#INFO:	BIOGRID INTERACTION:	RNF2*	COIL
#INFO:	BIOGRID INTERACTION:	RNF2*	CSNK2A2
#INFO:	BIOGRID INTERACTION:	RNF2*	CBX7
#INFO:	BIOGRID INTERACTION:	RNF2*	EED
#INFO:	BIOGRID INTERACTION:	RNF2*	RFX1
#INFO:	BIOGRID INTERACTION:	RNF2*	LCP1
#INFO:	BIOGRID INTERACTION:	RNF2*	RYBP
#INFO:	BIOGRID INTERACTION:	RNF2*	SALL4
#INFO:	BIOGRID INTERACTION:	RNF2*	RUVBL2
#INFO:	BIOGRID INTERACTION:	RNF2*	BCOR
#INFO:	BIOGRID INTERACTION:	RNF2*	RUNX1
#INFO:	BIOGRID INTERACTION:	RNF2*	HDAC2
#INFO:	BIOGRID INTERACTION:	RNF2*	PHC3
#INFO:	BIOGRID INTERACTION:	RNF2*	CSNK2A1
#INFO:	BIOGRID INTERACTION:	RNF2*	POLR2A
#INFO:	BIOGRID INTERACTION:	RNF2*	YAF2
#INFO:	BIOGRID INTERACTION:	RNF2*	PHF21A
#INFO:	BIOGRID INTERACTION:	RNF2*	ACTG1
#INFO:	BIOGRID INTERACTION:	RNF2*	POT1A
#INFO:	BIOGRID INTERACTION:	RNF2*	SMARCA5
#INFO:	BIOGRID INTERACTION:	RNF2*	PCGF6
#INFO:	BIOGRID INTERACTION:	RNF2*	KDM1A
#INFO:	BIOGRID INTERACTION:	RNF2*	PALLD
#INFO:	BIOGRID INTERACTION:	RNF2*	PZP
#INFO:	BIOGRID INTERACTION:	RNF2*	SF3B1
#INFO:	BIOGRID INTERACTION:	RNF2*	MORF4L1
#INFO:	BIOGRID INTERACTION:	RNF2*	EHMT1
#INFO:	BIOGRID INTERACTION:	RNF2*	THOC6
#INFO:	BIOGRID INTERACTION:	RNF2*	NPM2
#INFO:	BIOGRID INTERACTION:	RNF2*	TAF15
#INFO:	BIOGRID INTERACTION:	RNF2*	CBX2
#INFO:	BIOGRID INTERACTION:	RNF2*	SKP1A
#INFO:	BIOGRID INTERACTION:	RNF2*	HP1BP3
#INFO:	BIOGRID INTERACTION:	RNF2*	CBFB
#INFO:	BIOGRID INTERACTION:	RNF2*	RNF2*
#INFO:	BIOGRID INTERACTION:	RNF2*	CBX6
#INFO:	BIOGRID INTERACTION:	RNF2*	OGT
#INFO:	BIOGRID INTERACTION:	RNF2*	CBX3
#INFO:	BIOGRID INTERACTION:	RNF2*	KMT2D
#INFO:	BIOGRID INTERACTION:	RNF2*	ASH2L
#INFO:	BIOGRID INTERACTION:	RNF2*	GM42742
#INFO:	BIOGRID INTERACTION:	RNF2*	ESRRB
#INFO:	BIOGRID INTERACTION:	RNF2*	PHC2
#INFO:	BIOGRID INTERACTION:	RNF2*	WDR18
#INFO:	BIOGRID INTERACTION:	RNF2*	CBX4
#INFO:	BIOGRID INTERACTION:	RNF2*	EP400
#INFO:	BIOGRID INTERACTION:	RNF2*	HMG20B
#INFO:	BIOGRID INTERACTION:	RNF2*	DCAF7
#INFO:	BIOGRID INTERACTION:	RNF2*	KDM2B
#INFO:	BIOGRID INTERACTION:	RNF2*	EMSY
#INFO:	BIOGRID INTERACTION:	RNF2*	SPATA24
#INFO:	BIOGRID INTERACTION:	RNF2*	PPP2CA
#INFO:	BIOGRID INTERACTION:	RNF2*	MED14
#INFO:	BIOGRID INTERACTION:	RNF2*	EPC2
#INFO:	BIOGRID INTERACTION:	RNF2*	MGA
#INFO:	BIOGRID INTERACTION:	RNF2*	MBTD1
#INFO:	BIOGRID INTERACTION:	RNF2*	ACTL6A
#INFO:	BIOGRID INTERACTION:	RNF2*	MATR3
#INFO:	BIOGRID INTERACTION:	RNF2*	CSNK2B
#INFO:	BIOGRID INTERACTION:	RNF2*	NANOG
#INFO:	BIOGRID INTERACTION:	RNF2*	TFDP1
#INFO:	BIOGRID INTERACTION:	RNF2*	ZBTB33
#INFO:	BIOGRID INTERACTION:	RNF2*	KDM6A
#INFO:	BIOGRID INTERACTION:	ITPR1*	HTT
#INFO:	BIOGRID INTERACTION:	ITPR1*	RNF170
#INFO:	BIOGRID INTERACTION:	ITPR1*	UBC
#INFO:	BIOGRID INTERACTION:	ITPR1*	NPLOC4
#INFO:	BIOGRID INTERACTION:	ITPR1*	UFD1L
#INFO:	BIOGRID INTERACTION:	ITPR1*	VCP
#INFO:	BIOGRID INTERACTION:	ITPR1*	GRM1
#INFO:	BIOGRID INTERACTION:	ITPR1*	UBE4B
#INFO:	BIOGRID INTERACTION:	ITPR1*	HOMER1
#INFO:	BIOGRID INTERACTION:	ITPR1*	PLCB4
#INFO:	BIOGRID INTERACTION:	ITPR1*	TRPC4
#INFO:	BIOGRID INTERACTION:	ITPR1*	ERLIN2
#INFO:	BIOGRID INTERACTION:	ITPR1*	ITPR1*
#INFO:	BIOGRID INTERACTION:	ITPR1*	GRID2
#INFO:	BIOGRID INTERACTION:	ITPR1*	YWHAZ
#INFO:	BIOGRID INTERACTION:	MED24*	ESRRB
#INFO:	BIOGRID INTERACTION:	MED24*	RNF2*
#INFO:	BIOGRID INTERACTION:	TRIM32*	PIAS1
#INFO:	BIOGRID INTERACTION:	TRIM32*	PIAS4
#INFO:	BIOGRID INTERACTION:	TRIM32*	YWHAE
#INFO:	BIOGRID INTERACTION:	TRIM32*	TRIM32*
#INFO:	BIOGRID INTERACTION:	TRIM32*	YWHAQ
#INFO:	BIOGRID INTERACTION:	TRIM32*	PIAS2
#INFO:	BIOGRID INTERACTION:	TRIM32*	AGO1
#INFO:	BIOGRID INTERACTION:	TRIM32*	MYC
#INFO:	BIOGRID INTERACTION:	TRIM32*	UBC
#INFO:	BIOGRID INTERACTION:	E2F8*	E2F8*
#INFO:	BIOGRID INTERACTION:	IKBKG*	IKBKG*
#INFO:	BIOGRID INTERACTION:	IKBKG*	CHUK
#INFO:	BIOGRID INTERACTION:	IKBKG*	CYLD
#INFO:	BIOGRID INTERACTION:	IKBKG*	TRAF2
#INFO:	BIOGRID INTERACTION:	IKBKG*	RHBDD3
#INFO:	BIOGRID INTERACTION:	IKBKG*	RNF31
#INFO:	BIOGRID INTERACTION:	IKBKG*	TLR4
#INFO:	BIOGRID INTERACTION:	IKBKG*	NCOA3
#INFO:	BIOGRID INTERACTION:	IKBKG*	TCF3
#INFO:	BIOGRID INTERACTION:	IKBKG*	NFE2
#INFO:	BIOGRID INTERACTION:	IKBKG*	MAML1
#INFO:	BIOGRID INTERACTION:	IKBKG*	TSG101
#INFO:	BIOGRID INTERACTION:	IKBKG*	NFKBIB
#INFO:	BIOGRID INTERACTION:	IKBKG*	TNF
#INFO:	BIOGRID INTERACTION:	IKBKG*	RHOA
#INFO:	BIOGRID INTERACTION:	IKBKG*	ARHGDIA
#INFO:	BIOGRID INTERACTION:	IKBKG*	MAP3K7
#INFO:	BIOGRID INTERACTION:	IKBKG*	NKX3-2
#INFO:	BIOGRID INTERACTION:	IKBKG*	MAVS
#INFO:	BIOGRID INTERACTION:	IKBKG*	MAP3K1
#INFO:	BIOGRID INTERACTION:	IKBKG*	IKBKB
#INFO:	BIOGRID INTERACTION:	IKBKG*	TNFAIP3
#INFO:	BIOGRID INTERACTION:	IKBKG*	RBCK1
#INFO:	BIOGRID INTERACTION:	IKBKG*	TNFRSF1A
#INFO:	BIOGRID INTERACTION:	IKBKG*	UBE2N
#INFO:	BIOGRID INTERACTION:	IKBKG*	CD40
#INFO:	BIOGRID INTERACTION:	IKBKG*	GSK3B
#INFO:	BIOGRID INTERACTION:	IKBKG*	TRAF6
#INFO:	BIOGRID INTERACTION:	IKBKG*	HSPA1B
#INFO:	BIOGRID INTERACTION:	IKBKG*	NLRX1
#INFO:	BIOGRID INTERACTION:	IKBKG*	RIPK1
#INFO:	BIOGRID INTERACTION:	IKBKG*	NFKBIA
#INFO:	BIOGRID INTERACTION:	IKBKG*	PADI2
#INFO:	BIOGRID INTERACTION:	IKBKG*	SENP6
#INFO:	BIOGRID INTERACTION:	IKBKG*	NFKBIZ
#INFO:	BIOGRID INTERACTION:	IKBKG*	UBC
#INFO:	BIOGRID INTERACTION:	TIMELESS*	POLE
#INFO:	BIOGRID INTERACTION:	TIMELESS*	CHAF1A
#INFO:	BIOGRID INTERACTION:	TIMELESS*	TIPIN
#INFO:	BIOGRID INTERACTION:	TIMELESS*	POLD1
#INFO:	BIOGRID INTERACTION:	TIMELESS*	PER2
#INFO:	BIOGRID INTERACTION:	TIMELESS*	RPA1
#INFO:	BIOGRID INTERACTION:	TIMELESS*	MCM2
#INFO:	BIOGRID INTERACTION:	TIMELESS*	CRY1
#INFO:	BIOGRID INTERACTION:	TIMELESS*	CLSPN
#INFO:	BIOGRID INTERACTION:	TIMELESS*	PER1
#INFO:	BIOGRID INTERACTION:	TIMELESS*	TIMELESS*
